# Supplementary material for: Longitudinal single-cell multiomic atlas of high-risk neuroblastoma reveals chemotherapy-induced tumor microenvironment rewiring
Source: Nat Genet. 2025 Apr 14;57(5):1142–54. doi: 10.1038/s41588-025-02158-6 (PMC12081299; doi:10.1038/s41588-025-02158-6)
Supplement: Supplementary file 3 — Supplementary Tables 1–12. [file 41588_2025_2158_MOESM3_ESM.xlsx]

## Sheet: Table of Contents
Table of Contents
Supplementary Table 1. Summary of patient clinical information of the NBL cohort profiled in this study, including demographic information, details of histologic diagnosis, reported medical conditions, treatments received and survival times.
Supplementary Table 2. Summary of biospecimen information for the samples profiled in this study, including linkages with HTAN identifiers.
Supplementary Table 3. List of differentially upregulated genes for all annotated cell types, comparing normalized gene expression in each cell type against all other cell types. Genes are filtered for adjusted p-value < 0.05 and average log2FC > 0.5.
Supplementary Table 4. List of differentially upregulated genes for all annotated neoplastic cell states, comparing normalized gene expression in each neoplastic cell state against all other cell states. Genes are filtered for adjusted p-value < 0.05 and average log2FC > 0.5.
Supplementary Table 5. List of differentially accessible peaks for all annotated neoplastic cell states, comparing normalized peak accessibility in each neoplastic cell state against all other cell states. Peaks are filtered for false discovery rate (FDR) < 0.05 and logFC > 0.05. CPM, counts per million.
Supplementary Table 6. List of nodes of transcriptional regulatory networks for all neoplastic cell states.
Supplementary Table 7. List of edges of transcriptional regulatory networks for all neoplastic cell states.
Supplementary Table 8. List of differentially upregulated genes for post-therapy timepoint, comparing normalized gene expression in diagnosis cells against post-therapy cells within each of the neoplastic cell states. Genes are filtered for adjusted p-value < 0.05 and average log2FC > 0.25.
Supplementary Table 9. List of differentially upregulated genes for all annotated macrophage cell states, comparing normalized gene expression in each macrophage state against all other macrophage states. Genes are filtered for adjusted p-value < 0.05 and average log2FC > 0.5.
Supplementary Table 10. List of genes used to calculate signature scores for ADRN-like and MES-like neoplastic cell states, as well as for proinflammatory, immunosuppressive, phagocytosis, angiogenesis macrophages, and for cell cycle S and G2M phases.
Supplementary Table 11. List of CODEX antibodies used in this study, including antibody clone and vendor information, dilutions, and imaging exposure times.
Supplementary Table 12. List of differentially expressed genes in mono- and co-culture scRNA-seq data, comparing coculture to monoculture, co-culture with Afatinib or CRM197 treatment to co-culture without treatment.

## Sheet: Supplementary Table 1
Patient_No	HTAN_Participant	First_Avail_TP	MYCN_Status	ALK_Status(diagnosis)	TP53_Status(diagnosis)	Response	Event	Outcome	Age_at_IDX_in_months	Gender	Race	Ethnicity	Treatment prior to surgery
CH_13	HTA4_1013	DX	AMP	WT	WT	Complete	Censor	Alive	12	Male	Asian	Hispanic or Latino	C
CH_01	HTA4_1001	DX	NON	WT	WT	Complete	Censor	Alive	48	Female	Caucasian	Not Hispanic or Latino	C
CH_02	HTA4_1002	DX	NON	MUTATED	WT	Partial	Progress	Dead	39	Female	Caucasian	Not Hispanic or Latino	C
CH_04	HTA4_1004	DX	NON	MUTATED	WT	Partial	Censor	Alive	20	Female	Caucasian	Not Hispanic or Latino	C
CH_05	HTA4_1005	DX	AMP	WT	WT	Partial	Censor	Alive	25	Male	Caucasian	Not Hispanic or Latino	C+MI
CH_06	HTA4_1006	DX	AMP	MUTATED	WT	Complete	Relapse	Dead	26	Female	Caucasian	Not Hispanic or Latino	C
CH_07	HTA4_1007	DX	NON	WT	WT	Partial	Censor	Alive	159	Male	African American	Not Hispanic or Latino	C
CH_08	HTA4_1008	DX	AMP	WT	MUTATED	Progressive	Progress	Dead	71	Female	Caucasian	Not Hispanic or Latino	C
CH_09	HTA4_1009	DX	NON	WT	WT	Complete	Censor	Alive	32	Female	African American	Not Hispanic or Latino	C
CH_11	HTA4_1011	DX	NON	WT	WT	Complete	Relapse	Alive	140	Female	Asian	Not Hispanic or Latino	C+MI+I
CH_12	HTA4_1012	DX	NON	WT	WT	Partial	Relapse	Alive	92	Male	African American	Not Hispanic or Latino	C
CH_14	HTA4_1014	DX	AMP	WT	WT	Partial	Relapse	Alive	26	Female	Caucasian	Not Hispanic or Latino	C
CH_15	HTA4_1015	DX	NON	WT	WT	Partial	Censor	Alive	95	Female	Caucasian	Not Hispanic or Latino	C
CH_16	HTA4_1016	DX	AMP	WT	WT	Complete	Censor	Alive	12	Male	Caucasian	Not Hispanic or Latino	C
CH_17	HTA4_1017	DX	NON	WT	WT	Partial	Censor	Alive	42	Female	Caucasian	Not Hispanic or Latino	C+MI
CH_18	HTA4_1018	DX	NON	WT	WT	Stable Disease	Relapse	Alive	65	Male	Caucasian	Not Hispanic or Latino	C
CH_20	HTA4_1020	DX	AMP	WT	WT	Complete	Censor	Alive	15	Female	Caucasian	Not Hispanic or Latino	C
CH_22	HTA4_1022	DX	AMP	WT	WT	Complete	Censor	Alive	21	Male	African American	Not Hispanic or Latino	C
CH_23	HTA4_1023	DX	AMP	WT	WT	Complete	Censor	Alive	18	Female	Caucasian	Not Hispanic or Latino	C
CH_03	HTA4_1003	DX	NON	WT	WT	Partial	Toxic Death	Dead	20	Female	Other	Unknown	C
CH_10	HTA4_1010	DX	AMP	MUTATED	WT	Progressive	Toxic Death	Dead	16	Female	Caucasian	Unknown	C
CH_19	HTA4_1019	DX	AMP	WT	WT	NA	Toxic Death	Dead	6	Male	Caucasian	Unknown	C
Acronym	Definition
TP	Time Point
DX	Initial Diagnosis
AMP	Amplified
NON	NON-Amplified
WT	Wild Type
C	Chemotherapy
MI	MIBG
I	Immunotherapy (anti-GD2 monoclonal antibody)

## Sheet: Supplementary Table 2
Patient_No	HTAN_Participant	Sample_Id	HTAN_Sample_Id	Biospecimen	HTAN_Biospecimen_Id	Time_Point	Tissue
CH_01	HTA4_1001	820	HTA4_1001_334	820_REG1	HTA4_1001_4001	DX	LYM
CH_01	HTA4_1001	820	HTA4_1001_334	820_REG2	HTA4_1001_4002	DX	LYM
CH_01	HTA4_1001	943	HTA4_1001_335	943_REG1	HTA4_1001_4003	PTX	ADR
CH_01	HTA4_1001	943	HTA4_1001_335	943_REG2	HTA4_1001_4004	PTX	ADR
CH_02	HTA4_1002	799	HTA4_1002_336	799_REG1	HTA4_1002_4005	PTX	ALI
CH_02	HTA4_1002	799	HTA4_1002_336	799_REG2	HTA4_1002_4006	PTX	ALI
CH_02	HTA4_1002	807	HTA4_1002_337	807_REG1	HTA4_1002_4007	DX	LIV
CH_02	HTA4_1002	807	HTA4_1002_337	807_REG2	HTA4_1002_4008	DX	LIV
CH_03	HTA4_1003	765	HTA4_1003_338	765_REG1	HTA4_1003_4009	DX	SUP
CH_03	HTA4_1003	966	HTA4_1003_339	966_REG1	HTA4_1003_4010	PTX	SUP
CH_03	HTA4_1003	966	HTA4_1003_339	966_REG2	HTA4_1003_4011	PTX	SUP
CH_04	HTA4_1004	3053	HTA4_1004_340	3053_REG1	HTA4_1004_4012	DX	CHE
CH_04	HTA4_1004	3053	HTA4_1004_340	3053_REG2	HTA4_1004_4013	DX	CHE
CH_04	HTA4_1004	3054	HTA4_1004_341	3054_REG1	HTA4_1004_4014	PTX	CHE
CH_04	HTA4_1004	3054	HTA4_1004_341	3054_REG2	HTA4_1004_4015	PTX	CHE
CH_05	HTA4_1005	3452	HTA4_1005_342	3452_REG1	HTA4_1005_4016	PTX	ABD
CH_05	HTA4_1005	3452	HTA4_1005_342	3452_REG2	HTA4_1005_4017	PTX	ABD
CH_05	HTA4_1005	3474	HTA4_1005_343	3474_REG2	HTA4_1005_4018	DX	ABD
CH_06	HTA4_1006	3074	HTA4_1006_344	3074_REG1	HTA4_1006_4019	PTX	ABD
CH_06	HTA4_1006	3074	HTA4_1006_344	3074_REG2	HTA4_1006_4020	PTX	ABD
CH_06	HTA4_1006	3110	HTA4_1006_345	3110_REG1	HTA4_1006_4021	DX	ABD
CH_06	HTA4_1006	3110	HTA4_1006_345	3110_REG2	HTA4_1006_4022	DX	ABD
CH_07	HTA4_1007	3051	HTA4_1007_346	3051_REG1	HTA4_1007_4023	DX	CLN
CH_07	HTA4_1007	3051	HTA4_1007_346	3051_REG2	HTA4_1007_4024	DX	CLN
CH_07	HTA4_1007	3092	HTA4_1007_347	3092_REG1	HTA4_1007_4025	PTX	ADR
CH_07	HTA4_1007	3092	HTA4_1007_347	3092_REG2	HTA4_1007_4026	PTX	ADR
CH_08	HTA4_1008	3059	HTA4_1008_348	3059_REG1	HTA4_1008_4027	PTX	ABD
CH_08	HTA4_1008	3059	HTA4_1008_348	3059_REG2	HTA4_1008_4028	PTX	ABD
CH_08	HTA4_1008	3078	HTA4_1008_349	3078_REG1	HTA4_1008_4029	DX	ABD
CH_08	HTA4_1008	3078	HTA4_1008_349	3078_REG2	HTA4_1008_4030	DX	ABD
CH_09	HTA4_1009	3458	HTA4_1009_350	3458_REG1	HTA4_1009_4031	PTX	ABD
CH_09	HTA4_1009	3458	HTA4_1009_350	3458_REG2	HTA4_1009_4032	PTX	ABD
CH_09	HTA4_1009	3472	HTA4_1009_351	3472_REG1	HTA4_1009_4033	DX	ABD
CH_09	HTA4_1009	3472	HTA4_1009_351	3472_REG2	HTA4_1009_4034	DX	ABD
CH_10	HTA4_1010	778	HTA4_1010_352	778_REG1	HTA4_1010_4035	PTX	ADR
CH_10	HTA4_1010	778	HTA4_1010_352	778_REG2	HTA4_1010_4036	PTX	ADR
CH_10	HTA4_1010	825	HTA4_1010_353	825_REG1	HTA4_1010_4037	DX	RPN
CH_10	HTA4_1010	825	HTA4_1010_353	825_REG2	HTA4_1010_4038	DX	RPN
CH_11	HTA4_1011	3447	HTA4_1011_354	3447_REG1	HTA4_1011_4039	PTX	ABD
CH_11	HTA4_1011	3447	HTA4_1011_354	3447_REG2	HTA4_1011_4040	PTX	ABD
CH_11	HTA4_1011	3489	HTA4_1011_355	3489_REG1	HTA4_1011_4041	DX	ABD
CH_11	HTA4_1011	3489	HTA4_1011_355	3489_REG2	HTA4_1011_4042	DX	ABD
CH_12	HTA4_1012	751	HTA4_1012_356	751_REG1	HTA4_1012_4043	DX	ABD
CH_12	HTA4_1012	751	HTA4_1012_356	751_REG2	HTA4_1012_4044	DX	ABD
CH_12	HTA4_1012	836	HTA4_1012_357	836_REG1	HTA4_1012_4045	PTX	ABD
CH_12	HTA4_1012	836	HTA4_1012_357	836_REG2	HTA4_1012_4046	PTX	ABD
CH_13	HTA4_1013	3058	HTA4_1013_358	3058_REG1	HTA4_1013_4047	DX	ABD
CH_13	HTA4_1013	3058	HTA4_1013_358	3058_REG2	HTA4_1013_4048	DX	ABD
CH_13	HTA4_1013	3083	HTA4_1013_359	3083_REG1	HTA4_1013_4049	PTX	ABD
CH_13	HTA4_1013	3083	HTA4_1013_359	3083_REG2	HTA4_1013_4050	PTX	ABD
CH_14	HTA4_1014	3467	HTA4_1014_360	3467_REG1	HTA4_1014_4051	DX	ABD
CH_14	HTA4_1014	3486	HTA4_1014_361	3486_REG1	HTA4_1014_4052	PTX	ADR
CH_14	HTA4_1014	3486	HTA4_1014_361	3486_REG2	HTA4_1014_4053	PTX	ADR
CH_15	HTA4_1015	3070	HTA4_1015_362	3070_REG1	HTA4_1015_4054	DX	LYM
CH_15	HTA4_1015	3070	HTA4_1015_362	3070_REG2	HTA4_1015_4055	DX	LYM
CH_15	HTA4_1015	3101	HTA4_1015_363	3101_REG1	HTA4_1015_4056	PTX	RPN
CH_15	HTA4_1015	3101	HTA4_1015_363	3101_REG2	HTA4_1015_4057	PTX	RPN
CH_16	HTA4_1016	1774	HTA4_1016_364	1774_REG1	HTA4_1016_4058	PTX	ADR
CH_16	HTA4_1016	1774	HTA4_1016_364	1774_REG2	HTA4_1016_4059	PTX	ADR
CH_16	HTA4_1016	985	HTA4_1016_365	985_REG1	HTA4_1016_4060	DX	ABD
CH_16	HTA4_1016	985	HTA4_1016_365	985_REG2	HTA4_1016_4061	DX	ABD
CH_17	HTA4_1017	3470	HTA4_1017_366	3470_REG1	HTA4_1017_4062	PTX	ABD
CH_17	HTA4_1017	3470	HTA4_1017_366	3470_REG2	HTA4_1017_4063	PTX	ABD
CH_17	HTA4_1017	3491	HTA4_1017_367	3491_REG1	HTA4_1017_4064	DX	NEC
CH_17	HTA4_1017	3491	HTA4_1017_367	3491_REG2	HTA4_1017_4065	DX	NEC
CH_18	HTA4_1018	3481	HTA4_1018_368	3481_REG1	HTA4_1018_4066	PTX	ADR
CH_18	HTA4_1018	3481	HTA4_1018_368	3481_REG2	HTA4_1018_4067	PTX	ADR
CH_18	HTA4_1018	3484	HTA4_1018_369	3484_REG1	HTA4_1018_4068	DX	ABD
CH_18	HTA4_1018	3484	HTA4_1018_369	3484_REG2	HTA4_1018_4069	DX	ABD
CH_19	HTA4_1019	837	HTA4_1019_371	837_REG1	HTA4_1019_4072	DX	LIV
CH_19	HTA4_1019	837	HTA4_1019_371	837_REG2	HTA4_1019_4073	DX	LIV
CH_19	HTA4_1019	963	HTA4_1019_372	963_REG1	HTA4_1019_4074	PTX	ADR
CH_19	HTA4_1019	963	HTA4_1019_372	963_REG2	HTA4_1019_4075	PTX	ADR
CH_20	HTA4_1020	3086	HTA4_1020_373	3086_REG1	HTA4_1020_4076	PTX	ADR
CH_20	HTA4_1020	3086	HTA4_1020_373	3086_REG2	HTA4_1020_4077	PTX	ADR
CH_20	HTA4_1020	3105	HTA4_1020_374	3105_REG1	HTA4_1020_4078	DX	ABD
CH_20	HTA4_1020	3105	HTA4_1020_374	3105_REG2	HTA4_1020_4079	DX	ABD
CH_22	HTA4_1022	3069	HTA4_1022_377	3069_REG1	HTA4_1022_4084	DX	ABD
CH_22	HTA4_1022	3069	HTA4_1022_377	3069_REG2	HTA4_1022_4085	DX	ABD
CH_22	HTA4_1022	3071	HTA4_1022_378	3071_REG1	HTA4_1022_4086	PTX	ADR
CH_22	HTA4_1022	3071	HTA4_1022_378	3071_REG2	HTA4_1022_4087	PTX	ADR
CH_23	HTA4_1023	3463	HTA4_1023_379	3463_REG1	HTA4_1023_4088	PTX	ADR
CH_23	HTA4_1023	3463	HTA4_1023_379	3463_REG2	HTA4_1023_4089	PTX	ADR
CH_23	HTA4_1023	3495	HTA4_1023_380	3495_REG1	HTA4_1023_4090	DX	ABD
CH_23	HTA4_1023	3495	HTA4_1023_380	3495_REG2	HTA4_1023_4091	DX	ABD
Acronym	Definition
REG	Region
DX	Initial Diagnosis
PTX	Post-induction chemotherapy after initial diagnosis
ADR	Adrenal gland
LYM	Lymph node
ALI	Abdominal and Liver
MED	Mediastinal mass
CHE	Chest mass
SUP	Left suprarenal mass biopsy
PEL	Pelvic mass
RAG	Retroperitoneal mass and adjacent adrenal gland excision
PAM	Pelvic-abdominal mass resection
SUP	Suprarenal mass biopsy
BMR	Bone Marrow
LQM	Lower quadrant mass
CLN	Cervical lymph node
RPN	Retroperitoneum (Abdomen)
NEC	Neck

## Sheet: Supplementary Table 3
gene	p_val	avg_log2FC	pct.1	pct.2	p_val_adj	cluster	pct.diff
FAM155A	1.49373e-283	2.9031	0.932	0.593	3.075e-279	Neuroblast	0.339
MYT1L	4.23021e-250	2.9967	0.862	0.322	8.70831e-246	Neuroblast	0.54
PTPRN2	5.84878e-248	3.14862	0.844	0.302	1.20403e-243	Neuroblast	0.542
CTNNA2	1.93541e-229	2.76179	0.901	0.47	3.98424e-225	Neuroblast	0.431
LINGO2	7.02299e-229	2.73783	0.865	0.428	1.44575e-224	Neuroblast	0.437
SYT1	1.40121e-220	2.41521	0.925	0.533	2.88453e-216	Neuroblast	0.392
CACNA1B	2.54093e-217	3.22465	0.775	0.186	5.23075e-213	Neuroblast	0.589
RIMBP2	9.14431e-205	2.91187	0.796	0.248	1.88245e-200	Neuroblast	0.548
KCNQ5	2.39314e-204	2.75775	0.899	0.516	4.92652e-200	Neuroblast	0.383
EML5	1.09769e-198	2.60313	0.841	0.404	2.2597e-194	Neuroblast	0.437
CNTNAP2	2.98518e-197	2.85916	0.908	0.585	6.14529e-193	Neuroblast	0.323
TMEM178B	1.68481e-192	2.43922	0.847	0.381	3.46835e-188	Neuroblast	0.466
MAPT	1.63431e-180	2.65667	0.82	0.289	3.3644e-176	Neuroblast	0.531
NRG1	2.14256e-171	2.70936	0.898	0.654	4.41068e-167	Neuroblast	0.244
DPP6	5.57018e-170	2.92136	0.835	0.515	1.14668e-165	Neuroblast	0.32
SEMA6D	1.25713e-168	2.29598	0.811	0.397	2.58794e-164	Neuroblast	0.414
SRRM3	3.34385e-166	2.96141	0.698	0.158	6.88365e-162	Neuroblast	0.54
AUTS2	2.7392e-160	1.62782	0.93	0.893	5.63892e-156	Neuroblast	0.037
ANK2	2.12922e-157	1.67724	0.932	0.665	4.38321e-153	Neuroblast	0.267
FAM163A	7.07749e-156	2.84386	0.664	0.152	1.45697e-151	Neuroblast	0.512
FGF14	1.09467e-154	2.25482	0.819	0.5	2.25348e-150	Neuroblast	0.319
AKAP6	7.57299e-148	1.98632	0.838	0.439	1.55898e-143	Neuroblast	0.399
MAP2	1.67816e-147	1.75481	0.904	0.53	3.45467e-143	Neuroblast	0.374
DLGAP2	1.43889e-145	2.82865	0.687	0.219	2.9621e-141	Neuroblast	0.468
SYN3	3.21217e-144	2.64017	0.791	0.419	6.61258e-140	Neuroblast	0.372
ADGRB3	9.73518e-143	1.68883	0.886	0.616	2.00409e-138	Neuroblast	0.27
RIMS2	1.39528e-140	1.6366	0.884	0.535	2.87231e-136	Neuroblast	0.349
ZNF804A	4.19466e-137	2.30854	0.799	0.417	8.63512e-133	Neuroblast	0.382
NCAM1	8.18803e-136	1.57578	0.901	0.553	1.68559e-131	Neuroblast	0.348
UNC79	1.47626e-135	2.45799	0.712	0.223	3.03902e-131	Neuroblast	0.489
SRRM4	1.19367e-134	2.77295	0.656	0.156	2.45729e-130	Neuroblast	0.5
SNAP91	1.33198e-133	2.42631	0.732	0.234	2.74201e-129	Neuroblast	0.498
CELF4	4.35823e-130	2.49751	0.692	0.221	8.97186e-126	Neuroblast	0.471
CACNA2D3	1.42427e-129	2.83579	0.706	0.347	2.932e-125	Neuroblast	0.359
GRIA4	3.72139e-129	2.5734	0.665	0.21	7.66086e-125	Neuroblast	0.455
GLCCI1	3.51042e-127	1.87919	0.794	0.432	7.22656e-123	Neuroblast	0.362
SYT14	9.43148e-127	2.27548	0.721	0.232	1.94157e-122	Neuroblast	0.489
CTNND2	4.55626e-122	1.89129	0.782	0.355	9.37952e-118	Neuroblast	0.427
ICA1	5.34657e-122	2.21691	0.752	0.327	1.10064e-117	Neuroblast	0.425
RYR2	6.52469e-122	2.69566	0.748	0.384	1.34317e-117	Neuroblast	0.364
CCSER1	9.03304e-120	2.08886	0.827	0.475	1.85954e-115	Neuroblast	0.352
RBFOX1	1.37108e-118	2.64057	0.831	0.66	2.82252e-114	Neuroblast	0.171
PCBP3	9.7675e-118	2.06116	0.714	0.283	2.01074e-113	Neuroblast	0.431
BMPR1B	6.69157e-117	2.26115	0.755	0.391	1.37753e-112	Neuroblast	0.364
STXBP5L	5.22023e-115	2.54323	0.667	0.217	1.07464e-110	Neuroblast	0.45
GRIK2	1.989e-113	1.8203	0.84	0.461	4.09455e-109	Neuroblast	0.379
SEZ6L	7.08764e-113	2.4865	0.572	0.167	1.45906e-108	Neuroblast	0.405
TMEM132C	1.10777e-111	2.91729	0.612	0.25	2.28045e-107	Neuroblast	0.362
RAP1GAP2	1.03399e-110	2.15479	0.685	0.27	2.12858e-106	Neuroblast	0.415
NOL4	3.00081e-109	2.21176	0.632	0.186	6.17746e-105	Neuroblast	0.446
GPR137C	3.05571e-109	2.12653	0.644	0.227	6.29048e-105	Neuroblast	0.417
GRIA2	7.2592e-109	2.30097	0.64	0.177	1.49438e-104	Neuroblast	0.463
NMNAT2	1.51509e-108	2.28294	0.663	0.207	3.11895e-104	Neuroblast	0.456
CHRNA7	1.78291e-108	2.60374	0.57	0.181	3.67029e-104	Neuroblast	0.389
KIF5C	2.26572e-108	1.93213	0.832	0.381	4.66421e-104	Neuroblast	0.451
CACNG4	1.27509e-107	2.67136	0.521	0.104	2.6249e-103	Neuroblast	0.417
GABRB3	3.94838e-107	2.4507	0.654	0.18	8.12814e-103	Neuroblast	0.474
PCLO	7.66378e-107	2.05111	0.763	0.367	1.57767e-102	Neuroblast	0.396
ERC2	1.34366e-104	2.21387	0.639	0.234	2.76606e-100	Neuroblast	0.405
RIMS1	2.94167e-103	2.29071	0.657	0.203	6.05572e-99	Neuroblast	0.454
DCLK1	2.98215e-103	1.21881	0.856	0.473	6.13905e-99	Neuroblast	0.383
RGS7	1.3872e-102	1.90499	0.765	0.453	2.8557e-98	Neuroblast	0.312
ZFHX3	4.50694e-102	1.66033	0.912	0.791	9.27799e-98	Neuroblast	0.121
PPM1E	5.8542e-102	1.82621	0.753	0.352	1.20514e-97	Neuroblast	0.401
FMN2	8.14476e-102	2.16066	0.624	0.206	1.67668e-97	Neuroblast	0.418
PHACTR3	2.92104e-100	2.73577	0.529	0.103	6.01325e-96	Neuroblast	0.426
NBEA	4.73954e-100	1.33748	0.881	0.675	9.75682e-96	Neuroblast	0.206
CRACD	5.96317e-100	1.92578	0.705	0.275	1.22758e-95	Neuroblast	0.43
ELAVL4	1.22294e-99	2.06219	0.747	0.299	2.51754e-95	Neuroblast	0.448
EYA1	1.31015e-99	2.54906	0.529	0.154	2.69707e-95	Neuroblast	0.375
KCNQ2	3.44648e-99	2.58203	0.538	0.11	7.09493e-95	Neuroblast	0.428
CACNA2D1	4.41534e-99	1.29963	0.89	0.674	9.08942e-95	Neuroblast	0.216
UNC80	1.01251e-98	2.10103	0.659	0.235	2.08436e-94	Neuroblast	0.424
DGKI	3.54959e-98	1.96625	0.652	0.271	7.30718e-94	Neuroblast	0.381
AGBL4	2.81114e-95	2.44796	0.639	0.284	5.78701e-91	Neuroblast	0.355
NELL2	4.6975e-95	1.79659	0.643	0.227	9.67028e-91	Neuroblast	0.416
ZNF704	2.13242e-94	1.5782	0.812	0.535	4.38979e-90	Neuroblast	0.277
PTPRD	5.67907e-94	2.19515	0.738	0.458	1.16909e-89	Neuroblast	0.28
SGIP1	1.00389e-93	1.47937	0.768	0.415	2.06661e-89	Neuroblast	0.353
MARCHF11	8.26181e-93	2.52683	0.625	0.208	1.70078e-88	Neuroblast	0.417
CADPS	9.07342e-93	2.19914	0.673	0.253	1.86785e-88	Neuroblast	0.42
CNTN1	2.80068e-92	1.8383	0.789	0.405	5.76548e-88	Neuroblast	0.384
PPFIA2	6.21502e-92	2.09555	0.613	0.206	1.27942e-87	Neuroblast	0.407
TMOD1	7.11681e-92	1.95057	0.717	0.347	1.46507e-87	Neuroblast	0.37
ALK	7.16723e-92	2.51022	0.656	0.287	1.47545e-87	Neuroblast	0.369
KCNB2	2.92792e-91	2.61978	0.616	0.234	6.02742e-87	Neuroblast	0.382
LUC7L3	7.60676e-91	1.22119	0.911	0.809	1.56593e-86	Neuroblast	0.102
HECW1	1.02592e-90	2.43071	0.521	0.137	2.11195e-86	Neuroblast	0.384
TNRC6C	1.50536e-90	1.34668	0.794	0.524	3.09894e-86	Neuroblast	0.27
PHACTR1	1.61421e-90	1.4681	0.734	0.396	3.32301e-86	Neuroblast	0.338
PAK3	8.91344e-90	1.70285	0.742	0.332	1.83492e-85	Neuroblast	0.41
DTNA	1.53294e-89	1.26429	0.777	0.453	3.15572e-85	Neuroblast	0.324
IQCJ-SCHIP1	1.90197e-89	2.29148	0.691	0.426	3.9154e-85	Neuroblast	0.265
KCND2	4.27437e-89	1.89099	0.72	0.382	8.79921e-85	Neuroblast	0.338
GRM8	5.24095e-88	2.17411	0.627	0.27	1.0789e-83	Neuroblast	0.357
GNAO1	1.28614e-87	2.13865	0.629	0.188	2.64764e-83	Neuroblast	0.441
NXPH1	1.16141e-84	1.92517	0.712	0.374	2.39088e-80	Neuroblast	0.338
SPOCK1	1.4009e-84	1.87588	0.771	0.412	2.88389e-80	Neuroblast	0.359
NRG3	2.24604e-84	1.94425	0.664	0.324	4.6237e-80	Neuroblast	0.34
SGSM1	3.06152e-84	2.19813	0.52	0.158	6.30245e-80	Neuroblast	0.362
GATA3	6.09414e-82	1.98701	0.611	0.191	1.25454e-77	Neuroblast	0.42
MAST1	1.3775e-81	2.4418	0.505	0.106	2.83573e-77	Neuroblast	0.399
SDK1	2.87872e-81	1.65885	0.656	0.348	5.92613e-77	Neuroblast	0.308
SOX11	3.41866e-81	2.05054	0.585	0.187	7.03766e-77	Neuroblast	0.398
CRMP1	2.76736e-79	1.8403	0.634	0.228	5.69689e-75	Neuroblast	0.406
KCTD16	7.84456e-78	2.47815	0.592	0.231	1.61488e-73	Neuroblast	0.361
GPR158	1.00267e-77	2.30661	0.582	0.205	2.0641e-73	Neuroblast	0.377
PTPRS	3.88937e-77	1.64064	0.681	0.359	8.00667e-73	Neuroblast	0.322
SYN2	1.71203e-76	2.51948	0.511	0.14	3.52439e-72	Neuroblast	0.371
KIF1A	4.3244e-75	2.28253	0.616	0.175	8.90222e-71	Neuroblast	0.441
TANC2	2.21045e-74	1.09378	0.864	0.647	4.55043e-70	Neuroblast	0.217
SCN3A	6.08957e-74	1.93445	0.594	0.194	1.2536e-69	Neuroblast	0.4
RAB3C	6.47412e-74	2.02817	0.647	0.246	1.33276e-69	Neuroblast	0.401
UNC13A	1.89628e-73	2.46723	0.423	0.082	3.90368e-69	Neuroblast	0.341
KIF21A	2.37172e-73	1.57923	0.777	0.426	4.88241e-69	Neuroblast	0.351
DGKB	1.01495e-72	2.29768	0.571	0.307	2.08938e-68	Neuroblast	0.264
RAB11FIP4	6.06186e-72	2.11969	0.514	0.146	1.24789e-67	Neuroblast	0.368
GNGT1	1.35438e-71	2.76936	0.481	0.139	2.78812e-67	Neuroblast	0.342
KCNB1	4.31679e-71	2.30839	0.443	0.1	8.88655e-67	Neuroblast	0.343
GNG4	6.57442e-71	2.02651	0.59	0.193	1.35341e-66	Neuroblast	0.397
CNGB1	1.06395e-70	2.51425	0.398	0.085	2.19024e-66	Neuroblast	0.313
ENOX1	1.34467e-70	1.64503	0.678	0.371	2.76813e-66	Neuroblast	0.307
ADGRL3	2.51706e-70	1.0532	0.841	0.584	5.18162e-66	Neuroblast	0.257
KCNH7	3.15724e-70	2.2602	0.526	0.177	6.49949e-66	Neuroblast	0.349
ATCAY	3.26574e-70	2.09071	0.487	0.122	6.72286e-66	Neuroblast	0.365
SCN8A	1.1143e-69	1.89204	0.515	0.171	2.29389e-65	Neuroblast	0.344
GALNT13	2.11517e-69	2.32884	0.586	0.191	4.35429e-65	Neuroblast	0.395
ELAVL3	2.76277e-69	2.22207	0.564	0.14	5.68743e-65	Neuroblast	0.424
DPYSL5	2.78919e-69	2.18416	0.539	0.134	5.74183e-65	Neuroblast	0.405
MTMR7	3.05558e-69	2.1996	0.432	0.1	6.29021e-65	Neuroblast	0.332
MAGI2	1.1118e-68	1.11277	0.873	0.758	2.28876e-64	Neuroblast	0.115
LHFPL4	1.92376e-68	2.51467	0.421	0.081	3.96026e-64	Neuroblast	0.34
ANK3	1.96403e-68	0.965661	0.839	0.58	4.04315e-64	Neuroblast	0.259
CHRM2	2.58264e-68	2.88756	0.481	0.166	5.31663e-64	Neuroblast	0.315
CAMK2B	3.01487e-68	2.3154	0.469	0.12	6.2064e-64	Neuroblast	0.349
UNC5C	1.44585e-67	1.73777	0.73	0.474	2.97642e-63	Neuroblast	0.256
MYT1	1.73167e-67	2.4624	0.408	0.076	3.56482e-63	Neuroblast	0.332
TRIM2	2.33163e-67	1.62278	0.722	0.382	4.7999e-63	Neuroblast	0.34
DOCK3	2.59176e-67	1.85358	0.576	0.272	5.3354e-63	Neuroblast	0.304
SPTBN4	3.97555e-67	2.45038	0.441	0.104	8.18406e-63	Neuroblast	0.337
PLEKHA6	5.10789e-67	1.8807	0.506	0.173	1.05151e-62	Neuroblast	0.333
IGF2BP3	3.14688e-66	1.92978	0.489	0.163	6.47817e-62	Neuroblast	0.326
STMN2	2.02595e-65	1.3231	0.884	0.549	4.17062e-61	Neuroblast	0.335
GREB1	2.94043e-65	1.87793	0.454	0.138	6.05317e-61	Neuroblast	0.316
EFNA5	2.97791e-65	1.20737	0.666	0.356	6.13032e-61	Neuroblast	0.31
PKIA	6.97549e-65	1.79871	0.552	0.183	1.43598e-60	Neuroblast	0.369
EYS	7.603e-65	2.61822	0.573	0.328	1.56515e-60	Neuroblast	0.245
ROBO2	1.63019e-64	1.75189	0.597	0.345	3.35592e-60	Neuroblast	0.252
SLC38A1	1.97551e-64	1.18778	0.688	0.324	4.06679e-60	Neuroblast	0.364
FGF13	2.01089e-64	2.00769	0.644	0.321	4.13961e-60	Neuroblast	0.323
PHOX2A	2.91716e-64	1.86804	0.515	0.158	6.00526e-60	Neuroblast	0.357
LIN28B	3.35932e-64	2.22748	0.448	0.101	6.9155e-60	Neuroblast	0.347
SCN2A	6.66e-64	1.94558	0.547	0.176	1.37103e-59	Neuroblast	0.371
SRCIN1	1.35505e-63	2.07354	0.415	0.106	2.78951e-59	Neuroblast	0.309
GDAP1	1.37905e-63	1.79265	0.617	0.259	2.83891e-59	Neuroblast	0.358
RNF165	1.88123e-62	1.89958	0.516	0.169	3.87271e-58	Neuroblast	0.347
HAND2	2.15692e-62	1.64488	0.659	0.25	4.44024e-58	Neuroblast	0.409
CLSTN2	3.17478e-62	2.18529	0.541	0.25	6.53561e-58	Neuroblast	0.291
MAP1B	4.59273e-62	1.33826	0.926	0.657	9.4546e-58	Neuroblast	0.269
ZMAT4	6.75756e-62	2.53394	0.344	0.081	1.39111e-57	Neuroblast	0.263
ADAM22	1.57418e-61	1.24503	0.629	0.301	3.24062e-57	Neuroblast	0.328
CCND1	1.53755e-60	1.32287	0.644	0.361	3.1652e-56	Neuroblast	0.283
KCNH1	6.81206e-60	2.36045	0.371	0.083	1.40233e-55	Neuroblast	0.288
DCC	1.17834e-59	2.55555	0.452	0.169	2.42573e-55	Neuroblast	0.283
ASXL3	1.76118e-59	1.90097	0.421	0.115	3.62557e-55	Neuroblast	0.306
MTCL1	1.80694e-59	1.79827	0.402	0.122	3.71976e-55	Neuroblast	0.28
SLC44A5	4.04537e-59	2.43045	0.467	0.165	8.3278e-55	Neuroblast	0.302
PCDH9	7.03353e-59	1.67155	0.699	0.445	1.44792e-54	Neuroblast	0.254
ANK1	8.72434e-59	2.37242	0.366	0.084	1.79599e-54	Neuroblast	0.282
EPHA6	1.04549e-58	2.51723	0.475	0.208	2.15225e-54	Neuroblast	0.267
NYAP2	1.08713e-58	2.28871	0.457	0.113	2.23797e-54	Neuroblast	0.344
APBA2	1.62044e-58	1.73617	0.498	0.155	3.33583e-54	Neuroblast	0.343
ASTN1	2.15927e-58	1.60041	0.517	0.191	4.44507e-54	Neuroblast	0.326
KIF26B	2.57808e-58	1.39984	0.625	0.33	5.30723e-54	Neuroblast	0.295
KIF3C	3.75187e-58	1.77365	0.551	0.192	7.72359e-54	Neuroblast	0.359
GRID1	8.16126e-58	1.83265	0.526	0.2	1.68008e-53	Neuroblast	0.326
SLC4A8	1.07383e-57	1.74135	0.548	0.217	2.21058e-53	Neuroblast	0.331
RNF157	5.69313e-57	1.58274	0.553	0.205	1.17199e-52	Neuroblast	0.348
CCDC200	7.61291e-57	2.37445	0.62	0.382	1.56719e-52	Neuroblast	0.238
DPYSL2	7.86092e-57	1.32002	0.742	0.41	1.61825e-52	Neuroblast	0.332
MARCHF4	8.86105e-57	2.5263	0.37	0.073	1.82414e-52	Neuroblast	0.297
SORBS2	1.03222e-56	0.73456	0.887	0.713	2.12493e-52	Neuroblast	0.174
MAP6	2.51579e-56	2.0308	0.425	0.111	5.179e-52	Neuroblast	0.314
CAMTA1	2.57713e-56	1.27671	0.81	0.668	5.30528e-52	Neuroblast	0.142
GPR173	3.05403e-56	1.52948	0.533	0.226	6.28703e-52	Neuroblast	0.307
MYCN	4.58707e-56	2.50814	0.434	0.137	9.44294e-52	Neuroblast	0.297
KIAA1549	8.74189e-56	1.5736	0.525	0.212	1.79961e-51	Neuroblast	0.313
ADCY1	9.47379e-56	2.03676	0.44	0.137	1.95028e-51	Neuroblast	0.303
ADD2	1.17874e-55	1.99094	0.47	0.125	2.42656e-51	Neuroblast	0.345
XKR6	1.2117e-55	1.45498	0.662	0.419	2.4944e-51	Neuroblast	0.243
JPH4	1.38177e-55	2.35427	0.372	0.07	2.84452e-51	Neuroblast	0.302
AP3B2	1.88023e-55	2.26585	0.362	0.074	3.87064e-51	Neuroblast	0.288
KCNH8	6.99608e-55	1.84805	0.457	0.162	1.44021e-50	Neuroblast	0.295
KCNQ3	9.19181e-55	2.07102	0.499	0.187	1.89223e-50	Neuroblast	0.312
ELAVL2	2.95385e-54	1.83357	0.577	0.219	6.08079e-50	Neuroblast	0.358
BPTF	1.74006e-53	0.878104	0.89	0.793	3.58209e-49	Neuroblast	0.097
MSH2	2.85917e-53	1.49306	0.558	0.253	5.88588e-49	Neuroblast	0.305
POU2F2	1.0203e-52	1.53528	0.509	0.196	2.10038e-48	Neuroblast	0.313
TMEM196	1.08762e-52	2.25935	0.396	0.084	2.23897e-48	Neuroblast	0.312
TENM3	1.83342e-52	1.26822	0.791	0.597	3.77428e-48	Neuroblast	0.194
SYT7	2.67689e-52	2.16824	0.37	0.092	5.51064e-48	Neuroblast	0.278
HS6ST2	3.21702e-52	2.52429	0.397	0.107	6.62256e-48	Neuroblast	0.29
NALCN	5.38242e-52	1.57101	0.453	0.19	1.10803e-47	Neuroblast	0.263
SCN9A	5.62687e-52	1.38587	0.629	0.325	1.15835e-47	Neuroblast	0.304
STAC	1.06519e-51	2.19354	0.433	0.119	2.1928e-47	Neuroblast	0.314
CACNA1E	7.37447e-51	2.56563	0.366	0.077	1.51811e-46	Neuroblast	0.289
MMP16	1.58989e-50	1.43972	0.622	0.302	3.27295e-46	Neuroblast	0.32
CNKSR2	2.35005e-50	1.81418	0.551	0.245	4.83782e-46	Neuroblast	0.306
NRXN2	4.43428e-50	1.84544	0.431	0.126	9.1284e-46	Neuroblast	0.305
KIAA1549L	6.49233e-50	1.72388	0.468	0.17	1.33651e-45	Neuroblast	0.298
SRGAP3	1.06446e-49	1.30198	0.618	0.344	2.1913e-45	Neuroblast	0.274
FHOD3	1.26168e-49	1.20492	0.691	0.378	2.59729e-45	Neuroblast	0.313
CLVS2	1.45304e-49	2.0781	0.365	0.086	2.99123e-45	Neuroblast	0.279
PPP2R2C	2.14028e-49	2.76766	0.356	0.068	4.40598e-45	Neuroblast	0.288
FRRS1L	2.3809e-49	1.8935	0.495	0.16	4.90132e-45	Neuroblast	0.335
BRSK2	3.29534e-49	2.27135	0.394	0.081	6.78379e-45	Neuroblast	0.313
MBOAT2	5.10731e-49	1.33072	0.574	0.252	1.05139e-44	Neuroblast	0.322
BASP1	5.23598e-49	1.07417	0.734	0.379	1.07788e-44	Neuroblast	0.355
IQSEC3	1.21637e-48	2.56743	0.342	0.06	2.50403e-44	Neuroblast	0.282
CHRM3	4.20729e-48	1.68877	0.449	0.185	8.66114e-44	Neuroblast	0.264
JAKMIP2	4.26298e-48	1.2594	0.582	0.24	8.77577e-44	Neuroblast	0.342
GRIA1	4.8035e-48	1.73586	0.419	0.14	9.88848e-44	Neuroblast	0.279
CAMK4	5.25103e-48	1.11445	0.553	0.251	1.08098e-43	Neuroblast	0.302
ADGRL1	5.5876e-48	1.63688	0.445	0.17	1.15026e-43	Neuroblast	0.275
RTN3	6.8466e-48	1.30784	0.819	0.553	1.40944e-43	Neuroblast	0.266
ASTN2	6.97699e-48	1.30915	0.598	0.342	1.43628e-43	Neuroblast	0.256
GRIP1	1.04061e-47	1.59526	0.548	0.245	2.14221e-43	Neuroblast	0.303
CADM1	1.08878e-47	1.07277	0.771	0.571	2.24136e-43	Neuroblast	0.2
PEX5L	2.36117e-47	2.27299	0.376	0.122	4.8607e-43	Neuroblast	0.254
NSG2	2.8826e-47	1.74889	0.57	0.219	5.93412e-43	Neuroblast	0.351
FAXC	2.97276e-47	2.16518	0.407	0.09	6.11972e-43	Neuroblast	0.317
DNAJC6	3.06299e-47	1.46976	0.52	0.214	6.30546e-43	Neuroblast	0.306
GARNL3	5.43409e-47	1.55232	0.578	0.28	1.11866e-42	Neuroblast	0.298
UNK	1.47659e-46	1.16591	0.613	0.372	3.03971e-42	Neuroblast	0.241
NRCAM	1.85368e-46	0.906361	0.703	0.428	3.81599e-42	Neuroblast	0.275
CADM2	2.39228e-46	1.11606	0.558	0.26	4.92474e-42	Neuroblast	0.298
RFLNA	3.8122e-46	1.70716	0.346	0.117	7.84779e-42	Neuroblast	0.229
FRMD5	3.8195e-46	0.564404	0.725	0.411	7.86283e-42	Neuroblast	0.314
TCF4	3.87865e-46	0.666342	0.911	0.809	7.9846e-42	Neuroblast	0.102
CREB5	4.44415e-46	1.22266	0.611	0.38	9.14874e-42	Neuroblast	0.231
CHD5	4.61061e-46	2.46962	0.283	0.052	9.49139e-42	Neuroblast	0.231
TENM1	6.69521e-46	1.77486	0.47	0.215	1.37828e-41	Neuroblast	0.255
MAML3	7.37502e-46	0.770044	0.884	0.807	1.51822e-41	Neuroblast	0.077
UNC5D	1.81689e-45	2.60412	0.438	0.198	3.74024e-41	Neuroblast	0.24
GRIK5	2.68407e-45	1.97641	0.345	0.083	5.52543e-41	Neuroblast	0.262
ANKFN1	3.68264e-45	2.45777	0.341	0.125	7.58109e-41	Neuroblast	0.216
CCDC57	4.18214e-45	1.24123	0.574	0.339	8.60936e-41	Neuroblast	0.235
PHOX2B	4.20609e-45	1.4669	0.529	0.19	8.65866e-41	Neuroblast	0.339
SGCZ	5.06232e-45	3.35274	0.443	0.198	1.04213e-40	Neuroblast	0.245
AGAP1	6.4428e-45	0.717838	0.863	0.746	1.32631e-40	Neuroblast	0.117
SORCS1	1.93674e-44	1.28316	0.547	0.28	3.98697e-40	Neuroblast	0.267
DCX	2.42797e-44	1.52146	0.41	0.134	4.99821e-40	Neuroblast	0.276
MYEF2	2.94839e-44	1.37625	0.531	0.232	6.06956e-40	Neuroblast	0.299
PAK5	4.50782e-44	1.83184	0.386	0.12	9.27979e-40	Neuroblast	0.266
RPS21	6.29324e-44	1.49159	0.739	0.521	1.29553e-39	Neuroblast	0.218
CACNG2	6.37443e-44	2.58476	0.282	0.05	1.31224e-39	Neuroblast	0.232
HMX1	6.69111e-44	2.2684	0.365	0.078	1.37743e-39	Neuroblast	0.287
STXBP1	8.32365e-44	1.40493	0.651	0.331	1.71351e-39	Neuroblast	0.32
GTF2IRD1	8.3363e-44	1.02919	0.575	0.337	1.71611e-39	Neuroblast	0.238
KLHL13	9.32413e-44	1.65558	0.596	0.329	1.91947e-39	Neuroblast	0.267
MGAT4C	9.62874e-44	1.3746	0.509	0.244	1.98217e-39	Neuroblast	0.265
CASTOR2	1.15008e-43	1.5227	0.515	0.226	2.36755e-39	Neuroblast	0.289
SYP	1.17223e-43	1.71155	0.414	0.135	2.41314e-39	Neuroblast	0.279
WNK2	1.27504e-43	1.87208	0.417	0.11	2.6248e-39	Neuroblast	0.307
DLG2	1.85499e-43	1.13726	0.815	0.728	3.81869e-39	Neuroblast	0.087
ISL1	2.03898e-43	1.85998	0.433	0.12	4.19745e-39	Neuroblast	0.313
MARK1	2.09375e-43	1.36419	0.547	0.249	4.31019e-39	Neuroblast	0.298
SNAP25	2.58703e-43	1.28096	0.665	0.33	5.32566e-39	Neuroblast	0.335
MPPED2	7.54447e-43	1.51875	0.494	0.204	1.55311e-38	Neuroblast	0.29
TMEM108	9.01041e-43	1.91178	0.522	0.226	1.85488e-38	Neuroblast	0.296
ADARB2	9.64424e-43	2.67973	0.293	0.142	1.98536e-38	Neuroblast	0.151
GTF2I	9.69757e-43	0.777896	0.896	0.793	1.99634e-38	Neuroblast	0.103
KLHL23	1.06252e-42	1.48402	0.542	0.227	2.1873e-38	Neuroblast	0.315
PCNX2	1.59513e-42	1.05897	0.645	0.377	3.28374e-38	Neuroblast	0.268
DSCAM	1.72219e-42	2.18056	0.539	0.356	3.5453e-38	Neuroblast	0.183
DOC2B	2.04294e-42	1.74453	0.373	0.113	4.2056e-38	Neuroblast	0.26
ZNF33B	2.1788e-42	1.22011	0.507	0.251	4.48528e-38	Neuroblast	0.256
CELF5	3.30356e-42	2.21491	0.276	0.06	6.80072e-38	Neuroblast	0.216
GRK3	3.47645e-42	0.943886	0.692	0.427	7.15662e-38	Neuroblast	0.265
CTIF	8.05877e-42	1.14268	0.631	0.41	1.65898e-37	Neuroblast	0.221
GALNTL6	1.17626e-41	2.30729	0.39	0.158	2.42146e-37	Neuroblast	0.232
OTUD7A	1.26441e-41	1.56067	0.491	0.217	2.60291e-37	Neuroblast	0.274
SLIT3	1.28432e-41	1.06263	0.728	0.469	2.64391e-37	Neuroblast	0.259
EPHA5	1.69735e-41	1.85651	0.447	0.196	3.49416e-37	Neuroblast	0.251
ZFHX2	2.02889e-41	1.81694	0.316	0.09	4.17668e-37	Neuroblast	0.226
SCN3B	2.58253e-41	1.72842	0.412	0.126	5.3164e-37	Neuroblast	0.286
NOS1AP	3.22229e-41	1.50114	0.443	0.192	6.6334e-37	Neuroblast	0.251
CDH18	3.52558e-41	2.25101	0.352	0.107	7.25776e-37	Neuroblast	0.245
PHF21B	3.5806e-41	2.336	0.291	0.068	7.37102e-37	Neuroblast	0.223
FSTL5	4.14025e-41	2.09507	0.358	0.157	8.52311e-37	Neuroblast	0.201
LINC02210-CRHR1	7.35691e-41	1.69976	0.399	0.132	1.51449e-36	Neuroblast	0.267
PKD1	9.74869e-41	1.38143	0.541	0.297	2.00686e-36	Neuroblast	0.244
LMO1	1.14987e-40	2.35406	0.288	0.054	2.36711e-36	Neuroblast	0.234
IGSF9B	1.23781e-40	2.16988	0.323	0.069	2.54816e-36	Neuroblast	0.254
SH3GL3	1.32332e-40	2.34322	0.287	0.063	2.72418e-36	Neuroblast	0.224
FBXO16	1.62108e-40	2.03508	0.361	0.091	3.33715e-36	Neuroblast	0.27
KSR2	1.67971e-40	2.1629	0.349	0.093	3.45785e-36	Neuroblast	0.256
NEXMIF	1.96701e-40	1.98871	0.378	0.109	4.04928e-36	Neuroblast	0.269
MAP7	2.28257e-40	1.4748	0.598	0.402	4.69889e-36	Neuroblast	0.196
TULP4	2.53323e-40	0.785861	0.736	0.567	5.2149e-36	Neuroblast	0.169
CDON	2.9471e-40	1.47407	0.385	0.14	6.0669e-36	Neuroblast	0.245
MSI2	3.07278e-40	0.545962	0.888	0.717	6.32563e-36	Neuroblast	0.171
CLASP2	4.5528e-40	0.830357	0.827	0.722	9.3724e-36	Neuroblast	0.105
ENAH	6.76952e-40	0.77678	0.735	0.493	1.39357e-35	Neuroblast	0.242
H3-3B	9.23185e-40	1.05732	0.854	0.645	1.90047e-35	Neuroblast	0.209
MACROD2	9.54723e-40	1.09736	0.745	0.562	1.96539e-35	Neuroblast	0.183
IL7	1.05767e-39	1.89176	0.504	0.298	2.17732e-35	Neuroblast	0.206
JPT1	1.1481e-39	1.36468	0.698	0.344	2.36347e-35	Neuroblast	0.354
ACTL6B	1.81064e-39	2.35298	0.301	0.052	3.72738e-35	Neuroblast	0.249
SYT11	1.85326e-39	1.52924	0.577	0.249	3.81512e-35	Neuroblast	0.328
MEIS1	3.13754e-39	1.01307	0.688	0.49	6.45893e-35	Neuroblast	0.198
PLXNA4	3.59818e-39	1.89802	0.37	0.17	7.40721e-35	Neuroblast	0.2
TMEM132D	4.24183e-39	2.4463	0.353	0.139	8.73224e-35	Neuroblast	0.214
SVOP	6.83581e-39	2.13364	0.303	0.061	1.40722e-34	Neuroblast	0.242
NREP	7.50763e-39	1.42784	0.724	0.453	1.54552e-34	Neuroblast	0.271
C14orf132	7.91895e-39	1.72688	0.453	0.142	1.6302e-34	Neuroblast	0.311
CDK6	8.76213e-39	0.871009	0.786	0.641	1.80377e-34	Neuroblast	0.145
CDH4	1.76039e-38	2.31859	0.318	0.105	3.62394e-34	Neuroblast	0.213
CSMD2	3.60226e-38	1.72937	0.372	0.166	7.41562e-34	Neuroblast	0.206
LRFN2	5.93705e-38	2.60827	0.263	0.051	1.2222e-33	Neuroblast	0.212
TOX	8.32264e-38	0.918143	0.58	0.31	1.7133e-33	Neuroblast	0.27
HDAC9	1.07964e-37	1.20493	0.682	0.459	2.22255e-33	Neuroblast	0.223
NEBL	1.53871e-37	1.52501	0.442	0.194	3.16759e-33	Neuroblast	0.248
TFAP2B	1.92022e-37	2.02455	0.359	0.098	3.95297e-33	Neuroblast	0.261
PLCB4	1.96308e-37	1.03239	0.621	0.288	4.0412e-33	Neuroblast	0.333
CASTOR3	2.11314e-37	1.35969	0.556	0.285	4.3501e-33	Neuroblast	0.271
APC2	4.56646e-37	2.21148	0.349	0.074	9.4005e-33	Neuroblast	0.275
TBX20	5.85231e-37	2.02324	0.261	0.061	1.20476e-32	Neuroblast	0.2
PHF14	6.43943e-37	0.76267	0.81	0.668	1.32562e-32	Neuroblast	0.142
TUBB2B	9.62084e-37	1.3046	0.738	0.375	1.98055e-32	Neuroblast	0.363
ASIC2	1.00017e-36	2.23161	0.341	0.126	2.05894e-32	Neuroblast	0.215
GRIN1	1.01038e-36	2.42216	0.277	0.051	2.07998e-32	Neuroblast	0.226
CHGB	1.58508e-36	1.271	0.734	0.44	3.26305e-32	Neuroblast	0.294
CLVS1	1.69958e-36	2.16698	0.273	0.063	3.49875e-32	Neuroblast	0.21
NLGN4X	2.00376e-36	0.669335	0.595	0.276	4.12494e-32	Neuroblast	0.319
PACRG	2.15982e-36	1.73085	0.382	0.176	4.44621e-32	Neuroblast	0.206
ABCA3	2.83117e-36	1.7313	0.424	0.138	5.82824e-32	Neuroblast	0.286
RTN1	4.45043e-36	1.10723	0.726	0.388	9.16166e-32	Neuroblast	0.338
VAT1L	5.02889e-36	1.50968	0.592	0.32	1.03525e-31	Neuroblast	0.272
OLFM3	5.46033e-36	2.75423	0.288	0.063	1.12406e-31	Neuroblast	0.225
ATP9A	7.53462e-36	0.940346	0.645	0.399	1.55108e-31	Neuroblast	0.246
TWIST1	8.19071e-36	2.02695	0.346	0.117	1.68614e-31	Neuroblast	0.229
TH	9.0159e-36	1.945	0.381	0.125	1.85601e-31	Neuroblast	0.256
OBSCN	1.01471e-35	1.53827	0.402	0.146	2.08889e-31	Neuroblast	0.256
LRTM1	1.17288e-35	3.10405	0.173	0.02	2.41449e-31	Neuroblast	0.153
CCDC144NL	1.24585e-35	2.12187	0.331	0.095	2.56472e-31	Neuroblast	0.236
NBAS	1.97186e-35	2.79792	0.687	0.597	4.05928e-31	Neuroblast	0.09
CCDC136	2.44939e-35	1.97446	0.377	0.096	5.04231e-31	Neuroblast	0.281
RPL38	2.60755e-35	1.1678	0.785	0.537	5.36791e-31	Neuroblast	0.248
ATP8A1	3.33864e-35	0.977401	0.645	0.408	6.87292e-31	Neuroblast	0.237
CNTFR	3.37429e-35	2.00902	0.287	0.064	6.94631e-31	Neuroblast	0.223
CPLX2	5.31176e-35	2.15963	0.307	0.065	1.09348e-30	Neuroblast	0.242
KCNK10	7.5148e-35	2.14796	0.245	0.056	1.547e-30	Neuroblast	0.189
RAMP1	7.59212e-35	1.41807	0.568	0.239	1.56291e-30	Neuroblast	0.329
RUNX1T1	9.70621e-35	0.919916	0.67	0.408	1.99812e-30	Neuroblast	0.262
C1QTNF3-AMACR	1.12399e-34	0.937102	0.633	0.413	2.31385e-30	Neuroblast	0.22
FNBP1L	1.1819e-34	1.06173	0.637	0.365	2.43306e-30	Neuroblast	0.272
SPDYE3	3.01341e-34	1.53455	0.352	0.129	6.20342e-30	Neuroblast	0.223
SARM1	3.26276e-34	1.54896	0.426	0.166	6.71673e-30	Neuroblast	0.26
RNF175	4.33334e-34	2.07262	0.288	0.063	8.92061e-30	Neuroblast	0.225
GDPD1	6.17114e-34	1.46189	0.342	0.118	1.27039e-29	Neuroblast	0.224
VSTM2A	6.31944e-34	1.46437	0.341	0.112	1.30092e-29	Neuroblast	0.229
PGBD5	6.83275e-34	1.70268	0.303	0.095	1.40659e-29	Neuroblast	0.208
TMEM130	8.14874e-34	1.62878	0.345	0.107	1.6775e-29	Neuroblast	0.238
TRIM67	1.05696e-33	2.23452	0.233	0.042	2.17587e-29	Neuroblast	0.191
ANKS1B	1.78258e-33	1.00847	0.615	0.398	3.66962e-29	Neuroblast	0.217
CCDC88A	2.66112e-33	0.744392	0.718	0.527	5.47818e-29	Neuroblast	0.191
RALGPS1	2.86093e-33	1.231	0.415	0.192	5.88951e-29	Neuroblast	0.223
RPL23	4.1031e-33	1.10592	0.792	0.585	8.44664e-29	Neuroblast	0.207
EPB41L4B	5.19818e-33	1.39053	0.337	0.142	1.0701e-28	Neuroblast	0.195
TUB	5.48456e-33	1.72029	0.364	0.111	1.12905e-28	Neuroblast	0.253
THSD7A	7.00484e-33	0.954912	0.606	0.423	1.44202e-28	Neuroblast	0.183
SLC29A4	9.87926e-33	1.99344	0.311	0.072	2.03375e-28	Neuroblast	0.239
GNAS	1.00292e-32	1.31037	0.944	0.85	2.06462e-28	Neuroblast	0.094
RADIL	1.10123e-32	1.64877	0.329	0.099	2.267e-28	Neuroblast	0.23
TUBA1A	1.20336e-32	1.00075	0.891	0.636	2.47724e-28	Neuroblast	0.255
WDR17	1.47442e-32	1.69282	0.31	0.087	3.03523e-28	Neuroblast	0.223
LRRTM4	1.49603e-32	1.7021	0.446	0.295	3.07972e-28	Neuroblast	0.151
RBFOX2	1.98669e-32	0.564005	0.858	0.728	4.0898e-28	Neuroblast	0.13
UBE2O	2.15747e-32	1.25982	0.559	0.303	4.44136e-28	Neuroblast	0.256
DTNB	2.20937e-32	0.762383	0.608	0.383	4.54821e-28	Neuroblast	0.225
EBF1	2.59754e-32	0.774772	0.743	0.573	5.3473e-28	Neuroblast	0.17
PRAME	2.72235e-32	1.62114	0.299	0.091	5.60424e-28	Neuroblast	0.208
PTPRO	3.61457e-32	1.7091	0.349	0.108	7.44096e-28	Neuroblast	0.241
TLN2	3.98886e-32	1.11336	0.562	0.384	8.21146e-28	Neuroblast	0.178
MGAT5B	4.06013e-32	2.50064	0.207	0.035	8.35819e-28	Neuroblast	0.172
PRUNE2	4.1398e-32	1.89197	0.518	0.257	8.5222e-28	Neuroblast	0.261
TBCD	4.66644e-32	0.822016	0.671	0.473	9.60633e-28	Neuroblast	0.198
TNR	5.06892e-32	2.33419	0.249	0.059	1.04349e-27	Neuroblast	0.19
PODXL2	5.40276e-32	1.68057	0.465	0.147	1.11221e-27	Neuroblast	0.318
KIF5A	5.56994e-32	1.75577	0.461	0.15	1.14663e-27	Neuroblast	0.311
BICD1	5.9849e-32	0.653248	0.81	0.615	1.23205e-27	Neuroblast	0.195
ROBO1	6.17158e-32	1.70814	0.695	0.646	1.27048e-27	Neuroblast	0.049
SHANK1	6.79702e-32	2.31735	0.221	0.041	1.39923e-27	Neuroblast	0.18
RPL37A	6.9997e-32	1.04888	0.871	0.711	1.44096e-27	Neuroblast	0.16
ANO5	7.8847e-32	1.75145	0.376	0.138	1.62314e-27	Neuroblast	0.238
MAOA	8.01311e-32	1.31119	0.42	0.21	1.64958e-27	Neuroblast	0.21
RIC3	8.10653e-32	1.58554	0.408	0.152	1.66881e-27	Neuroblast	0.256
SPOCK3	1.0135e-31	2.26711	0.292	0.083	2.0864e-27	Neuroblast	0.209
EYA4	1.2043e-31	2.30691	0.245	0.08	2.47918e-27	Neuroblast	0.165
REEP1	1.34973e-31	1.81217	0.444	0.155	2.77855e-27	Neuroblast	0.289
ANKRD13B	1.36734e-31	2.09881	0.267	0.056	2.81481e-27	Neuroblast	0.211
GAP43	1.73306e-31	1.48482	0.647	0.357	3.56768e-27	Neuroblast	0.29
PSD	2.76682e-31	1.94272	0.228	0.051	5.69578e-27	Neuroblast	0.177
FUT9	3.31638e-31	2.2102	0.24	0.057	6.82709e-27	Neuroblast	0.183
GPATCH8	3.76548e-31	0.752123	0.815	0.728	7.75163e-27	Neuroblast	0.087
STMN4	7.1596e-31	1.47766	0.483	0.172	1.47388e-26	Neuroblast	0.311
PRSS12	8.29078e-31	2.68328	0.259	0.061	1.70674e-26	Neuroblast	0.198
RGS17	8.4611e-31	1.6659	0.313	0.09	1.7418e-26	Neuroblast	0.223
YPEL1	1.16533e-30	1.55064	0.386	0.137	2.39895e-26	Neuroblast	0.249
CHN1	1.26141e-30	1.06082	0.566	0.302	2.59673e-26	Neuroblast	0.264
SOX4	1.32402e-30	0.868884	0.656	0.4	2.72562e-26	Neuroblast	0.256
NRSN1	1.89319e-30	1.80276	0.355	0.091	3.89733e-26	Neuroblast	0.264
CDH8	2.11892e-30	2.03637	0.297	0.108	4.36201e-26	Neuroblast	0.189
RUNDC3B	2.13898e-30	0.890254	0.514	0.284	4.4033e-26	Neuroblast	0.23
DLC1	2.45001e-30	0.810334	0.809	0.781	5.04359e-26	Neuroblast	0.028
C15orf41	2.49875e-30	0.825158	0.471	0.29	5.14393e-26	Neuroblast	0.181
SHANK2	2.5375e-30	0.538632	0.502	0.236	5.22371e-26	Neuroblast	0.266
EBF4	2.55638e-30	1.49754	0.366	0.139	5.26257e-26	Neuroblast	0.227
SLIT1	2.93413e-30	2.31006	0.235	0.056	6.0402e-26	Neuroblast	0.179
DBN1	3.10969e-30	1.41299	0.385	0.14	6.4016e-26	Neuroblast	0.245
RBFOX3	3.27621e-30	3.20852	0.183	0.036	6.74441e-26	Neuroblast	0.147
CELF3	3.35047e-30	2.05322	0.32	0.068	6.89727e-26	Neuroblast	0.252
SCAMP5	3.52471e-30	1.59479	0.426	0.146	7.25596e-26	Neuroblast	0.28
RNFT2	7.74224e-30	1.79435	0.294	0.079	1.59382e-25	Neuroblast	0.215
MCF2L	7.96288e-30	1.00344	0.394	0.161	1.63924e-25	Neuroblast	0.233
SBK1	8.05298e-30	1.77513	0.236	0.06	1.65779e-25	Neuroblast	0.176
AGTPBP1	8.23769e-30	0.874013	0.615	0.386	1.69581e-25	Neuroblast	0.229
SPEG	1.62478e-29	2.12262	0.202	0.037	3.34478e-25	Neuroblast	0.165
BRCA1	2.21599e-29	1.12209	0.508	0.276	4.56184e-25	Neuroblast	0.232
SYBU	3.37798e-29	1.25455	0.392	0.183	6.95391e-25	Neuroblast	0.209
TIMP2	3.61052e-29	1.11115	0.806	0.576	7.43262e-25	Neuroblast	0.23
SLC6A15	4.19831e-29	1.92246	0.339	0.084	8.64264e-25	Neuroblast	0.255
GGT7	4.98266e-29	1.33624	0.418	0.184	1.02573e-24	Neuroblast	0.234
PTCHD1	5.64311e-29	2.14227	0.281	0.069	1.16169e-24	Neuroblast	0.212
MBTD1	6.65743e-29	0.79781	0.641	0.46	1.3705e-24	Neuroblast	0.181
IGLV10-54	6.89151e-29	2.67068	0.191	0.036	1.41869e-24	Neuroblast	0.155
SKA2	9.39944e-29	1.30666	0.441	0.205	1.93497e-24	Neuroblast	0.236
FAT3	1.03225e-28	1.67353	0.296	0.115	2.12499e-24	Neuroblast	0.181
ARFGEF3	1.17277e-28	2.06258	0.347	0.13	2.41426e-24	Neuroblast	0.217
NECTIN1	1.36209e-28	1.6057	0.235	0.079	2.80399e-24	Neuroblast	0.156
BSN	1.62076e-28	1.96402	0.306	0.076	3.33649e-24	Neuroblast	0.23
PHYHIPL	1.62223e-28	1.48797	0.416	0.16	3.33951e-24	Neuroblast	0.256
TTLL7	2.41627e-28	1.30224	0.512	0.241	4.97414e-24	Neuroblast	0.271
RPSA	3.44832e-28	1.20607	0.647	0.468	7.09871e-24	Neuroblast	0.179
ONECUT2	3.99704e-28	1.63584	0.301	0.098	8.2283e-24	Neuroblast	0.203
NTNG1	7.81549e-28	1.93033	0.413	0.172	1.6089e-23	Neuroblast	0.241
AATK	9.41562e-28	1.19679	0.374	0.164	1.9383e-23	Neuroblast	0.21
GLYATL2	1.0669e-27	1.99119	0.269	0.066	2.19632e-23	Neuroblast	0.203
PTCHD4	1.64326e-27	1.76202	0.259	0.082	3.38281e-23	Neuroblast	0.177
B4GALNT4	1.66385e-27	1.90874	0.273	0.068	3.42521e-23	Neuroblast	0.205
SHISA9	1.85045e-27	1.5381	0.342	0.156	3.80933e-23	Neuroblast	0.186
NINL	2.04528e-27	1.00779	0.514	0.286	4.21041e-23	Neuroblast	0.228
ATP8A2	2.05248e-27	1.78344	0.34	0.152	4.22524e-23	Neuroblast	0.188
KIAA1324L	2.10217e-27	1.04215	0.412	0.179	4.32753e-23	Neuroblast	0.233
KAZN	2.20531e-27	0.83928	0.552	0.365	4.53986e-23	Neuroblast	0.187
RPS6KA6	2.38923e-27	1.53237	0.325	0.116	4.91847e-23	Neuroblast	0.209
TXNDC16	2.39894e-27	1.1022	0.418	0.198	4.93846e-23	Neuroblast	0.22
TMEFF2	2.40228e-27	1.80503	0.358	0.158	4.94532e-23	Neuroblast	0.2
DBH	2.45896e-27	1.65673	0.378	0.133	5.06202e-23	Neuroblast	0.245
SMPD3	2.94358e-27	1.92544	0.228	0.053	6.05966e-23	Neuroblast	0.175
SLC8A1	3.12259e-27	0.559517	0.763	0.6	6.42817e-23	Neuroblast	0.163
ZNF532	3.58722e-27	0.673667	0.583	0.386	7.38466e-23	Neuroblast	0.197
SLC8A3	3.64626e-27	2.3447	0.182	0.033	7.50618e-23	Neuroblast	0.149
HSP90AB1	3.91141e-27	1.04614	0.882	0.738	8.05202e-23	Neuroblast	0.144
MPP6	4.91457e-27	1.18396	0.476	0.253	1.01171e-22	Neuroblast	0.223
SHTN1	6.36378e-27	1.01194	0.587	0.374	1.31005e-22	Neuroblast	0.213
EEF1A2	6.81227e-27	1.26587	0.568	0.255	1.40237e-22	Neuroblast	0.313
SEMA3A	7.57467e-27	1.56086	0.465	0.254	1.55932e-22	Neuroblast	0.211
TTL	1.01935e-26	1.06315	0.51	0.284	2.09844e-22	Neuroblast	0.226
CHCHD6	1.06629e-26	1.18821	0.394	0.186	2.19507e-22	Neuroblast	0.208
HECTD4	1.12641e-26	0.713807	0.718	0.587	2.31882e-22	Neuroblast	0.131
CASKIN1	1.78583e-26	2.31328	0.193	0.032	3.67631e-22	Neuroblast	0.161
GFRA2	1.85269e-26	1.81573	0.276	0.096	3.81395e-22	Neuroblast	0.18
RPS18	1.97902e-26	1.17458	0.845	0.694	4.07402e-22	Neuroblast	0.151
NETO1	2.24215e-26	2.10125	0.227	0.049	4.61569e-22	Neuroblast	0.178
SLAIN1	2.55122e-26	1.56245	0.316	0.101	5.25194e-22	Neuroblast	0.215
UNC5A	2.57179e-26	2.43864	0.214	0.035	5.29428e-22	Neuroblast	0.179
JPH3	2.80423e-26	2.33737	0.246	0.046	5.77278e-22	Neuroblast	0.2
CXXC4	3.24241e-26	1.61017	0.29	0.083	6.67482e-22	Neuroblast	0.207
KCNH4	3.48316e-26	2.38414	0.147	0.025	7.17044e-22	Neuroblast	0.122
ZNF608	3.90681e-26	1.12383	0.524	0.291	8.04256e-22	Neuroblast	0.233
RIT2	4.49386e-26	2.07549	0.223	0.06	9.25106e-22	Neuroblast	0.163
PPFIA3	4.89517e-26	1.91544	0.235	0.056	1.00772e-21	Neuroblast	0.179
DNAH14	6.02791e-26	1.14792	0.523	0.342	1.24091e-21	Neuroblast	0.181
RPS15	6.29564e-26	1.31681	0.74	0.549	1.29602e-21	Neuroblast	0.191
CPE	6.6855e-26	0.829259	0.688	0.388	1.37628e-21	Neuroblast	0.3
DNM1	6.78188e-26	1.14658	0.461	0.219	1.39612e-21	Neuroblast	0.242
PRSS3	6.87704e-26	1.87648	0.261	0.075	1.41571e-21	Neuroblast	0.186
ACACA	7.66035e-26	0.677413	0.696	0.545	1.57696e-21	Neuroblast	0.151
SYTL4	7.6985e-26	1.53062	0.417	0.197	1.58481e-21	Neuroblast	0.22
DNM3	8.70928e-26	0.854692	0.759	0.539	1.79289e-21	Neuroblast	0.22
FSTL4	1.1989e-25	2.71601	0.2	0.043	2.46805e-21	Neuroblast	0.157
NRG2	1.40277e-25	1.46089	0.366	0.136	2.88775e-21	Neuroblast	0.23
PURG	1.59008e-25	1.55677	0.355	0.11	3.27334e-21	Neuroblast	0.245
HS3ST5	1.66772e-25	1.66777	0.329	0.153	3.43318e-21	Neuroblast	0.176
SLC6A2	1.67324e-25	1.8046	0.233	0.063	3.44453e-21	Neuroblast	0.17
KIDINS220	1.89455e-25	0.76	0.741	0.572	3.90012e-21	Neuroblast	0.169
NSD2	2.40785e-25	0.855718	0.589	0.389	4.9568e-21	Neuroblast	0.2
GOLM1	2.43988e-25	1.31413	0.533	0.268	5.02274e-21	Neuroblast	0.265
NEURL1	3.05567e-25	1.77526	0.285	0.081	6.29039e-21	Neuroblast	0.204
NOVA1	3.78113e-25	0.810981	0.45	0.223	7.78384e-21	Neuroblast	0.227
NTRK3	5.32671e-25	1.51105	0.347	0.17	1.09656e-20	Neuroblast	0.177
STMN1	5.40661e-25	0.925401	0.659	0.361	1.113e-20	Neuroblast	0.298
ARL17A	6.21235e-25	0.939322	0.342	0.189	1.27887e-20	Neuroblast	0.153
HID1	7.04286e-25	1.83057	0.282	0.074	1.44984e-20	Neuroblast	0.208
CHGA	7.10125e-25	1.21228	0.413	0.166	1.46186e-20	Neuroblast	0.247
P2RX3	7.57879e-25	2.06194	0.216	0.044	1.56017e-20	Neuroblast	0.172
AC106741.2	8.73724e-25	2.43866	0.217	0.056	1.79865e-20	Neuroblast	0.161
HACD3	9.93848e-25	1.06739	0.508	0.298	2.04594e-20	Neuroblast	0.21
RPS3A	9.95905e-25	1.10442	0.73	0.546	2.05017e-20	Neuroblast	0.184
FRY	9.96304e-25	0.508661	0.593	0.417	2.05099e-20	Neuroblast	0.176
TTBK1	1.15448e-24	2.5312	0.213	0.031	2.37661e-20	Neuroblast	0.182
CNTNAP5	1.32547e-24	2.19263	0.225	0.074	2.72861e-20	Neuroblast	0.151
ABCB9	1.53095e-24	1.50399	0.214	0.068	3.15161e-20	Neuroblast	0.146
PTPRN	1.96174e-24	1.73355	0.385	0.146	4.03845e-20	Neuroblast	0.239
RPS14	1.99115e-24	0.901554	0.779	0.624	4.09898e-20	Neuroblast	0.155
MACROH2A2	2.56441e-24	1.29671	0.307	0.119	5.2791e-20	Neuroblast	0.188
MAP7D2	2.73738e-24	1.7788	0.314	0.087	5.63517e-20	Neuroblast	0.227
SLC35F4	2.79351e-24	2.34463	0.167	0.04	5.75073e-20	Neuroblast	0.127
SCG5	3.35834e-24	1.28445	0.472	0.202	6.91349e-20	Neuroblast	0.27
PRKAR1B	3.37431e-24	1.13839	0.474	0.251	6.94636e-20	Neuroblast	0.223
DDX1	3.71286e-24	2.72586	0.505	0.346	7.64329e-20	Neuroblast	0.159
CD24	3.9911e-24	1.46538	0.57	0.285	8.21609e-20	Neuroblast	0.285
GDAP1L1	5.56619e-24	1.61643	0.302	0.089	1.14585e-19	Neuroblast	0.213
RPS7	5.92422e-24	1.20813	0.756	0.568	1.21956e-19	Neuroblast	0.188
ACTG1	6.9865e-24	0.962125	0.9	0.788	1.43824e-19	Neuroblast	0.112
FAM184A	7.46777e-24	1.24843	0.391	0.161	1.53732e-19	Neuroblast	0.23
RPL19	7.84605e-24	1.08807	0.775	0.593	1.61519e-19	Neuroblast	0.182
PLPPR5	8.48267e-24	1.96301	0.249	0.06	1.74624e-19	Neuroblast	0.189
THOC3	9.36069e-24	1.26228	0.329	0.164	1.92699e-19	Neuroblast	0.165
HS6ST3	9.83018e-24	1.75588	0.415	0.244	2.02364e-19	Neuroblast	0.171
INSRR	1.00364e-23	2.38344	0.109	0.017	2.06609e-19	Neuroblast	0.092
RPL9	1.01169e-23	0.992637	0.702	0.534	2.08266e-19	Neuroblast	0.168
GRM7	1.09872e-23	1.6872	0.286	0.113	2.26183e-19	Neuroblast	0.173
TSPAN5	1.2699e-23	0.587561	0.572	0.337	2.61421e-19	Neuroblast	0.235
ICA1L	1.44808e-23	1.15815	0.411	0.206	2.98101e-19	Neuroblast	0.205
MXI1	1.4631e-23	1.00535	0.461	0.246	3.01193e-19	Neuroblast	0.215
ST8SIA1	1.52488e-23	0.948136	0.372	0.162	3.13911e-19	Neuroblast	0.21
PRKCE	1.52921e-23	0.619652	0.759	0.673	3.14802e-19	Neuroblast	0.086
NOP56	1.59186e-23	0.940818	0.404	0.223	3.27701e-19	Neuroblast	0.181
CSRNP3	1.68094e-23	0.871722	0.568	0.335	3.46038e-19	Neuroblast	0.233
HRK	2.26584e-23	2.17857	0.219	0.05	4.66447e-19	Neuroblast	0.169
REEP2	2.45794e-23	1.56453	0.272	0.081	5.05992e-19	Neuroblast	0.191
C11orf80	2.54944e-23	0.907938	0.51	0.305	5.24827e-19	Neuroblast	0.205
EXOC7	2.59416e-23	1.15148	0.485	0.26	5.34033e-19	Neuroblast	0.225
RIMS3	2.66366e-23	1.8115	0.236	0.059	5.4834e-19	Neuroblast	0.177
KCNH5	2.74881e-23	2.32101	0.274	0.077	5.6587e-19	Neuroblast	0.197
FAM171B	3.07834e-23	1.50541	0.421	0.174	6.33706e-19	Neuroblast	0.247
PTMA	3.07921e-23	0.728016	0.886	0.77	6.33886e-19	Neuroblast	0.116
ANKRD36C	4.56372e-23	0.85309	0.613	0.418	9.39487e-19	Neuroblast	0.195
AGPAT4	5.41514e-23	0.756829	0.531	0.334	1.11476e-18	Neuroblast	0.197
MPP2	5.79942e-23	1.62977	0.298	0.087	1.19387e-18	Neuroblast	0.211
ACVR2B	6.30996e-23	1.26849	0.325	0.138	1.29897e-18	Neuroblast	0.187
TMEM132A	6.90627e-23	1.60454	0.261	0.078	1.42173e-18	Neuroblast	0.183
TNPO1	7.69743e-23	0.767577	0.696	0.536	1.58459e-18	Neuroblast	0.16
NPM2	9.38054e-23	1.87889	0.165	0.039	1.93108e-18	Neuroblast	0.126
ZC2HC1A	9.87879e-23	1.03346	0.49	0.257	2.03365e-18	Neuroblast	0.233
NT5DC2	1.00339e-22	1.33008	0.365	0.143	2.06559e-18	Neuroblast	0.222
EPHA7	1.03536e-22	1.55328	0.256	0.077	2.13139e-18	Neuroblast	0.179
MEIS3	1.13416e-22	1.57955	0.335	0.111	2.33478e-18	Neuroblast	0.224
SLC7A14	1.25148e-22	1.70183	0.359	0.118	2.57629e-18	Neuroblast	0.241
RPS6KA2	1.42436e-22	0.794014	0.456	0.281	2.93218e-18	Neuroblast	0.175
GABRA3	1.47481e-22	1.971	0.211	0.057	3.03604e-18	Neuroblast	0.154
ANKRD30BL	1.97328e-22	1.66154	0.246	0.09	4.06219e-18	Neuroblast	0.156
SEZ6L2	2.21506e-22	1.33361	0.372	0.147	4.55992e-18	Neuroblast	0.225
CCT3	2.34955e-22	0.94603	0.508	0.317	4.83679e-18	Neuroblast	0.191
LRRC4B	2.35083e-22	1.81815	0.265	0.067	4.83942e-18	Neuroblast	0.198
PSMG4	2.86454e-22	1.26497	0.382	0.176	5.89694e-18	Neuroblast	0.206
EZH2	3.44473e-22	1.05278	0.371	0.189	7.09133e-18	Neuroblast	0.182
KPNB1	4.27577e-22	0.640311	0.654	0.491	8.8021e-18	Neuroblast	0.163
STK39	4.44475e-22	0.752696	0.597	0.389	9.14997e-18	Neuroblast	0.208
AC124312.1	4.95663e-22	0.967803	0.632	0.467	1.02037e-17	Neuroblast	0.165
FSD1	7.24851e-22	1.64721	0.194	0.049	1.49218e-17	Neuroblast	0.145
ST8SIA2	7.92884e-22	2.20505	0.24	0.047	1.63223e-17	Neuroblast	0.193
RAB6B	8.18592e-22	1.6828	0.359	0.119	1.68515e-17	Neuroblast	0.24
LRGUK	9.31235e-22	1.58866	0.265	0.115	1.91704e-17	Neuroblast	0.15
AC105052.1	1.29024e-21	0.884484	0.474	0.318	2.6561e-17	Neuroblast	0.156
KCNIP4	1.38791e-21	1.30497	0.462	0.274	2.85716e-17	Neuroblast	0.188
ADCYAP1R1	1.45074e-21	2.26735	0.208	0.036	2.9865e-17	Neuroblast	0.172
SV2C	1.7046e-21	1.8442	0.288	0.109	3.50909e-17	Neuroblast	0.179
HTR1E	1.72355e-21	2.46422	0.165	0.035	3.5481e-17	Neuroblast	0.13
VSTM2L	1.74376e-21	1.75847	0.144	0.036	3.58971e-17	Neuroblast	0.108
SYT2	2.04637e-21	2.10647	0.217	0.058	4.21265e-17	Neuroblast	0.159
MTMR4	2.05942e-21	1.23057	0.401	0.183	4.23952e-17	Neuroblast	0.218
SHF	2.07978e-21	1.38073	0.227	0.083	4.28144e-17	Neuroblast	0.144
IGF2BP1	2.18555e-21	2.08922	0.191	0.046	4.49918e-17	Neuroblast	0.145
ANKRD36	2.24341e-21	0.774356	0.589	0.416	4.61828e-17	Neuroblast	0.173
IRAK1BP1	2.26977e-21	1.09557	0.339	0.156	4.67254e-17	Neuroblast	0.183
ASIC4	2.34406e-21	2.28174	0.131	0.021	4.82548e-17	Neuroblast	0.11
SPTBN2	2.53551e-21	1.46186	0.243	0.088	5.21961e-17	Neuroblast	0.155
EEF2	2.79691e-21	0.917101	0.693	0.532	5.75771e-17	Neuroblast	0.161
HMGB1	2.84513e-21	0.639314	0.844	0.707	5.85699e-17	Neuroblast	0.137
SHC2	3.05095e-21	1.30977	0.382	0.18	6.28068e-17	Neuroblast	0.202
TOM1L1	3.19523e-21	1.24593	0.42	0.206	6.57771e-17	Neuroblast	0.214
CENPF	3.57808e-21	1.54892	0.217	0.084	7.36584e-17	Neuroblast	0.133
RPS6KL1	3.85218e-21	2.13697	0.199	0.039	7.9301e-17	Neuroblast	0.16
SUN1	4.07661e-21	0.91315	0.561	0.373	8.39211e-17	Neuroblast	0.188
KANSL1	4.12428e-21	0.563546	0.847	0.815	8.49024e-17	Neuroblast	0.032
DCAF7	4.39555e-21	0.929588	0.653	0.421	9.04868e-17	Neuroblast	0.232
LRRC49	4.50512e-21	1.14798	0.344	0.146	9.27424e-17	Neuroblast	0.198
RPS27	4.63325e-21	0.937639	0.693	0.526	9.53802e-17	Neuroblast	0.167
ASPHD1	4.66648e-21	1.33357	0.335	0.134	9.60641e-17	Neuroblast	0.201
RPL18A	4.74452e-21	1.25812	0.622	0.423	9.76707e-17	Neuroblast	0.199
RPL8	5.68612e-21	1.04281	0.794	0.624	1.17055e-16	Neuroblast	0.17
LINC02203	6.03945e-21	2.84062	0.102	0.015	1.24328e-16	Neuroblast	0.087
STXBP4	6.28179e-21	0.733558	0.488	0.307	1.29317e-16	Neuroblast	0.181
CDH24	6.73556e-21	2.11335	0.121	0.024	1.38658e-16	Neuroblast	0.097
SGPP2	7.45486e-21	1.611	0.268	0.076	1.53466e-16	Neuroblast	0.192
DUOX1	7.49654e-21	1.60788	0.263	0.099	1.54324e-16	Neuroblast	0.164
TIAM1	8.0218e-21	0.651775	0.558	0.343	1.65137e-16	Neuroblast	0.215
SNTG1	8.0958e-21	2.44649	0.192	0.076	1.6666e-16	Neuroblast	0.116
UCHL1	8.41193e-21	1.52949	0.667	0.378	1.73168e-16	Neuroblast	0.289
ACVR1B	9.44737e-21	0.818572	0.396	0.22	1.94484e-16	Neuroblast	0.176
MGAT3	1.06694e-20	1.6085	0.21	0.058	2.1964e-16	Neuroblast	0.152
NCAM2	1.23697e-20	0.656191	0.633	0.45	2.54643e-16	Neuroblast	0.183
SEMA3E	1.24235e-20	1.91388	0.237	0.102	2.55751e-16	Neuroblast	0.135
PLD5	1.24324e-20	1.4612	0.402	0.19	2.55934e-16	Neuroblast	0.212
PRPF40B	1.35227e-20	0.9887	0.459	0.262	2.78379e-16	Neuroblast	0.197
MEX3A	1.37396e-20	1.77638	0.24	0.063	2.82843e-16	Neuroblast	0.177
RNF144A	1.42504e-20	0.826173	0.575	0.348	2.93359e-16	Neuroblast	0.227
RPS3	1.63708e-20	1.12988	0.713	0.557	3.37009e-16	Neuroblast	0.156
ANKRD20A1	1.69433e-20	1.83335	0.136	0.04	3.48794e-16	Neuroblast	0.096
CKB	1.75786e-20	1.14613	0.408	0.186	3.61872e-16	Neuroblast	0.222
NOL4L	1.80544e-20	0.896548	0.417	0.213	3.71668e-16	Neuroblast	0.204
TMTC2	2.01918e-20	1.15835	0.537	0.37	4.15668e-16	Neuroblast	0.167
HDGFL3	2.25675e-20	0.766751	0.563	0.351	4.64574e-16	Neuroblast	0.212
SPINK5	2.39933e-20	2.71667	0.149	0.025	4.93925e-16	Neuroblast	0.124
TMEM179	3.01664e-20	1.962	0.196	0.043	6.21006e-16	Neuroblast	0.153
ORAI2	3.11248e-20	0.845275	0.295	0.148	6.40734e-16	Neuroblast	0.147
GLRB	3.16969e-20	1.59086	0.23	0.07	6.52513e-16	Neuroblast	0.16
RPS24	3.19908e-20	1.09233	0.817	0.709	6.58562e-16	Neuroblast	0.108
RAB27B	3.25732e-20	1.73172	0.211	0.059	6.70553e-16	Neuroblast	0.152
TAFA5	4.09638e-20	1.20468	0.289	0.127	8.4328e-16	Neuroblast	0.162
MAGI3	4.96712e-20	0.628839	0.607	0.463	1.02253e-15	Neuroblast	0.144
RPS23	5.02787e-20	0.978475	0.747	0.581	1.03504e-15	Neuroblast	0.166
TMEM181	5.06062e-20	0.862949	0.553	0.359	1.04178e-15	Neuroblast	0.194
KIF26A	5.21069e-20	2.27416	0.164	0.031	1.07267e-15	Neuroblast	0.133
SH2B2	6.52853e-20	1.27422	0.175	0.06	1.34396e-15	Neuroblast	0.115
SULT4A1	6.62661e-20	1.74257	0.288	0.079	1.36415e-15	Neuroblast	0.209
RPTOR	6.67409e-20	0.702259	0.655	0.535	1.37393e-15	Neuroblast	0.12
RPL14	6.89827e-20	1.06936	0.627	0.458	1.42008e-15	Neuroblast	0.169
RPL23A	7.28825e-20	0.870522	0.68	0.501	1.50036e-15	Neuroblast	0.179
FAM163B	9.27819e-20	2.25957	0.182	0.034	1.91001e-15	Neuroblast	0.148
TMC2	9.63968e-20	2.35846	0.112	0.023	1.98442e-15	Neuroblast	0.089
TUSC3	9.72699e-20	0.904362	0.614	0.377	2.0024e-15	Neuroblast	0.237
NEDD4L	1.03433e-19	0.66451	0.62	0.456	2.12928e-15	Neuroblast	0.164
NACA	1.42867e-19	0.951341	0.616	0.441	2.94107e-15	Neuroblast	0.175
HS3ST4	1.44741e-19	1.95144	0.255	0.109	2.97963e-15	Neuroblast	0.146
ZNF423	1.54011e-19	0.760712	0.395	0.231	3.17048e-15	Neuroblast	0.164
POTEF	1.60316e-19	2.87298	0.115	0.014	3.30026e-15	Neuroblast	0.101
KIAA0930	1.76486e-19	0.824379	0.378	0.216	3.63314e-15	Neuroblast	0.162
RPS2	1.82456e-19	1.04142	0.775	0.633	3.75604e-15	Neuroblast	0.142
LRRC37A3	1.88285e-19	0.656362	0.54	0.406	3.87603e-15	Neuroblast	0.134
BICDL1	1.93358e-19	1.02517	0.363	0.14	3.98046e-15	Neuroblast	0.223
TMOD2	2.08242e-19	0.940755	0.468	0.233	4.28687e-15	Neuroblast	0.235
BRIP1	2.41522e-19	1.7265	0.272	0.115	4.97198e-15	Neuroblast	0.157
PHIP	2.66827e-19	0.52417	0.744	0.618	5.49291e-15	Neuroblast	0.126
DCLK2	2.81013e-19	0.590412	0.52	0.313	5.78494e-15	Neuroblast	0.207
BCAT1	2.81938e-19	1.12527	0.452	0.228	5.80398e-15	Neuroblast	0.224
NCAN	2.97528e-19	2.20834	0.158	0.031	6.12492e-15	Neuroblast	0.127
GPC2	3.67731e-19	1.69804	0.15	0.038	7.5701e-15	Neuroblast	0.112
ST6GALNAC5	3.94422e-19	1.20077	0.417	0.229	8.11958e-15	Neuroblast	0.188
VWDE	3.96841e-19	1.74482	0.184	0.048	8.16938e-15	Neuroblast	0.136
FZD3	4.26566e-19	1.30343	0.321	0.117	8.78129e-15	Neuroblast	0.204
ANKIB1	5.5484e-19	0.557976	0.705	0.59	1.14219e-14	Neuroblast	0.115
RPS19	6.05964e-19	0.975975	0.805	0.673	1.24744e-14	Neuroblast	0.132
LRP8	6.17092e-19	1.36124	0.184	0.055	1.27035e-14	Neuroblast	0.129
H3-3A	6.38777e-19	0.662744	0.72	0.54	1.31499e-14	Neuroblast	0.18
PRKACB	6.39179e-19	0.715561	0.649	0.45	1.31581e-14	Neuroblast	0.199
YEATS2	6.54868e-19	0.682755	0.56	0.384	1.34811e-14	Neuroblast	0.176
IMMP1L	6.56149e-19	0.792266	0.43	0.254	1.35075e-14	Neuroblast	0.176
RPL27	7.50725e-19	0.887437	0.634	0.438	1.54544e-14	Neuroblast	0.196
RPL3	7.62035e-19	0.826608	0.807	0.687	1.56873e-14	Neuroblast	0.12
SNRPN	1.02191e-18	1.74008	0.383	0.174	2.1037e-14	Neuroblast	0.209
TRIM9	1.07625e-18	1.17618	0.253	0.089	2.21556e-14	Neuroblast	0.164
N4BP2	1.13724e-18	0.745167	0.476	0.297	2.34113e-14	Neuroblast	0.179
SNX32	1.5418e-18	1.89903	0.208	0.059	3.17396e-14	Neuroblast	0.149
GRID2	1.64087e-18	1.78178	0.295	0.164	3.37789e-14	Neuroblast	0.131
ESRRG	1.67939e-18	0.663696	0.372	0.178	3.45719e-14	Neuroblast	0.194
DCAKD	1.69518e-18	0.923495	0.416	0.246	3.48969e-14	Neuroblast	0.17
PTPN20	1.697e-18	1.39149	0.265	0.106	3.49345e-14	Neuroblast	0.159
SLC35F3	1.78261e-18	1.43512	0.237	0.127	3.66969e-14	Neuroblast	0.11
MDK	1.94313e-18	1.17606	0.352	0.161	4.00012e-14	Neuroblast	0.191
HSP90AA1	2.01619e-18	0.771012	0.897	0.786	4.15053e-14	Neuroblast	0.111
WASF1	2.13994e-18	1.10244	0.364	0.171	4.40527e-14	Neuroblast	0.193
RPL24	2.2219e-18	1.02812	0.651	0.482	4.574e-14	Neuroblast	0.169
ZNF730	2.58995e-18	1.46964	0.248	0.089	5.33167e-14	Neuroblast	0.159
CPNE7	2.59538e-18	2.72458	0.206	0.034	5.34285e-14	Neuroblast	0.172
PPP1R9A	3.01084e-18	0.564267	0.658	0.429	6.19811e-14	Neuroblast	0.229
IGFBPL1	3.20198e-18	1.99887	0.223	0.048	6.5916e-14	Neuroblast	0.175
GABRB1	3.49235e-18	1.73872	0.184	0.06	7.18936e-14	Neuroblast	0.124
AC098850.3	3.49855e-18	0.891253	0.428	0.274	7.20213e-14	Neuroblast	0.154
PLPP4	3.80891e-18	1.52693	0.196	0.075	7.84102e-14	Neuroblast	0.121
TOX3	3.8786e-18	1.03406	0.265	0.11	7.98449e-14	Neuroblast	0.155
PLEKHB2	4.10531e-18	1.43466	0.438	0.309	8.45119e-14	Neuroblast	0.129
LHFPL5	4.18756e-18	1.73183	0.232	0.065	8.6205e-14	Neuroblast	0.167
SAMD14	4.23307e-18	1.73834	0.193	0.05	8.7142e-14	Neuroblast	0.143
CYB561	4.67718e-18	1.75841	0.391	0.178	9.62843e-14	Neuroblast	0.213
BCAS3	4.92395e-18	0.529082	0.826	0.784	1.01365e-13	Neuroblast	0.042
RPS5	5.39986e-18	1.03913	0.603	0.414	1.11161e-13	Neuroblast	0.189
BEGAIN	5.58572e-18	2.00916	0.157	0.035	1.14988e-13	Neuroblast	0.122
RPL30	5.63026e-18	0.972578	0.706	0.536	1.15905e-13	Neuroblast	0.17
RPS13	5.66858e-18	0.966406	0.645	0.462	1.16693e-13	Neuroblast	0.183
TET1	5.92611e-18	0.918435	0.363	0.191	1.21995e-13	Neuroblast	0.172
DDC	6.08151e-18	2.21308	0.097	0.017	1.25194e-13	Neuroblast	0.08
CBX2	6.38628e-18	1.84367	0.108	0.024	1.31468e-13	Neuroblast	0.084
SGCE	6.47551e-18	0.731094	0.534	0.356	1.33305e-13	Neuroblast	0.178
ACAP3	7.54522e-18	1.37969	0.326	0.14	1.55326e-13	Neuroblast	0.186
LRRC37A2	7.62991e-18	0.794549	0.253	0.142	1.57069e-13	Neuroblast	0.111
HDAC2	7.91478e-18	0.891536	0.481	0.282	1.62934e-13	Neuroblast	0.199
KCNK12	9.20655e-18	1.77433	0.172	0.044	1.89526e-13	Neuroblast	0.128
RPS27A	9.40691e-18	0.815627	0.76	0.614	1.93651e-13	Neuroblast	0.146
ZNF727	9.73536e-18	1.82453	0.207	0.049	2.00412e-13	Neuroblast	0.158
SLC18A1	1.02379e-17	2.368	0.149	0.027	2.10757e-13	Neuroblast	0.122
RPL13	1.02762e-17	0.947677	0.901	0.831	2.11546e-13	Neuroblast	0.07
CHST8	1.03243e-17	2.17956	0.1	0.022	2.12535e-13	Neuroblast	0.078
RPL6	1.08832e-17	0.870629	0.776	0.612	2.24041e-13	Neuroblast	0.164
ARVCF	1.11078e-17	1.60067	0.23	0.076	2.28665e-13	Neuroblast	0.154
ATAD5	1.2464e-17	1.15482	0.309	0.135	2.56584e-13	Neuroblast	0.174
WDR86	1.29828e-17	1.1469	0.227	0.077	2.67263e-13	Neuroblast	0.15
CYFIP2	1.35155e-17	0.837054	0.496	0.262	2.78229e-13	Neuroblast	0.234
SACS	1.40569e-17	0.915996	0.457	0.247	2.89374e-13	Neuroblast	0.21
LRRC7	1.41735e-17	1.26206	0.351	0.192	2.91775e-13	Neuroblast	0.159
KIAA0319	1.81275e-17	1.91132	0.149	0.036	3.73173e-13	Neuroblast	0.113
RNF150	1.93477e-17	0.684428	0.626	0.399	3.98292e-13	Neuroblast	0.227
DENND5B	1.97242e-17	0.598893	0.69	0.521	4.06041e-13	Neuroblast	0.169
MCM7	2.06452e-17	1.13477	0.231	0.102	4.25003e-13	Neuroblast	0.129
HIC2	2.10212e-17	0.982763	0.339	0.188	4.32742e-13	Neuroblast	0.151
SYNGR1	2.32524e-17	1.34252	0.275	0.105	4.78674e-13	Neuroblast	0.17
C1orf226	2.56567e-17	2.62315	0.1	0.014	5.28168e-13	Neuroblast	0.086
AL512785.2	2.69564e-17	2.58394	0.11	0.016	5.54925e-13	Neuroblast	0.094
CUX2	2.77332e-17	1.44921	0.224	0.114	5.70915e-13	Neuroblast	0.11
ARNT2	3.03258e-17	0.872866	0.313	0.145	6.24287e-13	Neuroblast	0.168
FSD1L	3.12898e-17	0.886771	0.377	0.209	6.44131e-13	Neuroblast	0.168
HUNK	3.12997e-17	1.14773	0.247	0.097	6.44336e-13	Neuroblast	0.15
C2CD5	3.20521e-17	0.721277	0.597	0.41	6.59825e-13	Neuroblast	0.187
TTC8	3.23474e-17	1.03891	0.383	0.204	6.65905e-13	Neuroblast	0.179
SRPK1	3.4548e-17	0.65909	0.458	0.289	7.11206e-13	Neuroblast	0.169
ZFP90	3.64207e-17	1.11318	0.411	0.195	7.49757e-13	Neuroblast	0.216
CEP95	3.71161e-17	0.767649	0.557	0.382	7.64072e-13	Neuroblast	0.175
CCDC112	3.84204e-17	1.19732	0.311	0.122	7.90923e-13	Neuroblast	0.189
ALCAM	4.19689e-17	0.689851	0.618	0.511	8.63972e-13	Neuroblast	0.107
RTN2	4.51338e-17	1.61559	0.198	0.056	9.29124e-13	Neuroblast	0.142
HELLS	4.62595e-17	1.18359	0.347	0.163	9.52299e-13	Neuroblast	0.184
ATP6V0A1	4.81157e-17	0.713102	0.719	0.551	9.9051e-13	Neuroblast	0.168
AMH	5.00565e-17	2.72402	0.091	0.012	1.03046e-12	Neuroblast	0.079
RGMB	5.52249e-17	1.14757	0.301	0.13	1.13686e-12	Neuroblast	0.171
ERBB4	5.8564e-17	0.902069	0.311	0.178	1.2056e-12	Neuroblast	0.133
SOBP	6.01442e-17	0.684975	0.494	0.33	1.23813e-12	Neuroblast	0.164
SERGEF	6.10975e-17	0.764044	0.443	0.279	1.25775e-12	Neuroblast	0.164
CAMK2G	6.13156e-17	0.94062	0.412	0.214	1.26224e-12	Neuroblast	0.198
NDRG4	6.1697e-17	1.64298	0.469	0.224	1.27009e-12	Neuroblast	0.245
NDST3	6.26098e-17	1.94074	0.239	0.066	1.28889e-12	Neuroblast	0.173
CA10	6.44333e-17	2.27038	0.176	0.048	1.32642e-12	Neuroblast	0.128
RAB40B	6.83949e-17	1.45968	0.3	0.118	1.40798e-12	Neuroblast	0.182
PRR16	7.09958e-17	1.28752	0.344	0.153	1.46152e-12	Neuroblast	0.191
RPL32	7.50289e-17	1.05773	0.678	0.544	1.54455e-12	Neuroblast	0.134
RPL37	7.77942e-17	0.860978	0.748	0.601	1.60147e-12	Neuroblast	0.147
SYT16	8.11678e-17	1.75891	0.173	0.045	1.67092e-12	Neuroblast	0.128
FAM219A	8.66843e-17	0.775942	0.426	0.26	1.78448e-12	Neuroblast	0.166
TVP23A	8.9919e-17	1.08803	0.22	0.077	1.85107e-12	Neuroblast	0.143
MZT2B	9.21184e-17	1.11389	0.499	0.282	1.89635e-12	Neuroblast	0.217
MMP17	9.39379e-17	1.62651	0.219	0.061	1.93381e-12	Neuroblast	0.158
RPL28	9.45769e-17	0.616925	0.756	0.628	1.94696e-12	Neuroblast	0.128
GATA2	9.6369e-17	1.38734	0.231	0.076	1.98385e-12	Neuroblast	0.155
TOX2	9.84093e-17	1.00547	0.314	0.123	2.02585e-12	Neuroblast	0.191
KCNJ6	1.01149e-16	2.31482	0.162	0.041	2.08224e-12	Neuroblast	0.121
RPL29	1.07773e-16	1.01113	0.625	0.493	2.21861e-12	Neuroblast	0.132
DUSP8	1.0901e-16	1.35782	0.269	0.101	2.24407e-12	Neuroblast	0.168
DPF1	1.10337e-16	2.03776	0.136	0.026	2.27141e-12	Neuroblast	0.11
PDIA2	1.11238e-16	2.58112	0.11	0.015	2.28994e-12	Neuroblast	0.095
HLTF	1.11702e-16	1.00125	0.429	0.226	2.2995e-12	Neuroblast	0.203
RPL18	1.19309e-16	0.831294	0.745	0.57	2.4561e-12	Neuroblast	0.175
CGREF1	1.33277e-16	1.68146	0.171	0.047	2.74364e-12	Neuroblast	0.124
RPLP0	1.36992e-16	0.913736	0.718	0.567	2.82012e-12	Neuroblast	0.151
AC012213.5	1.43845e-16	1.43843	0.218	0.078	2.9612e-12	Neuroblast	0.14
MTURN	1.47552e-16	0.959928	0.382	0.188	3.03751e-12	Neuroblast	0.194
TARBP1	1.48691e-16	0.581882	0.426	0.29	3.06095e-12	Neuroblast	0.136
RPL27A	1.63976e-16	0.80664	0.704	0.544	3.37562e-12	Neuroblast	0.16
PLPPR4	1.69564e-16	0.881379	0.302	0.128	3.49064e-12	Neuroblast	0.174
CACNG7	1.74068e-16	2.41947	0.084	0.012	3.58336e-12	Neuroblast	0.072
RPLP2	1.79326e-16	0.896533	0.775	0.616	3.69161e-12	Neuroblast	0.159
BMP7	1.80255e-16	1.85479	0.196	0.054	3.71073e-12	Neuroblast	0.142
CDH10	1.82936e-16	2.57056	0.126	0.023	3.76593e-12	Neuroblast	0.103
WBP2NL	1.93517e-16	1.16063	0.273	0.114	3.98374e-12	Neuroblast	0.159
LRRN3	2.00783e-16	1.07733	0.383	0.19	4.13333e-12	Neuroblast	0.193
AL096711.2	2.09504e-16	1.99371	0.167	0.033	4.31285e-12	Neuroblast	0.134
RPS11	2.14058e-16	0.942217	0.714	0.544	4.40659e-12	Neuroblast	0.17
GOLGA6L7	2.22187e-16	2.45563	0.096	0.016	4.57394e-12	Neuroblast	0.08
XYLB	2.24028e-16	1.02248	0.311	0.167	4.61183e-12	Neuroblast	0.144
HAP1	2.28486e-16	2.25797	0.119	0.028	4.70361e-12	Neuroblast	0.091
FAM171A1	2.29367e-16	0.503696	0.462	0.289	4.72175e-12	Neuroblast	0.173
SLC24A2	2.4812e-16	2.06481	0.136	0.037	5.10779e-12	Neuroblast	0.099
CASZ1	2.5322e-16	1.37565	0.25	0.12	5.21279e-12	Neuroblast	0.13
MDGA1	2.56533e-16	1.42318	0.169	0.061	5.281e-12	Neuroblast	0.108
LARS1	3.12089e-16	0.684476	0.544	0.382	6.42466e-12	Neuroblast	0.162
GPRIN1	3.19404e-16	1.87114	0.144	0.031	6.57525e-12	Neuroblast	0.113
TENM2	3.67306e-16	1.06807	0.42	0.302	7.56135e-12	Neuroblast	0.118
ATAT1	3.93778e-16	1.14357	0.267	0.115	8.10631e-12	Neuroblast	0.152
INTS2	3.99488e-16	1.05279	0.343	0.159	8.22386e-12	Neuroblast	0.184
HMGCLL1	4.34706e-16	1.64728	0.254	0.071	8.94885e-12	Neuroblast	0.183
TMEM169	4.42795e-16	1.48489	0.145	0.039	9.11538e-12	Neuroblast	0.106
SMARCA4	4.5362e-16	0.683312	0.587	0.435	9.33823e-12	Neuroblast	0.152
RPL26	4.58024e-16	0.964626	0.488	0.326	9.42889e-12	Neuroblast	0.162
CASD1	4.66753e-16	0.616779	0.538	0.375	9.60858e-12	Neuroblast	0.163
AC079447.1	4.80208e-16	0.859594	0.359	0.199	9.88556e-12	Neuroblast	0.16
PTPRF	4.91737e-16	0.74865	0.337	0.182	1.01229e-11	Neuroblast	0.155
HACE1	5.16284e-16	0.832448	0.429	0.25	1.06282e-11	Neuroblast	0.179
OSBP2	5.63017e-16	0.883641	0.347	0.184	1.15903e-11	Neuroblast	0.163
ZNF540	5.76385e-16	1.02377	0.314	0.159	1.18655e-11	Neuroblast	0.155
RGS5	6.07919e-16	0.888012	0.578	0.41	1.25146e-11	Neuroblast	0.168
TUBB	8.05914e-16	0.875822	0.706	0.452	1.65906e-11	Neuroblast	0.254
TCERG1L	8.21993e-16	2.3294	0.114	0.026	1.69215e-11	Neuroblast	0.088
DZIP3	8.34958e-16	0.877921	0.403	0.222	1.71884e-11	Neuroblast	0.181
ARL17B	8.35423e-16	0.964108	0.473	0.328	1.7198e-11	Neuroblast	0.145
RPS4X	9.62973e-16	0.896965	0.713	0.564	1.98238e-11	Neuroblast	0.149
BCL11A	9.87413e-16	0.793062	0.322	0.158	2.03269e-11	Neuroblast	0.164
RPL7	1.00921e-15	0.935649	0.632	0.478	2.07755e-11	Neuroblast	0.154
BRINP3	1.0172e-15	1.61646	0.142	0.081	2.09401e-11	Neuroblast	0.061
PNMA2	1.38656e-15	1.46161	0.309	0.103	2.85438e-11	Neuroblast	0.206
SLC39A6	1.50006e-15	1.25892	0.399	0.175	3.08802e-11	Neuroblast	0.224
PLEKHG4B	1.59155e-15	2.29466	0.106	0.022	3.27637e-11	Neuroblast	0.084
TTC9B	1.71044e-15	1.53764	0.244	0.069	3.5211e-11	Neuroblast	0.175
MMS22L	1.71818e-15	0.987689	0.315	0.171	3.53704e-11	Neuroblast	0.144
DLGAP3	1.94096e-15	2.13	0.102	0.017	3.99565e-11	Neuroblast	0.085
CRLF3	2.12807e-15	0.591759	0.501	0.366	4.38084e-11	Neuroblast	0.135
GPSM1	2.15064e-15	1.09657	0.246	0.118	4.4273e-11	Neuroblast	0.128
CAMSAP1	2.16562e-15	0.829261	0.43	0.259	4.45814e-11	Neuroblast	0.171
FAU	2.27014e-15	0.976497	0.713	0.52	4.67331e-11	Neuroblast	0.193
PNCK	2.34659e-15	2.011	0.12	0.023	4.83068e-11	Neuroblast	0.097
FGF17	2.51116e-15	1.87921	0.05	0.01	5.16946e-11	Neuroblast	0.04
NTRK1	2.74561e-15	1.85294	0.232	0.07	5.65211e-11	Neuroblast	0.162
ERICH3	3.20797e-15	1.42206	0.142	0.041	6.60392e-11	Neuroblast	0.101
PTPRR	3.40093e-15	1.66603	0.223	0.086	7.00115e-11	Neuroblast	0.137
CHRNA5	3.73607e-15	1.94148	0.145	0.034	7.69108e-11	Neuroblast	0.111
ZNF780B	4.08106e-15	0.652408	0.408	0.279	8.40128e-11	Neuroblast	0.129
TBX2	4.64475e-15	1.44127	0.287	0.109	9.56167e-11	Neuroblast	0.178
FAM169A	5.18945e-15	0.923193	0.239	0.118	1.0683e-10	Neuroblast	0.121
RPL7A	5.39644e-15	0.876164	0.715	0.561	1.11091e-10	Neuroblast	0.154
RPL4	5.41621e-15	0.877684	0.569	0.418	1.11498e-10	Neuroblast	0.151
ZNF124	5.42551e-15	0.805021	0.361	0.217	1.1169e-10	Neuroblast	0.144
CFAP61	5.69817e-15	2.1356	0.155	0.039	1.17303e-10	Neuroblast	0.116
PALM	5.71286e-15	1.15543	0.321	0.14	1.17605e-10	Neuroblast	0.181
AC098588.2	6.01649e-15	1.01123	0.287	0.142	1.23855e-10	Neuroblast	0.145
NLN	6.09033e-15	1.02823	0.373	0.179	1.25376e-10	Neuroblast	0.194
MEIS2	6.41974e-15	0.548172	0.631	0.538	1.32157e-10	Neuroblast	0.093
CEP290	6.48501e-15	0.668824	0.488	0.322	1.335e-10	Neuroblast	0.166
KDM1A	6.94581e-15	0.587729	0.438	0.305	1.42986e-10	Neuroblast	0.133
RPL34	7.66343e-15	0.876786	0.767	0.618	1.57759e-10	Neuroblast	0.149
GLB1L3	7.92241e-15	2.41049	0.162	0.024	1.63091e-10	Neuroblast	0.138
HMGB2	7.98127e-15	1.19996	0.321	0.151	1.64302e-10	Neuroblast	0.17
PTGFR	7.99986e-15	1.33283	0.231	0.099	1.64685e-10	Neuroblast	0.132
KCNC1	8.33415e-15	1.62392	0.2	0.057	1.71567e-10	Neuroblast	0.143
EFR3B	8.35744e-15	1.05901	0.206	0.089	1.72046e-10	Neuroblast	0.117
CARMIL3	8.53648e-15	2.16191	0.098	0.016	1.75732e-10	Neuroblast	0.082
PRRT4	9.12945e-15	2.04018	0.073	0.012	1.87939e-10	Neuroblast	0.061
RPL21	9.27193e-15	0.816745	0.664	0.51	1.90872e-10	Neuroblast	0.154
HOXD3	9.34907e-15	0.935998	0.36	0.198	1.9246e-10	Neuroblast	0.162
KIF3A	9.60319e-15	1.12165	0.473	0.24	1.97691e-10	Neuroblast	0.233
EPHA10	9.66075e-15	1.96479	0.104	0.019	1.98876e-10	Neuroblast	0.085
CHRNA3	1.10826e-14	1.47095	0.403	0.181	2.28147e-10	Neuroblast	0.222
AC018709.1	1.15908e-14	2.26605	0.074	0.018	2.38608e-10	Neuroblast	0.056
SCUBE1	1.16207e-14	1.88223	0.175	0.048	2.39224e-10	Neuroblast	0.127
RPS29	1.18232e-14	0.746432	0.567	0.411	2.43393e-10	Neuroblast	0.156
KIF2A	1.31392e-14	0.59006	0.618	0.436	2.70484e-10	Neuroblast	0.182
DZIP1	1.31615e-14	0.96639	0.402	0.196	2.70943e-10	Neuroblast	0.206
KIAA1324	1.33227e-14	1.64009	0.174	0.046	2.74261e-10	Neuroblast	0.128
LCLAT1	1.35829e-14	0.684428	0.492	0.314	2.79617e-10	Neuroblast	0.178
MELTF	1.45008e-14	1.76142	0.171	0.048	2.98514e-10	Neuroblast	0.123
SYT4	1.46154e-14	1.48164	0.371	0.165	3.00872e-10	Neuroblast	0.206
LRRN1	1.47267e-14	1.77006	0.17	0.05	3.03164e-10	Neuroblast	0.12
KIAA0895L	1.50813e-14	1.20666	0.24	0.107	3.10464e-10	Neuroblast	0.133
FASN	1.67231e-14	0.939452	0.302	0.16	3.44262e-10	Neuroblast	0.142
ZRANB3	1.74224e-14	0.576203	0.473	0.344	3.58658e-10	Neuroblast	0.129
GVQW3	1.92761e-14	1.53837	0.186	0.057	3.96817e-10	Neuroblast	0.129
TSC2	2.01103e-14	0.765969	0.318	0.186	4.13991e-10	Neuroblast	0.132
LRBA	2.16746e-14	0.553934	0.796	0.775	4.46193e-10	Neuroblast	0.021
RCOR2	2.22666e-14	2.07424	0.115	0.023	4.5838e-10	Neuroblast	0.092
NOVA2	2.32529e-14	1.05343	0.246	0.094	4.78684e-10	Neuroblast	0.152
ARHGAP23	2.40814e-14	0.781337	0.359	0.204	4.9574e-10	Neuroblast	0.155
CDK5R1	2.42344e-14	1.29286	0.202	0.065	4.9889e-10	Neuroblast	0.137
PXDNL	2.47639e-14	1.2005	0.245	0.099	5.09789e-10	Neuroblast	0.146
ENO2	2.8057e-14	1.21348	0.336	0.151	5.7758e-10	Neuroblast	0.185
BTBD8	2.93935e-14	0.729951	0.297	0.173	6.05095e-10	Neuroblast	0.124
KHDC1	2.96626e-14	1.40562	0.217	0.069	6.10635e-10	Neuroblast	0.148
QRICH2	3.19388e-14	1.1146	0.177	0.077	6.57493e-10	Neuroblast	0.1
GRIK4	3.40115e-14	1.6072	0.203	0.074	7.00161e-10	Neuroblast	0.129
HDAC5	3.46013e-14	0.6499	0.44	0.282	7.12303e-10	Neuroblast	0.158
ADGRA3	3.55406e-14	0.784786	0.434	0.295	7.31639e-10	Neuroblast	0.139
KCNH2	3.768e-14	1.96482	0.211	0.044	7.75681e-10	Neuroblast	0.167
IGSF3	3.93788e-14	1.29914	0.225	0.074	8.10652e-10	Neuroblast	0.151
TBC1D16	3.96857e-14	0.621014	0.489	0.336	8.16969e-10	Neuroblast	0.153
CDH12	4.06945e-14	0.556653	0.416	0.258	8.37738e-10	Neuroblast	0.158
ODC1	4.20166e-14	1.04103	0.254	0.126	8.64954e-10	Neuroblast	0.128
RACK1	4.21923e-14	0.929973	0.64	0.485	8.68572e-10	Neuroblast	0.155
TRAP1	4.37026e-14	0.78278	0.416	0.264	8.99662e-10	Neuroblast	0.152
UPF3A	4.73985e-14	0.588366	0.501	0.362	9.75746e-10	Neuroblast	0.139
ENO4	4.88244e-14	1.63596	0.194	0.073	1.0051e-09	Neuroblast	0.121
MYO19	4.93742e-14	0.642812	0.344	0.227	1.01642e-09	Neuroblast	0.117
R3HDM1	5.16562e-14	0.512999	0.637	0.499	1.06339e-09	Neuroblast	0.138
GYG2	5.53013e-14	1.15987	0.141	0.053	1.13843e-09	Neuroblast	0.088
AC000120.4	5.53215e-14	1.11865	0.214	0.099	1.13885e-09	Neuroblast	0.115
CDH7	5.67101e-14	1.52042	0.143	0.046	1.16743e-09	Neuroblast	0.097
MCRIP1	5.8661e-14	0.951851	0.415	0.222	1.2076e-09	Neuroblast	0.193
ATP5MC2	6.15526e-14	0.787825	0.48	0.313	1.26712e-09	Neuroblast	0.167
DYNC1I2	6.66533e-14	0.576544	0.541	0.399	1.37212e-09	Neuroblast	0.142
GRIN2A	7.18209e-14	1.51052	0.112	0.047	1.4785e-09	Neuroblast	0.065
ZGRF1	7.67095e-14	1.11588	0.204	0.094	1.57914e-09	Neuroblast	0.11
MPHOSPH9	8.10676e-14	0.70597	0.449	0.278	1.66886e-09	Neuroblast	0.171
ZDHHC15	8.27435e-14	1.08584	0.216	0.092	1.70336e-09	Neuroblast	0.124
CENPV	8.37738e-14	1.24395	0.307	0.133	1.72457e-09	Neuroblast	0.174
DHX40	8.42433e-14	0.983383	0.364	0.184	1.73423e-09	Neuroblast	0.18
SEPTIN3	8.47199e-14	1.66631	0.266	0.072	1.74404e-09	Neuroblast	0.194
WDR35	9.77285e-14	0.734538	0.33	0.19	2.01184e-09	Neuroblast	0.14
NELL1	1.01309e-13	2.05387	0.167	0.064	2.08554e-09	Neuroblast	0.103
NPM1	1.01698e-13	0.856317	0.52	0.357	2.09355e-09	Neuroblast	0.163
SLC24A5	1.07366e-13	2.03578	0.102	0.022	2.21024e-09	Neuroblast	0.08
GALNT16	1.11162e-13	1.15837	0.298	0.117	2.28838e-09	Neuroblast	0.181
ADGRB2	1.11232e-13	1.33444	0.164	0.05	2.28982e-09	Neuroblast	0.114
C14orf39	1.13948e-13	1.9854	0.213	0.051	2.34573e-09	Neuroblast	0.162
TRPC1	1.13958e-13	0.60703	0.426	0.262	2.34593e-09	Neuroblast	0.164
SCG3	1.14781e-13	1.28497	0.376	0.151	2.36287e-09	Neuroblast	0.225
PSD2	1.21534e-13	1.97075	0.123	0.023	2.5019e-09	Neuroblast	0.1
NAALAD2	1.32761e-13	1.37668	0.215	0.083	2.73302e-09	Neuroblast	0.132
SLC18A2	1.38938e-13	1.76979	0.269	0.09	2.86017e-09	Neuroblast	0.179
CEP44	1.40214e-13	1.44208	0.325	0.179	2.88645e-09	Neuroblast	0.146
NELFCD	1.54982e-13	0.860944	0.306	0.166	3.19046e-09	Neuroblast	0.14
TMEM145	1.57759e-13	2.05659	0.118	0.02	3.24762e-09	Neuroblast	0.098
SLC30A8	1.78976e-13	2.49917	0.074	0.017	3.68441e-09	Neuroblast	0.057
SMARCC2	1.88015e-13	0.540861	0.462	0.33	3.87049e-09	Neuroblast	0.132
PCSK1N	1.97395e-13	1.16144	0.589	0.329	4.06358e-09	Neuroblast	0.26
CBX1	1.98089e-13	1.13262	0.44	0.21	4.07786e-09	Neuroblast	0.23
KLHL24	2.12791e-13	0.554702	0.519	0.37	4.38051e-09	Neuroblast	0.149
MACROD1	2.18956e-13	0.927331	0.3	0.174	4.50742e-09	Neuroblast	0.126
RBM20	2.2852e-13	1.47139	0.179	0.068	4.70431e-09	Neuroblast	0.111
ABLIM2	2.41559e-13	1.06207	0.254	0.114	4.97273e-09	Neuroblast	0.14
RUNDC3A	2.51269e-13	1.59634	0.316	0.101	5.17262e-09	Neuroblast	0.215
RNF182	2.52529e-13	1.83859	0.138	0.032	5.19857e-09	Neuroblast	0.106
DEPDC1B	2.57605e-13	1.50641	0.12	0.041	5.30305e-09	Neuroblast	0.079
EIF4EBP1	2.57868e-13	1.15879	0.174	0.072	5.30847e-09	Neuroblast	0.102
RPS16	2.67275e-13	0.864744	0.638	0.487	5.50212e-09	Neuroblast	0.151
CORO2A	3.18154e-13	1.20834	0.186	0.069	6.54952e-09	Neuroblast	0.117
BTF3	3.30752e-13	1.00601	0.38	0.233	6.80886e-09	Neuroblast	0.147
MPP3	3.43003e-13	1.23571	0.234	0.087	7.06107e-09	Neuroblast	0.147
ITGA2B	3.4864e-13	1.87861	0.096	0.021	7.17711e-09	Neuroblast	0.075
SNRPF	3.78008e-13	1.07598	0.29	0.146	7.78167e-09	Neuroblast	0.144
DNAJC5G	3.84609e-13	2.64785	0.082	0.013	7.91756e-09	Neuroblast	0.069
MZT2A	4.5298e-13	1.13647	0.384	0.187	9.32504e-09	Neuroblast	0.197
RNF24	4.64236e-13	0.523925	0.501	0.335	9.55676e-09	Neuroblast	0.166
RAB11FIP3	4.9262e-13	0.556956	0.47	0.356	1.01411e-08	Neuroblast	0.114
STK33	5.25281e-13	0.803483	0.34	0.191	1.08134e-08	Neuroblast	0.149
SMC3	5.61816e-13	0.786895	0.427	0.26	1.15655e-08	Neuroblast	0.167
ASIC1	5.95674e-13	1.54761	0.075	0.018	1.22625e-08	Neuroblast	0.057
H2AZ1	6.05901e-13	1.05621	0.357	0.175	1.24731e-08	Neuroblast	0.182
NARF	6.11226e-13	0.781143	0.371	0.215	1.25827e-08	Neuroblast	0.156
SET	6.1699e-13	0.909663	0.52	0.315	1.27014e-08	Neuroblast	0.205
PCDH7	6.44177e-13	0.605936	0.417	0.338	1.3261e-08	Neuroblast	0.079
SCG2	6.45167e-13	1.30865	0.619	0.412	1.32814e-08	Neuroblast	0.207
PARD6G	6.89203e-13	0.897606	0.224	0.089	1.41879e-08	Neuroblast	0.135
KNDC1	6.89689e-13	1.52489	0.115	0.044	1.41979e-08	Neuroblast	0.071
ATP8B2	6.91712e-13	0.757652	0.275	0.14	1.42396e-08	Neuroblast	0.135
IPO9	6.96511e-13	0.602198	0.482	0.339	1.43384e-08	Neuroblast	0.143
RETREG1	7.34504e-13	0.714726	0.386	0.191	1.51205e-08	Neuroblast	0.195
SPSB4	7.38248e-13	2.02624	0.158	0.034	1.51976e-08	Neuroblast	0.124
SLCO1A2	7.5359e-13	1.82016	0.094	0.03	1.55134e-08	Neuroblast	0.064
TCAF1	7.61814e-13	0.617384	0.532	0.367	1.56827e-08	Neuroblast	0.165
DCHS1	8.02831e-13	1.17716	0.169	0.061	1.65271e-08	Neuroblast	0.108
EEF1B2	8.03061e-13	0.992182	0.48	0.327	1.65318e-08	Neuroblast	0.153
C3orf67	8.27789e-13	1.28728	0.216	0.095	1.70409e-08	Neuroblast	0.121
RALGDS	8.34915e-13	0.956793	0.329	0.168	1.71876e-08	Neuroblast	0.161
SCUBE2	8.79097e-13	0.973252	0.136	0.056	1.80971e-08	Neuroblast	0.08
ZNF793	9.30374e-13	0.911646	0.24	0.118	1.91527e-08	Neuroblast	0.122
C11orf49	9.30761e-13	0.51511	0.543	0.395	1.91606e-08	Neuroblast	0.148
ZSCAN2	9.5294e-13	1.22699	0.132	0.05	1.96172e-08	Neuroblast	0.082
ARSF	9.65365e-13	1.97102	0.077	0.016	1.9873e-08	Neuroblast	0.061
AC015813.2	9.83893e-13	0.850019	0.235	0.125	2.02544e-08	Neuroblast	0.11
TRIM36	9.85508e-13	1.48793	0.19	0.057	2.02877e-08	Neuroblast	0.133
CKAP5	9.93817e-13	0.6723	0.482	0.329	2.04587e-08	Neuroblast	0.153
CSTF3	1.09717e-12	0.501627	0.461	0.34	2.25863e-08	Neuroblast	0.121
PRKG2	1.10698e-12	2.07854	0.064	0.014	2.27884e-08	Neuroblast	0.05
RPAIN	1.12334e-12	0.904991	0.404	0.223	2.31251e-08	Neuroblast	0.181
LSAMP	1.14152e-12	0.577789	0.627	0.463	2.34994e-08	Neuroblast	0.164
PCBP4	1.19847e-12	1.23039	0.232	0.091	2.46716e-08	Neuroblast	0.141
CCDC138	1.28856e-12	0.594162	0.38	0.214	2.65264e-08	Neuroblast	0.166
RAD52	1.29347e-12	0.81103	0.374	0.222	2.66274e-08	Neuroblast	0.152
BRSK1	1.31942e-12	1.17842	0.221	0.091	2.71616e-08	Neuroblast	0.13
TAGLN3	1.33613e-12	1.31223	0.283	0.106	2.75056e-08	Neuroblast	0.177
CASP3	1.35558e-12	0.955967	0.283	0.168	2.7906e-08	Neuroblast	0.115
CACNG3	1.45862e-12	2.251	0.07	0.014	3.00271e-08	Neuroblast	0.056
ZNF382	1.4819e-12	1.1564	0.2	0.077	3.05064e-08	Neuroblast	0.123
TRIM54	1.5078e-12	2.28366	0.082	0.016	3.10396e-08	Neuroblast	0.066
ZBTB7C	1.58898e-12	0.93475	0.385	0.234	3.27108e-08	Neuroblast	0.151
ANKRD36B	1.595e-12	0.742807	0.374	0.214	3.28346e-08	Neuroblast	0.16
APBB1	1.61936e-12	1.06631	0.268	0.115	3.33362e-08	Neuroblast	0.153
VSNL1	1.64507e-12	1.07742	0.32	0.19	3.38655e-08	Neuroblast	0.13
TLX2	1.65515e-12	1.96008	0.161	0.036	3.40728e-08	Neuroblast	0.125
MAP2K6	1.66356e-12	0.743295	0.299	0.151	3.4246e-08	Neuroblast	0.148
TBC1D32	1.68761e-12	0.684528	0.476	0.316	3.47412e-08	Neuroblast	0.16
C9orf129	1.69996e-12	1.95597	0.114	0.022	3.49954e-08	Neuroblast	0.092
DUSP26	1.71486e-12	1.51876	0.21	0.062	3.53021e-08	Neuroblast	0.148
AC006030.1	1.75485e-12	1.18872	0.267	0.107	3.61253e-08	Neuroblast	0.16
UTP23	1.75561e-12	0.969799	0.224	0.11	3.61409e-08	Neuroblast	0.114
SEM1	1.86336e-12	0.694708	0.532	0.38	3.83591e-08	Neuroblast	0.152
GKAP1	1.8697e-12	0.636366	0.323	0.2	3.84896e-08	Neuroblast	0.123
LMTK3	1.94225e-12	1.39307	0.173	0.055	3.99832e-08	Neuroblast	0.118
GRK4	2.02297e-12	1.00374	0.295	0.144	4.1645e-08	Neuroblast	0.151
B3GAT1	2.02781e-12	1.934	0.12	0.024	4.17446e-08	Neuroblast	0.096
C17orf75	2.11872e-12	1.00752	0.157	0.07	4.3616e-08	Neuroblast	0.087
PLCD4	2.19202e-12	1.57344	0.11	0.03	4.5125e-08	Neuroblast	0.08
RPL35A	2.26729e-12	1.00899	0.637	0.474	4.66744e-08	Neuroblast	0.163
RPS15A	2.26835e-12	0.971467	0.54	0.374	4.66963e-08	Neuroblast	0.166
ADAM11	2.33609e-12	2.17982	0.099	0.017	4.80907e-08	Neuroblast	0.082
FBXO41	2.44032e-12	1.53775	0.185	0.05	5.02364e-08	Neuroblast	0.135
LAS1L	2.55602e-12	1.00092	0.203	0.098	5.26183e-08	Neuroblast	0.105
INA	2.58521e-12	1.16967	0.288	0.11	5.32192e-08	Neuroblast	0.178
ZNF821	2.65495e-12	1.15348	0.284	0.115	5.46547e-08	Neuroblast	0.169
EPB41L5	2.99092e-12	0.66011	0.405	0.263	6.1571e-08	Neuroblast	0.142
LANCL1	3.05282e-12	0.76133	0.317	0.176	6.28454e-08	Neuroblast	0.141
CDC42EP4	3.30246e-12	0.778821	0.252	0.15	6.79845e-08	Neuroblast	0.102
PLPPR3	3.44174e-12	1.40028	0.204	0.063	7.08516e-08	Neuroblast	0.141
DNMT3A	3.46749e-12	0.663817	0.589	0.454	7.13817e-08	Neuroblast	0.135
RFC3	3.47613e-12	1.00668	0.455	0.27	7.15596e-08	Neuroblast	0.185
CPNE4	3.59841e-12	2.05775	0.157	0.054	7.40769e-08	Neuroblast	0.103
FBXL16	3.87196e-12	1.73795	0.163	0.039	7.97082e-08	Neuroblast	0.124
TFR2	4.00498e-12	0.933584	0.158	0.076	8.24466e-08	Neuroblast	0.082
ZNF738	4.28381e-12	0.931662	0.187	0.091	8.81864e-08	Neuroblast	0.096
UBE3D	4.40507e-12	0.759369	0.411	0.243	9.06827e-08	Neuroblast	0.168
MXRA7	4.43493e-12	1.00134	0.489	0.355	9.12975e-08	Neuroblast	0.134
GCH1	4.49536e-12	1.16731	0.342	0.189	9.25416e-08	Neuroblast	0.153
SCRT1	4.50163e-12	2.2935	0.091	0.014	9.26705e-08	Neuroblast	0.077
CELSR3	4.59196e-12	2.18853	0.158	0.026	9.453e-08	Neuroblast	0.132
FAM13C	4.71114e-12	0.575663	0.327	0.182	9.69836e-08	Neuroblast	0.145
CPT1C	4.72835e-12	1.68035	0.185	0.048	9.73378e-08	Neuroblast	0.137
ASRGL1	4.78504e-12	1.16367	0.212	0.084	9.85048e-08	Neuroblast	0.128
TOP2A	4.88523e-12	1.43584	0.208	0.083	1.00567e-07	Neuroblast	0.125
CLCN3	4.96049e-12	0.521599	0.502	0.372	1.02117e-07	Neuroblast	0.13
PCSK2	5.08105e-12	1.5143	0.204	0.076	1.04598e-07	Neuroblast	0.128
NACAD	5.12934e-12	1.26339	0.184	0.067	1.05593e-07	Neuroblast	0.117
DPF3	5.19215e-12	0.762714	0.25	0.136	1.06886e-07	Neuroblast	0.114
MGAT5	5.26007e-12	0.586656	0.689	0.611	1.08284e-07	Neuroblast	0.078
RPL12	5.31546e-12	0.783246	0.566	0.445	1.09424e-07	Neuroblast	0.121
RPL13A	5.31834e-12	0.628035	0.787	0.69	1.09483e-07	Neuroblast	0.097
RGS20	5.33918e-12	2.10537	0.113	0.029	1.09912e-07	Neuroblast	0.084
SNRPD1	5.37349e-12	0.909765	0.315	0.175	1.10619e-07	Neuroblast	0.14
RPGRIP1L	5.50287e-12	1.02871	0.244	0.11	1.13282e-07	Neuroblast	0.134
FAM171A2	5.54975e-12	1.4125	0.228	0.069	1.14247e-07	Neuroblast	0.159
SHD	5.88406e-12	1.62436	0.121	0.03	1.21129e-07	Neuroblast	0.091
PCDH11Y	5.96862e-12	2.21053	0.137	0.049	1.2287e-07	Neuroblast	0.088
BCL7A	6.26766e-12	0.798876	0.291	0.153	1.29026e-07	Neuroblast	0.138
PTN	6.43525e-12	1.11547	0.244	0.106	1.32476e-07	Neuroblast	0.138
SYT9	6.47293e-12	1.33815	0.156	0.073	1.33252e-07	Neuroblast	0.083
XKR7	7.88291e-12	2.16855	0.132	0.023	1.62278e-07	Neuroblast	0.109
RPL10	7.92728e-12	0.775894	0.803	0.685	1.63191e-07	Neuroblast	0.118
TAFA2	8.0314e-12	1.26706	0.335	0.208	1.65334e-07	Neuroblast	0.127
ZNF195	8.65437e-12	0.810415	0.29	0.163	1.78159e-07	Neuroblast	0.127
RGS11	1.01099e-11	1.37996	0.14	0.039	2.08122e-07	Neuroblast	0.101
CAMK2A	1.09717e-11	2.20677	0.154	0.045	2.25864e-07	Neuroblast	0.109
RPL11	1.09729e-11	0.830814	0.725	0.601	2.25888e-07	Neuroblast	0.124
IFT172	1.12892e-11	0.816312	0.276	0.15	2.324e-07	Neuroblast	0.126
HEXD	1.16106e-11	0.987153	0.341	0.18	2.39015e-07	Neuroblast	0.161
RFNG	1.23711e-11	1.1263	0.212	0.091	2.54672e-07	Neuroblast	0.121
KIF18B	1.27974e-11	1.84081	0.109	0.033	2.63447e-07	Neuroblast	0.076
STMP1	1.29912e-11	0.774844	0.392	0.235	2.67436e-07	Neuroblast	0.157
METTL6	1.33989e-11	1.05325	0.357	0.183	2.75829e-07	Neuroblast	0.174
LRRN2	1.46457e-11	1.30686	0.183	0.063	3.01496e-07	Neuroblast	0.12
SCN5A	1.50113e-11	2.18878	0.078	0.013	3.09023e-07	Neuroblast	0.065
LYPD6	1.57318e-11	1.47773	0.124	0.038	3.23855e-07	Neuroblast	0.086
GAL	1.60326e-11	1.33879	0.366	0.164	3.30047e-07	Neuroblast	0.202
FAM227A	1.63295e-11	1.20389	0.16	0.06	3.36159e-07	Neuroblast	0.1
MMD	1.63838e-11	0.871979	0.332	0.183	3.37277e-07	Neuroblast	0.149
ZNF716	1.68093e-11	2.7936	0.048	0.007	3.46035e-07	Neuroblast	0.041
KCNK9	1.73904e-11	2.42349	0.116	0.024	3.57998e-07	Neuroblast	0.092
SNRNP200	1.76457e-11	0.682178	0.421	0.277	3.63255e-07	Neuroblast	0.144
LRP3	1.82251e-11	1.25666	0.223	0.091	3.75181e-07	Neuroblast	0.132
RPL10A	1.91902e-11	0.7819	0.57	0.423	3.95049e-07	Neuroblast	0.147
ING4	1.9194e-11	0.830529	0.246	0.123	3.95127e-07	Neuroblast	0.123
RPL5	2.06536e-11	0.81982	0.675	0.56	4.25175e-07	Neuroblast	0.115
NLGN1	2.11751e-11	0.742065	0.438	0.255	4.35911e-07	Neuroblast	0.183
GABRG3	2.12411e-11	1.58293	0.1	0.037	4.37269e-07	Neuroblast	0.063
LPIN1	2.17184e-11	0.642347	0.489	0.33	4.47094e-07	Neuroblast	0.159
CLIP3	2.21416e-11	1.14026	0.254	0.103	4.55807e-07	Neuroblast	0.151
GPR161	2.26739e-11	1.02696	0.185	0.08	4.66766e-07	Neuroblast	0.105
ZNF511-PRAP1	2.30717e-11	2.25496	0.085	0.014	4.74954e-07	Neuroblast	0.071
SPIRE2	2.39207e-11	1.48567	0.212	0.073	4.92432e-07	Neuroblast	0.139
ST8SIA3	2.42965e-11	1.53107	0.217	0.059	5.00168e-07	Neuroblast	0.158
JAKMIP3	2.46437e-11	2.0047	0.165	0.038	5.07316e-07	Neuroblast	0.127
SPAG16	2.48848e-11	0.645707	0.456	0.31	5.12279e-07	Neuroblast	0.146
TMEM63C	2.48919e-11	1.91355	0.091	0.017	5.12424e-07	Neuroblast	0.074
ARHGEF11	2.59617e-11	0.537054	0.51	0.394	5.34448e-07	Neuroblast	0.116
PTK7	2.68863e-11	0.832324	0.27	0.139	5.53481e-07	Neuroblast	0.131
H2BC6	2.74324e-11	1.3636	0.102	0.037	5.64723e-07	Neuroblast	0.065
PLXNA1	2.90363e-11	1.08376	0.271	0.123	5.97742e-07	Neuroblast	0.148
SYT17	2.92281e-11	1.18649	0.291	0.124	6.01689e-07	Neuroblast	0.167
CLGN	3.044e-11	1.53606	0.163	0.044	6.26638e-07	Neuroblast	0.119
YAE1	3.06673e-11	0.830966	0.195	0.097	6.31317e-07	Neuroblast	0.098
RPS6	3.06894e-11	0.780495	0.684	0.574	6.31772e-07	Neuroblast	0.11
ZFR2	3.09002e-11	1.96926	0.131	0.027	6.36111e-07	Neuroblast	0.104
GPR139	3.18675e-11	2.76825	0.048	0.006	6.56023e-07	Neuroblast	0.042
LRRC63	3.19879e-11	1.34203	0.157	0.055	6.58504e-07	Neuroblast	0.102
KLHL32	3.2337e-11	1.76235	0.186	0.05	6.65689e-07	Neuroblast	0.136
DPY19L2	3.26651e-11	0.723268	0.326	0.174	6.72445e-07	Neuroblast	0.152
PRPF6	3.31647e-11	0.663739	0.397	0.261	6.82728e-07	Neuroblast	0.136
PARP1	3.31875e-11	0.726259	0.377	0.229	6.83199e-07	Neuroblast	0.148
C7orf50	3.71799e-11	0.786489	0.378	0.23	7.65385e-07	Neuroblast	0.148
RPS12	3.89714e-11	0.632044	0.689	0.569	8.02266e-07	Neuroblast	0.12
ZNF334	3.91517e-11	0.751361	0.17	0.093	8.05976e-07	Neuroblast	0.077
GPR27	3.91716e-11	1.69014	0.106	0.026	8.06387e-07	Neuroblast	0.08
EPB41L1	4.03998e-11	0.643651	0.533	0.344	8.3167e-07	Neuroblast	0.189
RYR3	4.10301e-11	1.05463	0.201	0.108	8.44646e-07	Neuroblast	0.093
EHMT2	4.13043e-11	0.904108	0.205	0.097	8.50289e-07	Neuroblast	0.108
ADGRA1	4.19387e-11	2.1972	0.054	0.008	8.6335e-07	Neuroblast	0.046
YWHAQ	4.25171e-11	0.588769	0.69	0.528	8.75258e-07	Neuroblast	0.162
DBF4B	4.38838e-11	1.19515	0.208	0.084	9.03393e-07	Neuroblast	0.124
POU4F2	4.47728e-11	2.10316	0.032	0.006	9.21693e-07	Neuroblast	0.026
LNPK	4.48403e-11	0.953525	0.432	0.231	9.23083e-07	Neuroblast	0.201
MLLT11	4.54018e-11	1.34256	0.471	0.24	9.34641e-07	Neuroblast	0.231
PTRH2	4.57809e-11	0.910045	0.388	0.228	9.42445e-07	Neuroblast	0.16
DDX25	4.58075e-11	1.80758	0.115	0.025	9.42992e-07	Neuroblast	0.09
LMNB1	4.65952e-11	0.973979	0.214	0.097	9.59209e-07	Neuroblast	0.117
RPH3A	4.76199e-11	1.78901	0.114	0.031	9.80302e-07	Neuroblast	0.083
MAB21L2	5.0271e-11	1.48272	0.147	0.041	1.03488e-06	Neuroblast	0.106
PDZD7	5.16786e-11	1.71415	0.078	0.018	1.06386e-06	Neuroblast	0.06
MARCKSL1	5.2015e-11	0.905608	0.409	0.215	1.07078e-06	Neuroblast	0.194
NIPSNAP1	5.34956e-11	1.214	0.227	0.092	1.10126e-06	Neuroblast	0.135
COL26A1	5.42639e-11	1.42666	0.171	0.067	1.11708e-06	Neuroblast	0.104
BRD3	5.43381e-11	0.775838	0.274	0.153	1.1186e-06	Neuroblast	0.121
DRD2	5.48044e-11	2.23784	0.083	0.014	1.1282e-06	Neuroblast	0.069
TRIM46	5.54767e-11	1.8769	0.105	0.021	1.14204e-06	Neuroblast	0.084
MEX3D	5.79764e-11	1.12815	0.128	0.053	1.1935e-06	Neuroblast	0.075
RTL9	5.9357e-11	2.03726	0.041	0.007	1.22192e-06	Neuroblast	0.034
STAG3	6.00657e-11	1.11041	0.19	0.082	1.23651e-06	Neuroblast	0.108
C9orf24	6.26727e-11	1.76159	0.15	0.038	1.29018e-06	Neuroblast	0.112
SLC26A11	6.40482e-11	0.900807	0.293	0.152	1.3185e-06	Neuroblast	0.141
METTL2A	6.45056e-11	0.955756	0.218	0.107	1.32791e-06	Neuroblast	0.111
RPS20	6.46318e-11	0.747843	0.55	0.401	1.33051e-06	Neuroblast	0.149
AC092835.1	6.51594e-11	1.05836	0.181	0.075	1.34137e-06	Neuroblast	0.106
OGFOD3	6.62054e-11	1.25239	0.234	0.097	1.3629e-06	Neuroblast	0.137
CHRNB4	6.78883e-11	1.75762	0.115	0.027	1.39755e-06	Neuroblast	0.088
CCBE1	6.85628e-11	0.927388	0.289	0.222	1.41143e-06	Neuroblast	0.067
ASNS	6.92222e-11	1.02914	0.201	0.09	1.42501e-06	Neuroblast	0.111
OCIAD2	7.34818e-11	1.16005	0.275	0.123	1.5127e-06	Neuroblast	0.152
TMEM59L	7.90929e-11	1.40026	0.336	0.131	1.62821e-06	Neuroblast	0.205
FAIM2	8.16387e-11	1.40151	0.291	0.107	1.68061e-06	Neuroblast	0.184
MYL6B	8.38538e-11	1.25294	0.274	0.108	1.72621e-06	Neuroblast	0.166
OLFM2	8.40407e-11	1.12251	0.238	0.121	1.73006e-06	Neuroblast	0.117
RPL15	8.5295e-11	0.866116	0.667	0.525	1.75588e-06	Neuroblast	0.142
ADAMTS13	8.67251e-11	0.967759	0.11	0.045	1.78532e-06	Neuroblast	0.065
MAP3K9	8.99105e-11	1.0706	0.163	0.066	1.8509e-06	Neuroblast	0.097
RAD51C	9.31227e-11	0.964628	0.306	0.159	1.91702e-06	Neuroblast	0.147
MAPK8IP2	1.03397e-10	1.44433	0.229	0.073	2.12853e-06	Neuroblast	0.156
SCML4	1.07555e-10	0.695751	0.288	0.127	2.21414e-06	Neuroblast	0.161
L1CAM	1.13831e-10	1.34467	0.339	0.133	2.34333e-06	Neuroblast	0.206
UBE2S	1.18173e-10	1.3468	0.247	0.104	2.43271e-06	Neuroblast	0.143
TLCD3B	1.20369e-10	1.57249	0.154	0.041	2.47791e-06	Neuroblast	0.113
PRKAA2	1.22099e-10	0.871747	0.237	0.11	2.51353e-06	Neuroblast	0.127
INSM1	1.22154e-10	2.00505	0.12	0.025	2.51467e-06	Neuroblast	0.095
TEX15	1.22628e-10	2.29471	0.074	0.014	2.52442e-06	Neuroblast	0.06
UCK2	1.2883e-10	0.623007	0.395	0.239	2.65209e-06	Neuroblast	0.156
KATNB1	1.30066e-10	1.36647	0.096	0.031	2.67754e-06	Neuroblast	0.065
GSDME	1.32328e-10	1.10894	0.166	0.066	2.72409e-06	Neuroblast	0.1
KCNG1	1.35875e-10	1.56367	0.091	0.024	2.79712e-06	Neuroblast	0.067
IQCA1	1.40992e-10	0.929956	0.139	0.065	2.90246e-06	Neuroblast	0.074
SPTB	1.43975e-10	1.75778	0.166	0.04	2.96387e-06	Neuroblast	0.126
NUF2	1.46112e-10	1.28778	0.168	0.068	3.00785e-06	Neuroblast	0.1
IGDCC3	1.50469e-10	2.17394	0.069	0.013	3.09755e-06	Neuroblast	0.056
CHAF1A	1.55263e-10	1.15255	0.132	0.067	3.19624e-06	Neuroblast	0.065
RAD18	1.62903e-10	0.956585	0.289	0.156	3.35352e-06	Neuroblast	0.133
PSIP1	1.63534e-10	0.804018	0.528	0.314	3.36651e-06	Neuroblast	0.214
H1-10	1.64101e-10	0.828239	0.264	0.147	3.37819e-06	Neuroblast	0.117
RPL41	1.66535e-10	0.860597	0.685	0.551	3.42829e-06	Neuroblast	0.134
PWWP3A	1.7458e-10	0.801154	0.399	0.249	3.5939e-06	Neuroblast	0.15
ZNF345	1.83739e-10	0.799709	0.31	0.176	3.78245e-06	Neuroblast	0.134
FMN1	1.83766e-10	0.564915	0.521	0.39	3.78301e-06	Neuroblast	0.131
CCDC92	1.87166e-10	0.695122	0.405	0.263	3.853e-06	Neuroblast	0.142
SOCS7	1.87299e-10	0.633221	0.334	0.209	3.85574e-06	Neuroblast	0.125
SCGB2B2	1.90897e-10	0.76637	0.301	0.179	3.92981e-06	Neuroblast	0.122
SNRPE	1.97589e-10	1.08536	0.235	0.115	4.06756e-06	Neuroblast	0.12
MAP9	2.00511e-10	1.05925	0.25	0.113	4.12771e-06	Neuroblast	0.137
UBA52	2.01661e-10	0.891565	0.625	0.458	4.15139e-06	Neuroblast	0.167
SIX3	2.09255e-10	1.73027	0.11	0.029	4.30772e-06	Neuroblast	0.081
POTEM	2.10665e-10	2.1461	0.121	0.036	4.33676e-06	Neuroblast	0.085
STMN3	2.17384e-10	1.08528	0.342	0.15	4.47507e-06	Neuroblast	0.192
CCDC77	2.21978e-10	1.16392	0.201	0.085	4.56964e-06	Neuroblast	0.116
FAM95C	2.23595e-10	1.93872	0.1	0.022	4.60293e-06	Neuroblast	0.078
CBX8	2.33314e-10	1.37281	0.129	0.044	4.803e-06	Neuroblast	0.085
AC005670.2	2.38525e-10	0.98542	0.271	0.125	4.91028e-06	Neuroblast	0.146
AADAT	2.52276e-10	1.2836	0.151	0.049	5.19336e-06	Neuroblast	0.102
PAK1	2.66948e-10	0.610788	0.441	0.29	5.49539e-06	Neuroblast	0.151
NNAT	2.75938e-10	1.21043	0.271	0.111	5.68046e-06	Neuroblast	0.16
MCM10	2.8167e-10	1.72578	0.077	0.022	5.79846e-06	Neuroblast	0.055
GRM4	2.90451e-10	2.40587	0.05	0.008	5.97922e-06	Neuroblast	0.042
NOL11	2.90689e-10	0.855484	0.282	0.155	5.98412e-06	Neuroblast	0.127
RPS28	3.00767e-10	0.857151	0.616	0.488	6.19158e-06	Neuroblast	0.128
SKP2	3.02974e-10	0.882984	0.144	0.069	6.23701e-06	Neuroblast	0.075
KCNJ3	3.25799e-10	1.61536	0.122	0.039	6.70691e-06	Neuroblast	0.083
PTMS	3.29026e-10	0.779796	0.585	0.388	6.77333e-06	Neuroblast	0.197
KATNAL1	3.39221e-10	0.702503	0.407	0.239	6.9832e-06	Neuroblast	0.168
CIP2A	3.43706e-10	1.35522	0.167	0.064	7.07553e-06	Neuroblast	0.103
CNRIP1	3.45403e-10	0.887839	0.26	0.127	7.11048e-06	Neuroblast	0.133
ZNF138	3.53386e-10	0.592483	0.289	0.18	7.2748e-06	Neuroblast	0.109
STX1B	3.57179e-10	1.5162	0.129	0.038	7.35288e-06	Neuroblast	0.091
ZNF250	3.57285e-10	0.922379	0.162	0.078	7.35506e-06	Neuroblast	0.084
LRRIQ1	3.58085e-10	1.51539	0.114	0.033	7.37154e-06	Neuroblast	0.081
AC078815.1	3.83825e-10	1.44736	0.101	0.031	7.90142e-06	Neuroblast	0.07
TRIM37	3.88819e-10	0.657831	0.476	0.323	8.00422e-06	Neuroblast	0.153
CENPU	3.97179e-10	1.37021	0.094	0.035	8.17633e-06	Neuroblast	0.059
WNT5B	4.18757e-10	0.870362	0.194	0.093	8.62053e-06	Neuroblast	0.101
DPYSL4	4.23504e-10	1.5532	0.117	0.03	8.71826e-06	Neuroblast	0.087
FANCA	4.31548e-10	1.25901	0.195	0.089	8.88385e-06	Neuroblast	0.106
GAS8	4.35653e-10	1.09454	0.197	0.086	8.96835e-06	Neuroblast	0.111
CPXM1	4.37178e-10	0.937499	0.128	0.055	8.99974e-06	Neuroblast	0.073
ADAMTS19	4.53496e-10	1.18113	0.102	0.046	9.33567e-06	Neuroblast	0.056
DCTN5	4.57437e-10	0.594031	0.304	0.199	9.41679e-06	Neuroblast	0.105
GAPDH	5.03203e-10	1.00065	0.684	0.489	1.03589e-05	Neuroblast	0.195
TRMT61B	5.05856e-10	0.921668	0.311	0.163	1.04136e-05	Neuroblast	0.148
DTL	5.16295e-10	1.72926	0.105	0.033	1.06285e-05	Neuroblast	0.072
PLCXD3	5.4948e-10	1.01071	0.246	0.118	1.13116e-05	Neuroblast	0.128
GPR22	5.57687e-10	1.42565	0.149	0.044	1.14806e-05	Neuroblast	0.105
CPLX1	5.6102e-10	1.29376	0.152	0.063	1.15492e-05	Neuroblast	0.089
SYT5	6.22626e-10	1.86331	0.153	0.035	1.28174e-05	Neuroblast	0.118
WDHD1	6.303e-10	1.17767	0.196	0.083	1.29754e-05	Neuroblast	0.113
ULK1	6.35539e-10	0.652808	0.372	0.254	1.30832e-05	Neuroblast	0.118
KLHL7	7.07744e-10	0.709765	0.378	0.229	1.45696e-05	Neuroblast	0.149
KIAA1328	7.09726e-10	0.663432	0.593	0.431	1.46104e-05	Neuroblast	0.162
CBX5	7.33059e-10	0.788089	0.451	0.278	1.50908e-05	Neuroblast	0.173
ZC4H2	7.33935e-10	0.775129	0.303	0.175	1.51088e-05	Neuroblast	0.128
CSE1L	7.59484e-10	0.598203	0.347	0.23	1.56347e-05	Neuroblast	0.117
RAN	7.61641e-10	0.962166	0.44	0.275	1.56791e-05	Neuroblast	0.165
MED24	7.63016e-10	0.945219	0.288	0.145	1.57074e-05	Neuroblast	0.143
CAVIN4	8.18474e-10	1.71772	0.12	0.029	1.68491e-05	Neuroblast	0.091
GLB1L2	8.42503e-10	2.08307	0.053	0.01	1.73438e-05	Neuroblast	0.043
MROH8	8.70051e-10	0.943855	0.139	0.063	1.79109e-05	Neuroblast	0.076
NAT8L	9.03501e-10	1.52885	0.091	0.025	1.85995e-05	Neuroblast	0.066
RTN4RL1	9.27603e-10	1.42419	0.112	0.041	1.90956e-05	Neuroblast	0.071
PYGO1	9.67261e-10	0.824451	0.199	0.099	1.9912e-05	Neuroblast	0.1
TMSB10	1.00027e-09	0.518563	0.826	0.648	2.05915e-05	Neuroblast	0.178
CATSPER2	1.03644e-09	0.760893	0.256	0.138	2.13362e-05	Neuroblast	0.118
PCDHB16	1.13154e-09	1.34098	0.069	0.021	2.32939e-05	Neuroblast	0.048
TLE4	1.1505e-09	0.527352	0.548	0.441	2.36843e-05	Neuroblast	0.107
ANKS3	1.15894e-09	0.686675	0.265	0.158	2.3858e-05	Neuroblast	0.107
ZNF717	1.23794e-09	0.782544	0.354	0.215	2.54842e-05	Neuroblast	0.139
SF3B2	1.2421e-09	0.592524	0.38	0.261	2.55699e-05	Neuroblast	0.119
FABP6	1.26665e-09	0.942294	0.141	0.058	2.60752e-05	Neuroblast	0.083
MZT1	1.32902e-09	0.982409	0.145	0.068	2.73591e-05	Neuroblast	0.077
PANK3	1.33033e-09	0.580126	0.431	0.309	2.73861e-05	Neuroblast	0.122
HYDIN	1.3405e-09	0.762315	0.262	0.17	2.75955e-05	Neuroblast	0.092
RPS25	1.3666e-09	0.779483	0.53	0.42	2.81327e-05	Neuroblast	0.11
POTEE	1.38563e-09	3.19002	0.044	0.004	2.85246e-05	Neuroblast	0.04
PPFIA4	1.40269e-09	1.83812	0.108	0.024	2.88758e-05	Neuroblast	0.084
ANKRD7	1.4061e-09	1.56332	0.143	0.041	2.8946e-05	Neuroblast	0.102
GAA	1.45717e-09	0.860111	0.245	0.125	2.99974e-05	Neuroblast	0.12
NME7	1.46644e-09	0.639492	0.504	0.356	3.01881e-05	Neuroblast	0.148
MKI67	1.47588e-09	1.15874	0.116	0.049	3.03825e-05	Neuroblast	0.067
NPY	1.53558e-09	0.52494	0.54	0.372	3.16114e-05	Neuroblast	0.168
CAMKV	1.55877e-09	2.17525	0.097	0.017	3.20888e-05	Neuroblast	0.08
CENPJ	1.57216e-09	0.954959	0.193	0.097	3.23645e-05	Neuroblast	0.096
ANKRD18B	1.65038e-09	2.43379	0.062	0.01	3.39747e-05	Neuroblast	0.052
SERTAD4	1.66401e-09	1.54079	0.103	0.029	3.42553e-05	Neuroblast	0.074
C4orf50	1.79404e-09	2.05376	0.091	0.016	3.69321e-05	Neuroblast	0.075
AC105052.3	1.85769e-09	0.615136	0.263	0.167	3.82425e-05	Neuroblast	0.096
PLD3	1.90238e-09	0.731529	0.626	0.452	3.91625e-05	Neuroblast	0.174
AFMID	1.92723e-09	0.835583	0.209	0.117	3.96739e-05	Neuroblast	0.092
KIFC2	2.10074e-09	1.37752	0.198	0.07	4.32459e-05	Neuroblast	0.128
MIOS	2.14908e-09	0.518225	0.306	0.197	4.4241e-05	Neuroblast	0.109
PYCR1	2.22405e-09	1.75202	0.115	0.029	4.57843e-05	Neuroblast	0.086
PAFAH1B3	2.2386e-09	1.32765	0.199	0.07	4.60838e-05	Neuroblast	0.129
ORC4	2.239e-09	0.745142	0.448	0.287	4.6092e-05	Neuroblast	0.161
CDKL3	2.25989e-09	0.715174	0.3	0.175	4.6522e-05	Neuroblast	0.125
DCHS2	2.35786e-09	1.55211	0.096	0.03	4.85389e-05	Neuroblast	0.066
SDK2	2.36863e-09	0.923871	0.171	0.096	4.87606e-05	Neuroblast	0.075
CEP41	2.49007e-09	0.850831	0.155	0.077	5.12605e-05	Neuroblast	0.078
AC244517.10	2.51303e-09	1.56798	0.118	0.032	5.17333e-05	Neuroblast	0.086
C1QTNF9B	2.53857e-09	2.6329	0.036	0.004	5.2259e-05	Neuroblast	0.032
BRINP1	2.57724e-09	1.84091	0.117	0.032	5.30551e-05	Neuroblast	0.085
ZNF74	2.65398e-09	1.38107	0.098	0.031	5.46348e-05	Neuroblast	0.067
GRM5	2.70153e-09	1.47371	0.137	0.051	5.56138e-05	Neuroblast	0.086
RPL36	2.73077e-09	0.93808	0.692	0.587	5.62157e-05	Neuroblast	0.105
PVALEF	2.784e-09	2.28625	0.078	0.012	5.73115e-05	Neuroblast	0.066
SRSF12	2.83435e-09	1.18817	0.199	0.076	5.8348e-05	Neuroblast	0.123
C2CD6	2.84278e-09	0.930292	0.306	0.127	5.85215e-05	Neuroblast	0.179
ZNF519	2.86152e-09	0.917966	0.219	0.116	5.89073e-05	Neuroblast	0.103
DGKK	2.93818e-09	2.30683	0.109	0.023	6.04854e-05	Neuroblast	0.086
H1-0	2.96119e-09	1.12209	0.238	0.114	6.0959e-05	Neuroblast	0.124
CDH22	3.01103e-09	1.84073	0.077	0.019	6.19851e-05	Neuroblast	0.058
MUC15	3.08895e-09	2.26023	0.038	0.007	6.35892e-05	Neuroblast	0.031
COX11	3.09273e-09	1.17411	0.314	0.138	6.36669e-05	Neuroblast	0.176
TMSB15A	3.13038e-09	1.60051	0.085	0.024	6.4442e-05	Neuroblast	0.061
TPTE	3.13523e-09	2.07936	0.07	0.019	6.45419e-05	Neuroblast	0.051
TPPP	3.18687e-09	1.44065	0.115	0.036	6.56049e-05	Neuroblast	0.079
ZNF789	3.52188e-09	0.642331	0.318	0.194	7.25013e-05	Neuroblast	0.124
DHX8	3.57577e-09	0.734167	0.32	0.197	7.36109e-05	Neuroblast	0.123
CNOT6	3.57643e-09	0.656055	0.386	0.246	7.36244e-05	Neuroblast	0.14
RAC3	3.60216e-09	1.29418	0.261	0.096	7.41541e-05	Neuroblast	0.165
RBL1	3.82043e-09	0.731353	0.287	0.156	7.86474e-05	Neuroblast	0.131
ALMS1	3.8756e-09	0.539202	0.467	0.335	7.97831e-05	Neuroblast	0.132
RABL6	3.94971e-09	0.735643	0.409	0.264	8.13088e-05	Neuroblast	0.145
PCDHGA1	3.982e-09	2.10996	0.066	0.012	8.19734e-05	Neuroblast	0.054
CACNA2D2	4.18131e-09	2.06354	0.136	0.026	8.60764e-05	Neuroblast	0.11
CEP250	4.2232e-09	0.770724	0.245	0.127	8.69389e-05	Neuroblast	0.118
TSPOAP1	4.30509e-09	1.07531	0.236	0.101	8.86246e-05	Neuroblast	0.135
FARSB	4.42558e-09	0.505654	0.342	0.238	9.1105e-05	Neuroblast	0.104
ZNF483	4.45003e-09	0.950866	0.334	0.182	9.16082e-05	Neuroblast	0.152
ACTN2	4.46154e-09	1.44362	0.113	0.037	9.18453e-05	Neuroblast	0.076
TTC25	4.5455e-09	1.27671	0.108	0.034	9.35737e-05	Neuroblast	0.074
ATL1	4.72629e-09	1.03253	0.356	0.168	9.72954e-05	Neuroblast	0.188
RNF103-CHMP3	4.77498e-09	1.37189	0.168	0.056	9.82978e-05	Neuroblast	0.112
RCN2	5.0211e-09	0.909716	0.435	0.248	0.000103364	Neuroblast	0.187
DYNC1I1	5.24251e-09	0.967554	0.35	0.205	0.000107922	Neuroblast	0.145
KLHL34	5.27611e-09	2.90385	0.056	0.006	0.000108614	Neuroblast	0.05
VANGL2	5.30835e-09	1.40557	0.152	0.047	0.000109278	Neuroblast	0.105
EGFLAM	5.30973e-09	0.869383	0.239	0.118	0.000109306	Neuroblast	0.121
H2BC5	5.49495e-09	1.15784	0.067	0.026	0.000113119	Neuroblast	0.041
NSG1	5.63469e-09	1.38079	0.341	0.127	0.000115996	Neuroblast	0.214
AMPH	5.65889e-09	1.12506	0.195	0.075	0.000116494	Neuroblast	0.12
GIGYF1	5.92175e-09	0.635638	0.346	0.232	0.000121905	Neuroblast	0.114
CDR2L	5.98393e-09	1.40003	0.175	0.066	0.000123185	Neuroblast	0.109
B3GALT5	6.44393e-09	1.4403	0.095	0.028	0.000132655	Neuroblast	0.067
BOP1	6.48039e-09	0.999794	0.142	0.067	0.000133405	Neuroblast	0.075
PDE4B	6.5373e-09	0.89865	0.504	0.397	0.000134577	Neuroblast	0.107
VASH2	6.66123e-09	1.4	0.151	0.048	0.000137128	Neuroblast	0.103
DDX11	6.6617e-09	0.914135	0.202	0.109	0.000137138	Neuroblast	0.093
CNTN5	6.68006e-09	1.48074	0.411	0.347	0.000137516	Neuroblast	0.064
C17orf80	6.78287e-09	0.990564	0.197	0.091	0.000139632	Neuroblast	0.106
DPY30	6.89854e-09	0.725486	0.276	0.161	0.000142013	Neuroblast	0.115
GRIN3A	7.02296e-09	2.01596	0.072	0.018	0.000144575	Neuroblast	0.054
H4C3	7.08603e-09	0.911169	0.234	0.123	0.000145873	Neuroblast	0.111
ABCA12	7.13896e-09	1.46667	0.055	0.017	0.000146963	Neuroblast	0.038
FAM131B	7.25709e-09	1.49216	0.092	0.024	0.000149394	Neuroblast	0.068
FAM189A1	7.4501e-09	1.37675	0.159	0.061	0.000153368	Neuroblast	0.098
OSBPL6	7.52301e-09	0.953311	0.283	0.137	0.000154869	Neuroblast	0.146
PIN4	7.5346e-09	0.71283	0.331	0.203	0.000155107	Neuroblast	0.128
GNAZ	7.55374e-09	1.46746	0.162	0.054	0.000155501	Neuroblast	0.108
PM20D2	7.64847e-09	0.668866	0.195	0.114	0.000157451	Neuroblast	0.081
TMCO3	7.73345e-09	0.528111	0.433	0.311	0.000159201	Neuroblast	0.122
AC091167.6	7.7574e-09	0.819317	0.139	0.069	0.000159694	Neuroblast	0.07
ASPM	7.75816e-09	1.54932	0.145	0.051	0.00015971	Neuroblast	0.094
VWCE	7.80011e-09	1.49746	0.124	0.041	0.000160573	Neuroblast	0.083
MORN4	7.9704e-09	1.19704	0.171	0.066	0.000164079	Neuroblast	0.105
CUTA	8.01717e-09	0.931421	0.374	0.215	0.000165041	Neuroblast	0.159
KCNT1	8.02123e-09	2.58164	0.046	0.006	0.000165125	Neuroblast	0.04
SLC25A23	8.30361e-09	0.890011	0.122	0.059	0.000170938	Neuroblast	0.063
MRPL19	8.89201e-09	0.673583	0.325	0.203	0.000183051	Neuroblast	0.122
KIAA1841	8.95228e-09	0.787069	0.332	0.186	0.000184292	Neuroblast	0.146
SLC10A4	9.00588e-09	1.49061	0.233	0.075	0.000185395	Neuroblast	0.158
BPHL	9.33943e-09	0.788765	0.174	0.091	0.000192261	Neuroblast	0.083
RHBDL3	9.43252e-09	1.57483	0.149	0.057	0.000194178	Neuroblast	0.092
KIF7	9.58542e-09	0.805453	0.133	0.063	0.000197325	Neuroblast	0.07
CCNF	9.6617e-09	1.42674	0.136	0.045	0.000198896	Neuroblast	0.091
TACC2	9.71606e-09	0.568561	0.37	0.241	0.000200015	Neuroblast	0.129
ZNF827	9.77659e-09	0.616454	0.481	0.303	0.000201261	Neuroblast	0.178
NYAP1	9.78503e-09	1.80297	0.092	0.019	0.000201435	Neuroblast	0.073
SMC2	9.9098e-09	0.972016	0.162	0.078	0.000204003	Neuroblast	0.084
EIPR1	1.01386e-08	0.770274	0.372	0.217	0.000208713	Neuroblast	0.155
ATG9B	1.01587e-08	2.10047	0.067	0.014	0.000209127	Neuroblast	0.053
MGAM	1.08587e-08	1.30607	0.081	0.027	0.000223538	Neuroblast	0.054
CACNB1	1.08854e-08	1.06143	0.139	0.057	0.000224088	Neuroblast	0.082
NUCKS1	1.15931e-08	0.538673	0.701	0.567	0.000238655	Neuroblast	0.134
CENPK	1.16447e-08	1.1009	0.148	0.065	0.000239718	Neuroblast	0.083
NUP85	1.17105e-08	0.6502	0.267	0.164	0.000241072	Neuroblast	0.103
ACLY	1.19135e-08	0.744822	0.461	0.301	0.000245251	Neuroblast	0.16
DISP2	1.22085e-08	1.55176	0.128	0.032	0.000251323	Neuroblast	0.096
IGSF1	1.2321e-08	1.66439	0.102	0.043	0.000253641	Neuroblast	0.059
SLC25A6	1.254e-08	0.659806	0.389	0.275	0.000258149	Neuroblast	0.114
ZNF891	1.2884e-08	0.801435	0.237	0.131	0.000265229	Neuroblast	0.106
KLHL11	1.30317e-08	1.10903	0.175	0.074	0.000268271	Neuroblast	0.101
THOC5	1.33719e-08	1.03757	0.281	0.13	0.000275275	Neuroblast	0.151
HSBP1	1.38074e-08	0.858189	0.36	0.223	0.000284238	Neuroblast	0.137
SPESP1	1.46116e-08	1.09132	0.152	0.062	0.000300795	Neuroblast	0.09
CCNJL	1.46644e-08	0.90733	0.128	0.059	0.000301881	Neuroblast	0.069
NAT16	1.49456e-08	2.38887	0.027	0.004	0.000307669	Neuroblast	0.023
TCP11L1	1.63305e-08	0.854368	0.396	0.222	0.00033618	Neuroblast	0.174
SERHL2	1.64464e-08	0.74074	0.13	0.069	0.000338565	Neuroblast	0.061
RGS9	1.65274e-08	0.790909	0.23	0.134	0.000340233	Neuroblast	0.096
NDUFAF6	1.66092e-08	0.511911	0.449	0.335	0.000341917	Neuroblast	0.114
ATP6V0E2	1.67389e-08	1.07399	0.269	0.116	0.000344587	Neuroblast	0.153
FSCN1	1.68594e-08	0.787323	0.296	0.149	0.000347067	Neuroblast	0.147
HEATR6	1.69296e-08	0.942607	0.231	0.109	0.000348513	Neuroblast	0.122
CACNA1G	1.69753e-08	2.30778	0.053	0.009	0.000349453	Neuroblast	0.044
SORCS3	1.72845e-08	1.58228	0.139	0.055	0.000355818	Neuroblast	0.084
PFKP	1.73716e-08	0.708534	0.365	0.2	0.000357611	Neuroblast	0.165
TOMM20	1.75829e-08	1.00782	0.491	0.315	0.000361961	Neuroblast	0.176
PDCD7	1.78721e-08	0.599503	0.351	0.237	0.000367916	Neuroblast	0.114
BRINP2	1.79918e-08	1.56841	0.104	0.041	0.000370379	Neuroblast	0.063
SLC35G2	1.84791e-08	0.623128	0.346	0.215	0.000380411	Neuroblast	0.131
ATP2B2	1.86371e-08	0.797884	0.219	0.108	0.000383664	Neuroblast	0.111
GLIPR1L1	1.8787e-08	0.808409	0.1	0.051	0.000386748	Neuroblast	0.049
DGCR8	1.88583e-08	0.669059	0.289	0.18	0.000388217	Neuroblast	0.109
UBN2	1.96687e-08	0.549455	0.529	0.405	0.000404901	Neuroblast	0.124
BEX1	1.96747e-08	1.18716	0.506	0.278	0.000405024	Neuroblast	0.228
FAM153A	1.96898e-08	1.5164	0.114	0.044	0.000405333	Neuroblast	0.07
MFSD11	2.02899e-08	0.807492	0.459	0.281	0.000417687	Neuroblast	0.178
ZDHHC11B	2.03004e-08	1.81683	0.076	0.019	0.000417905	Neuroblast	0.057
MCM4	2.03564e-08	1.05465	0.136	0.062	0.000419056	Neuroblast	0.074
BIRC5	2.04207e-08	1.67308	0.103	0.031	0.00042038	Neuroblast	0.072
ENDOV	2.07007e-08	0.963853	0.231	0.114	0.000426144	Neuroblast	0.117
MTA1	2.13657e-08	0.708727	0.271	0.168	0.000439834	Neuroblast	0.103
HNRNPA0	2.1464e-08	0.770817	0.327	0.2	0.000441859	Neuroblast	0.127
HPF1	2.25374e-08	0.950952	0.242	0.121	0.000463955	Neuroblast	0.121
PLEKHA8	2.28023e-08	0.652396	0.286	0.17	0.000469409	Neuroblast	0.116
ZNF3	2.37103e-08	0.685171	0.197	0.117	0.000488101	Neuroblast	0.08
PPP1R14B	2.38408e-08	1.17006	0.235	0.11	0.000490788	Neuroblast	0.125
CC2D1A	2.41168e-08	0.624982	0.18	0.098	0.000496468	Neuroblast	0.082
SMIM8	2.42157e-08	0.679426	0.313	0.185	0.000498505	Neuroblast	0.128
DENND6B	2.50027e-08	1.35064	0.174	0.06	0.000514705	Neuroblast	0.114
ELFN2	2.59464e-08	1.67673	0.038	0.012	0.000534133	Neuroblast	0.026
PREPL	2.59545e-08	0.698814	0.551	0.384	0.000534299	Neuroblast	0.167
BANF1	2.63115e-08	0.850155	0.198	0.115	0.000541649	Neuroblast	0.083
MEGF8	2.65526e-08	0.690793	0.212	0.121	0.000546611	Neuroblast	0.091
PTPRT	2.69514e-08	0.973108	0.117	0.071	0.000554821	Neuroblast	0.046
FAM161A	2.73262e-08	1.08619	0.152	0.062	0.000562537	Neuroblast	0.09
SEMA6C	2.85866e-08	1.17314	0.125	0.049	0.000588483	Neuroblast	0.076
HMGA1	2.9906e-08	1.18195	0.18	0.076	0.000615644	Neuroblast	0.104
ARMH1	3.05283e-08	0.832555	0.153	0.074	0.000628456	Neuroblast	0.079
RRM2	3.06561e-08	1.52373	0.15	0.064	0.000631087	Neuroblast	0.086
PYGB	3.16341e-08	0.66529	0.238	0.133	0.000651221	Neuroblast	0.105
MRAP2	3.17386e-08	1.30907	0.073	0.022	0.00065337	Neuroblast	0.051
DIAPH3	3.17393e-08	1.1786	0.198	0.095	0.000653386	Neuroblast	0.103
KIAA1958	3.2296e-08	0.512451	0.534	0.362	0.000664845	Neuroblast	0.172
TRO	3.23539e-08	1.10833	0.131	0.047	0.000666037	Neuroblast	0.084
RPL35	3.23629e-08	0.815932	0.686	0.536	0.000666222	Neuroblast	0.15
XRCC2	3.23661e-08	1.83349	0.108	0.031	0.000666289	Neuroblast	0.077
NDUFAF8	3.24323e-08	1.11615	0.298	0.141	0.000667651	Neuroblast	0.157
ASPSCR1	3.31979e-08	0.922626	0.306	0.167	0.000683412	Neuroblast	0.139
ALDH7A1	3.33803e-08	0.659958	0.325	0.21	0.000687168	Neuroblast	0.115
PCDH11X	3.38791e-08	1.42498	0.127	0.053	0.000697434	Neuroblast	0.074
TXNL1	3.4122e-08	0.654802	0.43	0.301	0.000702436	Neuroblast	0.129
FASTKD1	3.42439e-08	0.633143	0.323	0.2	0.000704945	Neuroblast	0.123
RNF112	3.44991e-08	1.77638	0.097	0.021	0.000710198	Neuroblast	0.076
SMAD1	3.52508e-08	0.567942	0.367	0.256	0.000725673	Neuroblast	0.111
H2AW	3.5785e-08	1.74113	0.117	0.032	0.00073667	Neuroblast	0.085
AKAP1	3.66248e-08	1.05102	0.288	0.142	0.000753958	Neuroblast	0.146
CDC6	3.73288e-08	1.2396	0.046	0.017	0.00076845	Neuroblast	0.029
EPHB1	3.8441e-08	0.69824	0.203	0.101	0.000791346	Neuroblast	0.102
COPG2	3.95818e-08	0.648805	0.329	0.205	0.000814831	Neuroblast	0.124
HPRT1	3.96069e-08	0.674678	0.329	0.203	0.000815347	Neuroblast	0.126
ADCY8	3.99895e-08	1.75449	0.124	0.042	0.000823224	Neuroblast	0.082
TMEM38A	4.08666e-08	1.25908	0.143	0.053	0.000841281	Neuroblast	0.09
ARL10	4.33828e-08	0.855829	0.259	0.131	0.000893079	Neuroblast	0.128
TPD52L2	4.50497e-08	0.673508	0.336	0.214	0.000927393	Neuroblast	0.122
COCH	4.53696e-08	1.0851	0.178	0.076	0.000933979	Neuroblast	0.102
PLPPR1	4.71117e-08	1.85249	0.144	0.063	0.000969842	Neuroblast	0.081
ANKRD18A	4.71811e-08	1.82112	0.095	0.021	0.00097127	Neuroblast	0.074
ZDHHC11	4.74383e-08	1.49258	0.115	0.035	0.000976565	Neuroblast	0.08
CDK5RAP3	4.98284e-08	0.639743	0.284	0.183	0.00102577	Neuroblast	0.101
SGTB	5.11591e-08	0.656969	0.172	0.088	0.00105316	Neuroblast	0.084
RPL36A	5.14287e-08	1.16021	0.153	0.071	0.00105871	Neuroblast	0.082
RAD51AP1	5.19658e-08	1.50794	0.095	0.032	0.00106977	Neuroblast	0.063
SLC25A29	5.48733e-08	0.689073	0.286	0.175	0.00112962	Neuroblast	0.111
NXPH2	5.53832e-08	2.2291	0.083	0.022	0.00114012	Neuroblast	0.061
CSNK1E	5.55983e-08	0.853568	0.302	0.166	0.00114455	Neuroblast	0.136
AL713999.1	5.60651e-08	1.94089	0.05	0.009	0.00115416	Neuroblast	0.041
FRG1	5.7356e-08	0.667465	0.257	0.158	0.00118073	Neuroblast	0.099
IL17RD	5.84763e-08	0.930329	0.103	0.043	0.00120379	Neuroblast	0.06
TMEM232	5.97481e-08	0.780721	0.304	0.173	0.00122997	Neuroblast	0.131
L2HGDH	6.06045e-08	0.908756	0.22	0.106	0.0012476	Neuroblast	0.114
CCDC40	6.28205e-08	0.814558	0.218	0.117	0.00129322	Neuroblast	0.101
EIF3L	6.47423e-08	0.597152	0.457	0.34	0.00133279	Neuroblast	0.117
PDZD4	6.55053e-08	1.53153	0.162	0.046	0.00134849	Neuroblast	0.116
RNPS1	6.82159e-08	0.56806	0.383	0.272	0.00140429	Neuroblast	0.111
PHB	6.86811e-08	1.01821	0.258	0.14	0.00141387	Neuroblast	0.118
PHB2	6.95861e-08	1.08299	0.246	0.127	0.0014325	Neuroblast	0.119
UBE2Q2L	7.08979e-08	1.1213	0.143	0.055	0.0014595	Neuroblast	0.088
NCAPG2	7.37045e-08	1.09567	0.209	0.094	0.00151728	Neuroblast	0.115
NANOS3	7.45358e-08	1.43904	0.057	0.017	0.00153439	Neuroblast	0.04
AC093668.1	7.54385e-08	1.31857	0.03	0.009	0.00155298	Neuroblast	0.021
KIF11	7.60352e-08	1.09265	0.094	0.042	0.00156526	Neuroblast	0.052
TNPO2	7.7509e-08	0.600332	0.329	0.219	0.0015956	Neuroblast	0.11
TMEM25	7.83767e-08	1.1224	0.101	0.04	0.00161346	Neuroblast	0.061
COL7A1	7.87351e-08	1.04409	0.131	0.045	0.00162084	Neuroblast	0.086
ACAD10	7.8932e-08	0.645085	0.289	0.181	0.00162489	Neuroblast	0.108
CLCN4	7.93341e-08	1.08657	0.167	0.07	0.00163317	Neuroblast	0.097
SPDYE2	8.05723e-08	0.913573	0.143	0.064	0.00165866	Neuroblast	0.079
ZFP30	8.45698e-08	0.676548	0.251	0.146	0.00174095	Neuroblast	0.105
GPR19	8.49392e-08	1.59742	0.078	0.019	0.00174856	Neuroblast	0.059
FBXL2	8.50536e-08	0.611732	0.398	0.248	0.00175091	Neuroblast	0.15
CAMKK1	8.60876e-08	1.20622	0.206	0.083	0.0017722	Neuroblast	0.123
GPS1	8.62866e-08	0.870255	0.198	0.105	0.0017763	Neuroblast	0.093
TSPAN7	8.6911e-08	0.914945	0.289	0.158	0.00178915	Neuroblast	0.131
HSPA4L	8.79976e-08	0.594291	0.303	0.197	0.00181152	Neuroblast	0.106
TAFA1	8.8833e-08	1.71888	0.179	0.108	0.00182872	Neuroblast	0.071
SLITRK5	8.95622e-08	1.1392	0.135	0.047	0.00184373	Neuroblast	0.088
LRCH2	9.16418e-08	0.893284	0.251	0.124	0.00188654	Neuroblast	0.127
CCER2	9.44392e-08	2.36328	0.033	0.006	0.00194413	Neuroblast	0.027
PIANP	9.45838e-08	1.39582	0.15	0.043	0.0019471	Neuroblast	0.107
PRTG	9.63522e-08	1.09731	0.248	0.108	0.00198351	Neuroblast	0.14
GPLD1	9.71846e-08	0.818272	0.141	0.069	0.00200064	Neuroblast	0.072
KLHL42	1.0283e-07	0.588123	0.317	0.2	0.00211687	Neuroblast	0.117
PSMD4	1.04214e-07	0.790279	0.333	0.225	0.00214535	Neuroblast	0.108
APLP1	1.05106e-07	1.14355	0.226	0.081	0.00216372	Neuroblast	0.145
C12orf57	1.13428e-07	0.857756	0.275	0.151	0.00233504	Neuroblast	0.124
PPM1L	1.14612e-07	0.551204	0.435	0.282	0.00235939	Neuroblast	0.153
HOOK2	1.16791e-07	0.701588	0.386	0.252	0.00240425	Neuroblast	0.134
IMPDH2	1.17284e-07	1.14296	0.174	0.087	0.00241442	Neuroblast	0.087
SYCP2	1.18681e-07	0.958147	0.121	0.053	0.00244316	Neuroblast	0.068
CAND2	1.21416e-07	1.17156	0.118	0.042	0.00249947	Neuroblast	0.076
DGKE	1.21556e-07	0.674711	0.265	0.143	0.00250236	Neuroblast	0.122
RTKN2	1.22934e-07	1.0504	0.111	0.044	0.00253073	Neuroblast	0.067
ANAPC11	1.23e-07	1.23833	0.329	0.176	0.00253208	Neuroblast	0.153
AKR1E2	1.23324e-07	1.00479	0.153	0.063	0.00253874	Neuroblast	0.09
AGPAT5	1.26083e-07	0.637678	0.424	0.26	0.00259555	Neuroblast	0.164
VEZF1	1.26835e-07	0.619092	0.299	0.194	0.00261102	Neuroblast	0.105
BRI3BP	1.27527e-07	0.639276	0.162	0.093	0.00262527	Neuroblast	0.069
SUMO2	1.2837e-07	0.745712	0.254	0.149	0.00264262	Neuroblast	0.105
MDGA2	1.29146e-07	0.94604	0.194	0.137	0.00265861	Neuroblast	0.057
PHC1	1.29769e-07	0.69854	0.235	0.131	0.00267143	Neuroblast	0.104
DIRAS2	1.37069e-07	1.64499	0.092	0.024	0.0028217	Neuroblast	0.068
REC8	1.37424e-07	1.21115	0.157	0.06	0.00282902	Neuroblast	0.097
LRRC75A	1.38373e-07	0.940657	0.205	0.103	0.00284855	Neuroblast	0.102
RPLP1	1.41238e-07	0.704678	0.848	0.764	0.00290752	Neuroblast	0.084
CEP131	1.41847e-07	1.42598	0.146	0.047	0.00292006	Neuroblast	0.099
CDHR3	1.4232e-07	0.619744	0.272	0.161	0.0029298	Neuroblast	0.111
CRIPT	1.44467e-07	0.71982	0.241	0.14	0.002974	Neuroblast	0.101
RFX4	1.46827e-07	2.04086	0.097	0.019	0.00302257	Neuroblast	0.078
SPDYE21	1.49949e-07	1.03942	0.134	0.055	0.00308685	Neuroblast	0.079
SMAD9	1.50455e-07	0.835164	0.258	0.137	0.00309726	Neuroblast	0.121
PPIP5K1	1.50694e-07	0.639075	0.236	0.136	0.00310219	Neuroblast	0.1
EML6	1.54583e-07	0.716674	0.418	0.23	0.00318225	Neuroblast	0.188
BTBD11	1.56411e-07	0.539449	0.234	0.124	0.00321989	Neuroblast	0.11
MSH6	1.57045e-07	0.603292	0.318	0.211	0.00323294	Neuroblast	0.107
KLHL1	1.57596e-07	2.20825	0.097	0.028	0.00324426	Neuroblast	0.069
C1QTNF4	1.58541e-07	0.936772	0.155	0.068	0.00326372	Neuroblast	0.087
GTSE1	1.61596e-07	1.47463	0.088	0.032	0.00332661	Neuroblast	0.056
RIMS4	1.64646e-07	1.85508	0.11	0.022	0.0033894	Neuroblast	0.088
MAPK8IP1	1.67112e-07	1.36109	0.254	0.105	0.00344017	Neuroblast	0.149
CAV3	1.68077e-07	1.50495	0.085	0.025	0.00346003	Neuroblast	0.06
TTLL11	1.70513e-07	0.543421	0.417	0.306	0.00351019	Neuroblast	0.111
CCP110	1.73015e-07	0.719724	0.212	0.128	0.00356169	Neuroblast	0.084
EFNB3	1.77815e-07	1.27073	0.085	0.026	0.00366051	Neuroblast	0.059
MAB21L1	1.77917e-07	1.14049	0.19	0.07	0.00366261	Neuroblast	0.12
ZNF337	1.95203e-07	0.681229	0.31	0.194	0.00401845	Neuroblast	0.116
CEP97	1.98651e-07	0.85376	0.274	0.139	0.00408943	Neuroblast	0.135
POU6F2	1.99177e-07	1.78018	0.063	0.031	0.00410027	Neuroblast	0.032
ZNF595	2.01672e-07	0.57909	0.243	0.157	0.00415163	Neuroblast	0.086
RGP1	2.06522e-07	0.673417	0.125	0.07	0.00425146	Neuroblast	0.055
DIPK1B	2.12618e-07	1.22611	0.101	0.037	0.00437696	Neuroblast	0.064
TRDN	2.18114e-07	1.44208	0.043	0.017	0.00449009	Neuroblast	0.026
SPDYE1	2.31956e-07	0.758874	0.12	0.058	0.00477504	Neuroblast	0.062
KCTD2	2.35936e-07	1.03343	0.261	0.124	0.00485699	Neuroblast	0.137
CLUAP1	2.36715e-07	0.621393	0.217	0.126	0.00487301	Neuroblast	0.091
SLC6A8	2.42315e-07	1.15296	0.111	0.045	0.00498829	Neuroblast	0.066
TMEM63B	2.45191e-07	0.744726	0.234	0.131	0.00504749	Neuroblast	0.103
PRLHR	2.45772e-07	2.01422	0.032	0.007	0.00505946	Neuroblast	0.025
RPL39	2.49382e-07	1.05056	0.182	0.099	0.00513377	Neuroblast	0.083
TSEN2	2.54251e-07	0.518055	0.273	0.187	0.005234	Neuroblast	0.086
IL17D	2.54884e-07	1.1152	0.06	0.023	0.00524705	Neuroblast	0.037
JPH1	2.5613e-07	1.46881	0.096	0.029	0.00527269	Neuroblast	0.067
GALR1	2.61792e-07	1.02422	0.095	0.037	0.00538926	Neuroblast	0.058
USP49	2.621e-07	0.659433	0.311	0.184	0.00539559	Neuroblast	0.127
ZNF589	2.63249e-07	0.687981	0.189	0.103	0.00541925	Neuroblast	0.086
PACSIN1	2.66448e-07	0.927228	0.052	0.018	0.0054851	Neuroblast	0.034
TBKBP1	2.70245e-07	1.07145	0.115	0.047	0.00556326	Neuroblast	0.068
PCDH10	2.7425e-07	1.28996	0.109	0.036	0.00564571	Neuroblast	0.073
OCIAD1	2.83005e-07	0.516811	0.558	0.432	0.00582594	Neuroblast	0.126
AMER2	2.97548e-07	1.4485	0.101	0.028	0.00612533	Neuroblast	0.073
ATP6AP1L	2.9856e-07	0.64817	0.29	0.179	0.00614615	Neuroblast	0.111
QDPR	2.98579e-07	0.956752	0.321	0.166	0.00614654	Neuroblast	0.155
SEZ6	2.9933e-07	1.42476	0.124	0.037	0.006162	Neuroblast	0.087
RAPGEF6	3.03414e-07	1.29525	0.14	0.047	0.00624607	Neuroblast	0.093
CNTD2	3.05784e-07	1.73011	0.038	0.008	0.00629487	Neuroblast	0.03
AC026316.4	3.11944e-07	0.571121	0.205	0.091	0.00642168	Neuroblast	0.114
LZTS3	3.12265e-07	1.53492	0.154	0.046	0.00642828	Neuroblast	0.108
KCNAB1	3.15427e-07	0.608048	0.178	0.097	0.00649339	Neuroblast	0.081
OPRD1	3.18198e-07	1.60866	0.072	0.021	0.00655042	Neuroblast	0.051
SHISA7	3.22307e-07	2.40425	0.039	0.005	0.00663502	Neuroblast	0.034
HSPH1	3.26615e-07	0.557361	0.462	0.341	0.00672369	Neuroblast	0.121
PRR36	3.3407e-07	1.40136	0.073	0.021	0.00687716	Neuroblast	0.052
FOXO3B	3.35634e-07	1.29122	0.079	0.024	0.00690935	Neuroblast	0.055
BZW2	3.39541e-07	0.541408	0.317	0.207	0.00698979	Neuroblast	0.11
COL11A2	3.43965e-07	1.62302	0.029	0.008	0.00708087	Neuroblast	0.021
TMX4	3.45473e-07	0.716512	0.443	0.29	0.00711191	Neuroblast	0.153
EIF3F	3.46414e-07	0.775795	0.332	0.201	0.00713127	Neuroblast	0.131
ZNF732	3.49117e-07	2.15765	0.058	0.013	0.00718692	Neuroblast	0.045
BEX2	3.59381e-07	1.23437	0.37	0.178	0.00739822	Neuroblast	0.192
NCS1	3.59505e-07	0.731639	0.344	0.185	0.00740077	Neuroblast	0.159
HCN3	3.6493e-07	1.58827	0.082	0.022	0.00751245	Neuroblast	0.06
CSMD1	3.68749e-07	1.02804	0.413	0.323	0.00759108	Neuroblast	0.09
ESPL1	3.77499e-07	1.2656	0.04	0.016	0.00777118	Neuroblast	0.024
CYB5D2	3.98758e-07	0.853143	0.232	0.122	0.00820882	Neuroblast	0.11
OPRM1	4.08074e-07	1.27574	0.123	0.065	0.0084006	Neuroblast	0.058
POLQ	4.11899e-07	1.54082	0.145	0.048	0.00847936	Neuroblast	0.097
OGDHL	4.19338e-07	1.28972	0.14	0.054	0.00863249	Neuroblast	0.086
AC090360.1	4.1985e-07	1.24536	0.191	0.075	0.00864302	Neuroblast	0.116
CCNB1	4.21541e-07	1.50428	0.064	0.021	0.00867784	Neuroblast	0.043
TEX9	4.23153e-07	0.569873	0.213	0.133	0.00871102	Neuroblast	0.08
EFNA2	4.25362e-07	1.53775	0.053	0.015	0.00875649	Neuroblast	0.038
FBXL19	4.34029e-07	0.653448	0.146	0.084	0.00893493	Neuroblast	0.062
NTNG2	4.3701e-07	1.44083	0.111	0.042	0.0089963	Neuroblast	0.069
CENPM	4.55389e-07	1.57843	0.051	0.014	0.00937464	Neuroblast	0.037
DNA2	4.64657e-07	1.10784	0.167	0.083	0.00956542	Neuroblast	0.084
YBX1	4.7411e-07	0.510328	0.513	0.415	0.00976003	Neuroblast	0.098
TMTC4	4.75502e-07	0.812751	0.216	0.113	0.00978868	Neuroblast	0.103
EEF1A1	4.80106e-07	0.627148	0.822	0.739	0.00988346	Neuroblast	0.083
ALKBH4	4.81263e-07	0.929661	0.1	0.043	0.00990729	Neuroblast	0.057
SMPX	4.82808e-07	2.67423	0.018	0.003	0.00993909	Neuroblast	0.015
TK1	4.83773e-07	1.39878	0.046	0.016	0.00995894	Neuroblast	0.03
STIP1	4.92468e-07	0.648628	0.281	0.191	0.0101379	Neuroblast	0.09
MEX3B	5.23117e-07	1.44217	0.092	0.028	0.0107689	Neuroblast	0.064
MAPRE3	5.404e-07	1.00842	0.292	0.139	0.0111247	Neuroblast	0.153
DUS1L	5.43431e-07	0.84453	0.2	0.108	0.0111871	Neuroblast	0.092
AGBL1	5.46165e-07	1.1617	0.184	0.078	0.0112434	Neuroblast	0.106
FAM78B	5.46727e-07	0.693087	0.217	0.117	0.0112549	Neuroblast	0.1
MXD3	5.47818e-07	1.35366	0.102	0.034	0.0112774	Neuroblast	0.068
PEX1	5.55509e-07	0.633113	0.258	0.153	0.0114357	Neuroblast	0.105
FOXM1	5.64035e-07	1.35752	0.081	0.03	0.0116112	Neuroblast	0.051
GPR153	5.76234e-07	0.835782	0.113	0.05	0.0118624	Neuroblast	0.063
MKRN3	5.78389e-07	1.16805	0.167	0.074	0.0119067	Neuroblast	0.093
PGAP4	5.83969e-07	1.24582	0.171	0.066	0.0120216	Neuroblast	0.105
MYH15	5.89777e-07	1.66745	0.073	0.019	0.0121411	Neuroblast	0.054
COL9A2	5.97277e-07	1.30628	0.066	0.023	0.0122956	Neuroblast	0.043
GAREM2	6.00161e-07	1.64846	0.065	0.016	0.0123549	Neuroblast	0.049
AP003071.5	6.10706e-07	1.04734	0.085	0.031	0.012572	Neuroblast	0.054
SMARCAD1	6.20371e-07	0.503645	0.461	0.338	0.0127709	Neuroblast	0.123
SNCA	6.26089e-07	0.530202	0.372	0.204	0.0128887	Neuroblast	0.168
KCNH6	6.26465e-07	1.93104	0.037	0.008	0.0128964	Neuroblast	0.029
ASB18	6.29121e-07	1.50032	0.023	0.006	0.0129511	Neuroblast	0.017
NPIPA1	6.33604e-07	0.713585	0.136	0.075	0.0130434	Neuroblast	0.061
VPS37D	6.58207e-07	1.34686	0.048	0.014	0.0135499	Neuroblast	0.034
PIP4K2B	6.7956e-07	0.704595	0.321	0.196	0.0139894	Neuroblast	0.125
ARC	6.9305e-07	1.40917	0.098	0.033	0.0142671	Neuroblast	0.065
AACS	6.97323e-07	0.656503	0.223	0.123	0.0143551	Neuroblast	0.1
PPM1D	7.05273e-07	0.635311	0.419	0.286	0.0145187	Neuroblast	0.133
KCNH3	7.14316e-07	1.40259	0.05	0.015	0.0147049	Neuroblast	0.035
HMGN1	7.21628e-07	0.584768	0.439	0.31	0.0148554	Neuroblast	0.129
BEND4	7.40476e-07	1.80137	0.055	0.011	0.0152434	Neuroblast	0.044
TDRD12	7.5995e-07	1.74777	0.096	0.025	0.0156443	Neuroblast	0.071
DYNLL1	7.76523e-07	0.510695	0.44	0.307	0.0159855	Neuroblast	0.133
ZNF197	7.76575e-07	0.623322	0.257	0.159	0.0159866	Neuroblast	0.098
LRRC34	7.80768e-07	0.901162	0.083	0.036	0.0160729	Neuroblast	0.047
ADCY5	7.81531e-07	0.746073	0.192	0.076	0.0160886	Neuroblast	0.116
SMIM17	7.94497e-07	1.51044	0.087	0.023	0.0163555	Neuroblast	0.064
Z82190.2	7.94878e-07	0.775038	0.073	0.039	0.0163634	Neuroblast	0.034
MAZ	8.111e-07	0.933027	0.252	0.134	0.0166973	Neuroblast	0.118
WSCD2	8.27276e-07	1.73088	0.044	0.011	0.0170303	Neuroblast	0.033
HINT1	8.34834e-07	0.910152	0.511	0.373	0.0171859	Neuroblast	0.138
LDHAL6A	8.57077e-07	1.64721	0.141	0.037	0.0176438	Neuroblast	0.104
STAP2	8.58997e-07	1.13128	0.107	0.051	0.0176833	Neuroblast	0.056
SLC4A10	8.61848e-07	1.22822	0.143	0.05	0.017742	Neuroblast	0.093
LPCAT4	8.68158e-07	1.10041	0.188	0.072	0.0178719	Neuroblast	0.116
MAPKBP1	8.78843e-07	0.597298	0.329	0.212	0.0180919	Neuroblast	0.117
LMBRD2	8.90935e-07	0.509749	0.259	0.176	0.0183408	Neuroblast	0.083
FAM184B	9.01052e-07	1.09793	0.197	0.085	0.0185491	Neuroblast	0.112
KCTD1	9.3406e-07	0.66556	0.41	0.252	0.0192286	Neuroblast	0.158
ZKSCAN7	9.39548e-07	0.891656	0.093	0.043	0.0193415	Neuroblast	0.05
KLC4	9.40232e-07	0.649595	0.189	0.108	0.0193556	Neuroblast	0.081
TSPAN2	9.43702e-07	0.97026	0.127	0.051	0.019427	Neuroblast	0.076
POLG2	9.46586e-07	0.622487	0.253	0.152	0.0194864	Neuroblast	0.101
SASS6	9.49943e-07	0.733715	0.118	0.062	0.0195555	Neuroblast	0.056
COL22A1	9.72588e-07	0.905154	0.077	0.034	0.0200217	Neuroblast	0.043
RFPL2	9.85012e-07	2.30438	0.069	0.01	0.0202775	Neuroblast	0.059
FBLL1	1.01679e-06	1.18321	0.104	0.037	0.0209317	Neuroblast	0.067
PCDHB9	1.02583e-06	1.67421	0.059	0.014	0.0211176	Neuroblast	0.045
TMEM255A	1.02614e-06	1.33499	0.147	0.052	0.0211241	Neuroblast	0.095
SH3GL2	1.06589e-06	1.23794	0.104	0.037	0.0219424	Neuroblast	0.067
BLM	1.1034e-06	0.976705	0.111	0.052	0.0227146	Neuroblast	0.059
SV2A	1.10414e-06	1.28778	0.197	0.07	0.0227298	Neuroblast	0.127
ZNF445	1.12866e-06	0.507946	0.262	0.173	0.0232346	Neuroblast	0.089
LANCL2	1.13218e-06	0.573391	0.269	0.169	0.023307	Neuroblast	0.1
HAND1	1.14067e-06	1.61024	0.098	0.028	0.0234818	Neuroblast	0.07
LSM7	1.19089e-06	0.920604	0.286	0.16	0.0245158	Neuroblast	0.126
ARL6	1.20314e-06	0.739667	0.148	0.076	0.0247679	Neuroblast	0.072
PRPH	1.22847e-06	1.56959	0.415	0.254	0.0252893	Neuroblast	0.161
CHST1	1.23642e-06	0.951161	0.115	0.048	0.0254529	Neuroblast	0.067
PTTG1	1.25159e-06	1.46834	0.06	0.02	0.0257653	Neuroblast	0.04
IQGAP3	1.27772e-06	1.19955	0.049	0.023	0.0263031	Neuroblast	0.026
TUNAR	1.279e-06	1.8913	0.093	0.019	0.0263295	Neuroblast	0.074
BVES	1.28041e-06	1.30987	0.064	0.021	0.0263585	Neuroblast	0.043
DLG3	1.30386e-06	1.16074	0.192	0.076	0.0268412	Neuroblast	0.116
PLXNA3	1.32966e-06	0.970672	0.204	0.094	0.0273723	Neuroblast	0.11
ZNF84	1.34448e-06	0.569399	0.336	0.226	0.0276774	Neuroblast	0.11
ATP5MC1	1.37676e-06	0.9823	0.321	0.181	0.0283419	Neuroblast	0.14
LRRTM2	1.3876e-06	1.25266	0.116	0.039	0.0285651	Neuroblast	0.077
PSPH	1.4135e-06	0.650196	0.16	0.093	0.0290982	Neuroblast	0.067
PIRT	1.426e-06	1.35412	0.073	0.021	0.0293557	Neuroblast	0.052
FAM149A	1.42688e-06	1.09848	0.112	0.062	0.0293737	Neuroblast	0.05
TRPC5	1.43922e-06	1.48296	0.072	0.03	0.0296278	Neuroblast	0.042
FAM241B	1.44055e-06	1.116	0.096	0.035	0.0296553	Neuroblast	0.061
DOK4	1.48985e-06	1.01282	0.093	0.039	0.03067	Neuroblast	0.054
SEMA4F	1.51072e-06	1.58125	0.137	0.036	0.0310998	Neuroblast	0.101
SKA3	1.5216e-06	1.37152	0.047	0.017	0.0313237	Neuroblast	0.03
SPAG6	1.60716e-06	1.46513	0.13	0.036	0.033085	Neuroblast	0.094
NUP205	1.60746e-06	0.602197	0.327	0.206	0.0330912	Neuroblast	0.121
PRR7	1.63049e-06	1.31424	0.086	0.027	0.0335652	Neuroblast	0.059
EIF2AK1	1.63203e-06	0.583361	0.326	0.215	0.033597	Neuroblast	0.111
SYNDIG1	1.65366e-06	0.756154	0.158	0.075	0.0340421	Neuroblast	0.083
UBE2C	1.66198e-06	1.66335	0.076	0.023	0.0342136	Neuroblast	0.053
C12orf45	1.68061e-06	0.747511	0.253	0.134	0.034597	Neuroblast	0.119
RNF44	1.68773e-06	0.711105	0.174	0.092	0.0347435	Neuroblast	0.082
OLFM1	1.70207e-06	1.26114	0.249	0.108	0.0350387	Neuroblast	0.141
RBM4B	1.72298e-06	0.761243	0.248	0.143	0.0354693	Neuroblast	0.105
LRP2BP	1.74226e-06	0.929743	0.179	0.091	0.0358663	Neuroblast	0.088
STRIP1	1.77488e-06	0.527365	0.242	0.152	0.0365377	Neuroblast	0.09
MRPL42	1.84201e-06	0.652202	0.35	0.229	0.0379197	Neuroblast	0.121
TDRP	1.85371e-06	0.522688	0.242	0.169	0.0381605	Neuroblast	0.073
SEPTIN5	1.87929e-06	1.76052	0.032	0.007	0.0386871	Neuroblast	0.025
CAMK2N2	1.91269e-06	1.08394	0.146	0.06	0.0393746	Neuroblast	0.086
TTC26	1.92921e-06	0.616055	0.141	0.075	0.0397147	Neuroblast	0.066
ANKRD23	1.94095e-06	0.874657	0.238	0.118	0.0399563	Neuroblast	0.12
SGO1	2.02644e-06	1.31583	0.041	0.016	0.0417163	Neuroblast	0.025
MMP24	2.02896e-06	0.816191	0.319	0.17	0.0417682	Neuroblast	0.149
CEL	2.11821e-06	1.1801	0.037	0.013	0.0436054	Neuroblast	0.024
KIF15	2.12176e-06	1.37743	0.112	0.044	0.0436787	Neuroblast	0.068
ZC3H8	2.1575e-06	0.544168	0.329	0.211	0.0444144	Neuroblast	0.118
RHCG	2.17195e-06	2.05864	0.026	0.005	0.0447117	Neuroblast	0.021
PIDD1	2.18646e-06	0.921069	0.084	0.043	0.0450104	Neuroblast	0.041
PCNA	2.20178e-06	1.01586	0.138	0.072	0.0453259	Neuroblast	0.066
KIFC1	2.20251e-06	1.35245	0.056	0.021	0.0453409	Neuroblast	0.035
INSM2	2.21644e-06	1.33877	0.091	0.027	0.0456276	Neuroblast	0.064
CDC45	2.27329e-06	1.87341	0.069	0.019	0.046798	Neuroblast	0.05
PBK	2.3747e-06	1.73771	0.062	0.017	0.0488857	Neuroblast	0.045
PSMG2	2.39996e-06	0.612246	0.311	0.198	0.0494055	Neuroblast	0.113
TWIST2	4.60771e-61	6.07388	0.195	0.008	9.48543e-57	Fibroblast	0.187
CRISPLD2	1.04217e-146	6.01909	0.529	0.056	2.14541e-142	Fibroblast	0.473
EBF2	7.99096e-118	5.68786	0.383	0.02	1.64502e-113	Fibroblast	0.363
MFAP5	9.24066e-34	5.47749	0.147	0.009	1.90228e-29	Fibroblast	0.138
LAMA2	6.79254e-178	5.41254	0.639	0.113	1.39831e-173	Fibroblast	0.526
CCN4	1.09313e-74	5.35332	0.239	0.012	2.25032e-70	Fibroblast	0.227
FHL5	1.16736e-07	5.3115	0.04	0.003	0.00240314	Fibroblast	0.037
MEOX2	2.67327e-62	5.25006	0.224	0.016	5.50318e-58	Fibroblast	0.208
PRRX1	6.09731e-150	5.11954	0.483	0.038	1.25519e-145	Fibroblast	0.445
TBX18	1.44482e-66	5.11265	0.208	0.01	2.9743e-62	Fibroblast	0.198
ANO1	1.11869e-95	5.09193	0.32	0.022	2.30293e-91	Fibroblast	0.298
VIT	4.39746e-40	5.0866	0.139	0.011	9.05262e-36	Fibroblast	0.128
FGF7	3.00881e-76	5.0643	0.318	0.036	6.19393e-72	Fibroblast	0.282
SULF1	2.96113e-177	5.06046	0.592	0.09	6.09578e-173	Fibroblast	0.502
FMO2	2.76399e-59	4.96525	0.177	0.01	5.68995e-55	Fibroblast	0.167
EDNRA	1.69028e-96	4.94592	0.316	0.027	3.47962e-92	Fibroblast	0.289
EPHA3	6.18856e-121	4.87095	0.448	0.059	1.27398e-116	Fibroblast	0.389
C7	1.77183e-121	4.77963	0.516	0.104	3.64749e-117	Fibroblast	0.412
FNDC1	9.45157e-46	4.76894	0.171	0.011	1.9457e-41	Fibroblast	0.16
ADAM33	1.3493e-22	4.67534	0.103	0.006	2.77767e-18	Fibroblast	0.097
ITGA11	6.38564e-86	4.65338	0.329	0.03	1.31455e-81	Fibroblast	0.299
HAS1	4.34245e-15	4.64169	0.059	0.006	8.93937e-11	Fibroblast	0.053
FAP	1.76208e-77	4.63531	0.313	0.028	3.62743e-73	Fibroblast	0.285
HAS2	1.69591e-31	4.60006	0.166	0.021	3.4912e-27	Fibroblast	0.145
THBS2	4.58821e-150	4.59636	0.504	0.073	9.44528e-146	Fibroblast	0.431
COL1A1	6.86431e-174	4.59089	0.746	0.239	1.41309e-169	Fibroblast	0.507
SVEP1	4.6734e-106	4.56747	0.416	0.061	9.62065e-102	Fibroblast	0.355
ABCA9	1.88103e-117	4.52267	0.486	0.083	3.8723e-113	Fibroblast	0.403
PODN	6.80481e-67	4.51711	0.242	0.017	1.40084e-62	Fibroblast	0.225
COL6A3	3.30438e-213	4.49436	0.691	0.111	6.80241e-209	Fibroblast	0.58
PDGFRB	5.48068e-123	4.4932	0.486	0.065	1.12825e-118	Fibroblast	0.421
COL3A1	8.0498e-224	4.47723	0.773	0.237	1.65713e-219	Fibroblast	0.536
COL1A2	1.63628e-199	4.47202	0.798	0.255	3.36844e-195	Fibroblast	0.543
TNC	6.17116e-79	4.46764	0.365	0.081	1.2704e-74	Fibroblast	0.284
PDE1A	1.75945e-119	4.45471	0.495	0.066	3.622e-115	Fibroblast	0.429
COL12A1	1.89773e-136	4.41246	0.522	0.07	3.90666e-132	Fibroblast	0.452
NPY1R	4.89584e-23	4.37465	0.113	0.009	1.00786e-18	Fibroblast	0.104
CAPN6	9.18508e-14	4.3721	0.034	0.002	1.89084e-09	Fibroblast	0.032
PLA2G5	7.18037e-11	4.36487	0.045	0.006	1.47815e-06	Fibroblast	0.039
KIAA1755	2.10809e-90	4.35162	0.297	0.023	4.33972e-86	Fibroblast	0.274
VGLL3	4.92718e-66	4.32081	0.236	0.023	1.01431e-61	Fibroblast	0.213
OSR2	4.71641e-09	4.3164	0.037	0.003	9.70919e-05	Fibroblast	0.034
FAM180A	6.75727e-15	4.30519	0.056	0.005	1.39105e-10	Fibroblast	0.051
PI16	7.86065e-30	4.29194	0.109	0.01	1.61819e-25	Fibroblast	0.099
FOXL1	2.34939e-07	4.28199	0.029	0.002	0.00483646	Fibroblast	0.027
GLI2	1.75502e-106	4.28175	0.416	0.044	3.61289e-102	Fibroblast	0.372
HEYL	6.70601e-59	4.25234	0.239	0.025	1.3805e-54	Fibroblast	0.214
TCF21	7.39525e-08	4.22986	0.028	0.001	0.00152239	Fibroblast	0.027
POSTN	7.57932e-78	4.21949	0.319	0.079	1.56028e-73	Fibroblast	0.24
DCN	7.17105e-155	4.21178	0.538	0.085	1.47623e-150	Fibroblast	0.453
ABCA6	8.06019e-120	4.19191	0.456	0.079	1.65927e-115	Fibroblast	0.377
UACA	1.64958e-200	4.18661	0.728	0.149	3.39583e-196	Fibroblast	0.579
F3	3.1723e-48	4.18167	0.212	0.025	6.53051e-44	Fibroblast	0.187
ABCC9	1.84099e-59	4.17875	0.229	0.028	3.78986e-55	Fibroblast	0.201
GGT5	1.15637e-76	4.1736	0.286	0.026	2.3805e-72	Fibroblast	0.26
CCDC102B	2.14801e-138	4.15766	0.669	0.245	4.42189e-134	Fibroblast	0.424
PTCH2	6.66541e-58	4.13306	0.289	0.055	1.37214e-53	Fibroblast	0.234
INMT-MINDY4	2.30144e-09	4.1014	0.04	0.003	4.73774e-05	Fibroblast	0.037
DCDC2C	2.5416e-25	4.06481	0.141	0.017	5.23213e-21	Fibroblast	0.124
PLEKHH2	2.91725e-117	4.05969	0.441	0.053	6.00545e-113	Fibroblast	0.388
GFPT2	2.85698e-46	4.05541	0.25	0.062	5.88138e-42	Fibroblast	0.188
FOXD2	8.16957e-12	4.05176	0.021	0.001	1.68179e-07	Fibroblast	0.02
ADAM12	1.05961e-85	4.03507	0.374	0.085	2.18132e-81	Fibroblast	0.289
THBS1	1.5287e-155	4.02445	0.599	0.128	3.14697e-151	Fibroblast	0.471
HTRA3	7.54834e-21	4.00863	0.115	0.011	1.5539e-16	Fibroblast	0.104
BOC	2.8869e-53	4.0029	0.229	0.027	5.94298e-49	Fibroblast	0.202
ADGRD1	7.89219e-48	3.98678	0.207	0.035	1.62469e-43	Fibroblast	0.172
KCNE4	9.99018e-51	3.98663	0.218	0.023	2.05658e-46	Fibroblast	0.195
COL5A2	1.13094e-203	3.97933	0.698	0.13	2.32815e-199	Fibroblast	0.568
LMOD1	3.57788e-42	3.97559	0.208	0.031	7.36541e-38	Fibroblast	0.177
EPS8	1.0063e-204	3.97411	0.738	0.172	2.07156e-200	Fibroblast	0.566
NOTCH3	4.24277e-60	3.97153	0.313	0.035	8.73416e-56	Fibroblast	0.278
COL5A1	3.36366e-178	3.95366	0.605	0.108	6.92443e-174	Fibroblast	0.497
TRPC4	3.47678e-24	3.94665	0.151	0.024	7.15729e-20	Fibroblast	0.127
CCDC80	2.63353e-77	3.94491	0.347	0.058	5.42138e-73	Fibroblast	0.289
LUM	8.63185e-115	3.93879	0.42	0.069	1.77695e-110	Fibroblast	0.351
COMP	1.2467e-08	3.93295	0.03	0.005	0.000256645	Fibroblast	0.025
TBX15	2.21591e-17	3.91202	0.077	0.01	4.56167e-13	Fibroblast	0.067
PDZRN4	5.03585e-21	3.90784	0.135	0.027	1.03668e-16	Fibroblast	0.108
INHBA	4.31631e-63	3.90207	0.28	0.041	8.88556e-59	Fibroblast	0.239
RSPO3	1.71533e-07	3.89053	0.05	0.01	0.00353118	Fibroblast	0.04
L1TD1	5.4424e-11	3.8514	0.048	0.004	1.12037e-06	Fibroblast	0.044
FOXC2	5.60428e-11	3.85058	0.048	0.003	1.1537e-06	Fibroblast	0.045
IGFBP7	9.46322e-264	3.83852	0.897	0.313	1.9481e-259	Fibroblast	0.584
MRVI1	1.90435e-33	3.82786	0.166	0.027	3.9203e-29	Fibroblast	0.139
ABCA10	1.85606e-87	3.82117	0.466	0.156	3.82089e-83	Fibroblast	0.31
CCN1	1.93672e-89	3.81783	0.498	0.094	3.98693e-85	Fibroblast	0.404
PGR	6.58595e-18	3.8097	0.078	0.008	1.35578e-13	Fibroblast	0.07
NR2F2	3.8782e-123	3.8063	0.486	0.068	7.98367e-119	Fibroblast	0.418
RXFP1	1.28132e-28	3.78206	0.125	0.027	2.63773e-24	Fibroblast	0.098
GPRC5A	7.92332e-23	3.76546	0.1	0.017	1.63109e-18	Fibroblast	0.083
CCN2	9.69544e-100	3.76191	0.486	0.101	1.9959e-95	Fibroblast	0.385
ADAMTS15	5.20819e-11	3.75601	0.063	0.01	1.07216e-06	Fibroblast	0.053
FOXS1	4.11244e-12	3.7538	0.056	0.004	8.46588e-08	Fibroblast	0.052
MGP	3.86051e-95	3.74238	0.527	0.154	7.94725e-91	Fibroblast	0.373
SFRP2	1.7246e-21	3.72451	0.124	0.031	3.55026e-17	Fibroblast	0.093
LTBP2	1.32151e-75	3.7239	0.27	0.041	2.72046e-71	Fibroblast	0.229
ADGRF5	1.1515e-78	3.71832	0.367	0.057	2.37047e-74	Fibroblast	0.31
REM1	6.20045e-08	3.71675	0.038	0.003	0.00127643	Fibroblast	0.035
MYH11	1.5708e-28	3.7095	0.17	0.046	3.23364e-24	Fibroblast	0.124
MSRB3	4.29389e-135	3.69411	0.547	0.101	8.83939e-131	Fibroblast	0.446
ISLR	1.30471e-35	3.69009	0.133	0.013	2.68587e-31	Fibroblast	0.12
LRRC32	6.63869e-47	3.68899	0.188	0.02	1.36664e-42	Fibroblast	0.168
ADAMTS12	6.89714e-132	3.68133	0.486	0.061	1.41985e-127	Fibroblast	0.425
SLC16A12	2.63551e-33	3.67453	0.17	0.039	5.42546e-29	Fibroblast	0.131
ABCA8	2.91804e-85	3.66532	0.393	0.081	6.00708e-81	Fibroblast	0.312
APOD	1.86217e-57	3.64784	0.264	0.048	3.83347e-53	Fibroblast	0.216
COL6A2	3.35308e-159	3.64166	0.668	0.144	6.90265e-155	Fibroblast	0.524
TAGLN	5.54887e-89	3.63855	0.456	0.096	1.14229e-84	Fibroblast	0.36
CDH11	3.09736e-159	3.63176	0.64	0.155	6.37623e-155	Fibroblast	0.485
OLFML2B	2.01951e-72	3.6295	0.321	0.049	4.15737e-68	Fibroblast	0.272
SERPINE1	1.22099e-60	3.61829	0.417	0.123	2.51354e-56	Fibroblast	0.294
PTGIR	5.79769e-26	3.6129	0.11	0.013	1.19351e-21	Fibroblast	0.097
MEDAG	5.38472e-16	3.61195	0.1	0.021	1.1085e-11	Fibroblast	0.079
RASL12	3.01613e-14	3.60668	0.072	0.007	6.20901e-10	Fibroblast	0.065
CSPG4	9.31711e-20	3.59181	0.091	0.012	1.91802e-15	Fibroblast	0.079
ACTA2	1.17574e-81	3.58481	0.386	0.096	2.42039e-77	Fibroblast	0.29
STEAP4	1.10682e-17	3.58279	0.106	0.024	2.2785e-13	Fibroblast	0.082
IL1R1	3.97943e-80	3.56648	0.397	0.097	8.19206e-76	Fibroblast	0.3
ABI3BP	2.26277e-86	3.55199	0.405	0.091	4.65814e-82	Fibroblast	0.314
LMCD1	3.95173e-54	3.51918	0.315	0.07	8.13502e-50	Fibroblast	0.245
MYOF	3.94117e-125	3.51858	0.534	0.091	8.11329e-121	Fibroblast	0.443
COL4A1	1.95943e-221	3.50637	0.822	0.255	4.03368e-217	Fibroblast	0.567
PLAC9	6.10553e-24	3.50542	0.143	0.016	1.25688e-19	Fibroblast	0.127
EFEMP1	4.36354e-62	3.49322	0.304	0.037	8.98278e-58	Fibroblast	0.267
NID2	1.34106e-56	3.47461	0.234	0.029	2.7607e-52	Fibroblast	0.205
FMO1	2.2669e-09	3.46869	0.055	0.007	4.66664e-05	Fibroblast	0.048
BGN	1.8402e-81	3.46836	0.396	0.075	3.78824e-77	Fibroblast	0.321
SMOC2	2.23259e-70	3.45071	0.363	0.078	4.59601e-66	Fibroblast	0.285
TNNT3	4.75427e-07	3.44294	0.02	0.002	0.00978715	Fibroblast	0.018
EGFR	3.11723e-134	3.41519	0.603	0.137	6.41714e-130	Fibroblast	0.466
ADAMTS14	2.22444e-21	3.39377	0.105	0.017	4.57924e-17	Fibroblast	0.088
SRPX	4.49672e-35	3.37755	0.167	0.024	9.25696e-31	Fibroblast	0.143
LHFPL6	1.18426e-179	3.36952	0.824	0.339	2.43791e-175	Fibroblast	0.485
SFRP4	3.72228e-40	3.3682	0.217	0.063	7.66268e-36	Fibroblast	0.154
DAAM2	3.42733e-83	3.36719	0.347	0.055	7.05551e-79	Fibroblast	0.292
FBLN5	9.25641e-68	3.36616	0.3	0.041	1.90552e-63	Fibroblast	0.259
FBN1	4.27427e-151	3.34828	0.629	0.163	8.79901e-147	Fibroblast	0.466
GPX8	1.90767e-26	3.34698	0.093	0.011	3.92714e-22	Fibroblast	0.082
GPC3	1.24162e-56	3.34684	0.284	0.059	2.556e-52	Fibroblast	0.225
PRELP	3.75415e-26	3.34154	0.145	0.022	7.7283e-22	Fibroblast	0.123
PLXDC1	4.45963e-57	3.3236	0.325	0.06	9.1806e-53	Fibroblast	0.265
ADAMTSL3	3.50161e-79	3.31557	0.412	0.091	7.20841e-75	Fibroblast	0.321
FMOD	7.44111e-18	3.30718	0.076	0.009	1.53183e-13	Fibroblast	0.067
IL33	4.15721e-31	3.30391	0.139	0.019	8.55804e-27	Fibroblast	0.12
ENPEP	1.21501e-51	3.29483	0.318	0.068	2.50122e-47	Fibroblast	0.25
COL4A2	2.22821e-207	3.29186	0.835	0.25	4.587e-203	Fibroblast	0.585
CPXM2	8.34987e-36	3.2901	0.181	0.029	1.7189e-31	Fibroblast	0.152
MMP23B	1.39014e-21	3.28818	0.07	0.008	2.86174e-17	Fibroblast	0.062
TMEM119	9.71859e-20	3.28794	0.077	0.01	2.00067e-15	Fibroblast	0.067
ADAMTS1	1.10648e-51	3.28118	0.328	0.069	2.2778e-47	Fibroblast	0.259
MMP19	2.37901e-45	3.27051	0.249	0.038	4.89743e-41	Fibroblast	0.211
TMEM200B	7.45842e-07	3.26667	0.022	0.003	0.0153539	Fibroblast	0.019
FN1	4.25674e-155	3.26301	0.759	0.314	8.76293e-151	Fibroblast	0.445
CRIM1	3.34655e-82	3.2563	0.516	0.151	6.8892e-78	Fibroblast	0.365
COL14A1	3.15099e-100	3.25517	0.468	0.115	6.48662e-96	Fibroblast	0.353
ITGBL1	2.9822e-41	3.25401	0.26	0.086	6.13916e-37	Fibroblast	0.174
PRKG1	4.4324e-223	3.25175	0.875	0.321	9.12455e-219	Fibroblast	0.554
FOSB	4.86202e-72	3.24731	0.428	0.121	1.0009e-67	Fibroblast	0.307
KCNMB1	9.43777e-10	3.2271	0.056	0.01	1.94286e-05	Fibroblast	0.046
MN1	2.71296e-18	3.22455	0.119	0.018	5.5849e-14	Fibroblast	0.101
IL6	1.42999e-06	3.2173	0.039	0.007	0.0294377	Fibroblast	0.032
PRDM6	9.55076e-15	3.19126	0.085	0.016	1.96612e-10	Fibroblast	0.069
TINAGL1	9.92133e-29	3.18301	0.131	0.021	2.0424e-24	Fibroblast	0.11
NID1	3.80621e-120	3.18051	0.492	0.099	7.83545e-116	Fibroblast	0.393
SUSD2	1.49269e-06	3.17857	0.028	0.004	0.0307285	Fibroblast	0.024
CALD1	4.78642e-209	3.17215	0.907	0.515	9.85332e-205	Fibroblast	0.392
ALDH1A3	1.19812e-36	3.16964	0.197	0.052	2.46645e-32	Fibroblast	0.145
HIC1	1.7638e-26	3.15987	0.141	0.021	3.63096e-22	Fibroblast	0.12
TGFB3	6.93111e-27	3.15916	0.138	0.025	1.42684e-22	Fibroblast	0.113
CFH	2.03277e-137	3.15595	0.602	0.088	4.18466e-133	Fibroblast	0.514
ZIC1	2.12288e-08	3.15239	0.01	0.002	0.000437017	Fibroblast	0.008
JPH2	9.61227e-07	3.15094	0.043	0.009	0.0197878	Fibroblast	0.034
ZNF469	1.17961e-23	3.14148	0.102	0.02	2.42835e-19	Fibroblast	0.082
COL8A1	2.50402e-90	3.14146	0.396	0.07	5.15478e-86	Fibroblast	0.326
MYOCD	3.9216e-09	3.13711	0.057	0.017	8.07301e-05	Fibroblast	0.04
PARD3B	2.29686e-191	3.13221	0.82	0.311	4.72831e-187	Fibroblast	0.509
TRPA1	1.44669e-11	3.13209	0.076	0.011	2.97817e-07	Fibroblast	0.065
C1R	3.50657e-64	3.11932	0.322	0.058	7.21863e-60	Fibroblast	0.264
SPON2	2.17048e-45	3.11282	0.25	0.046	4.46815e-41	Fibroblast	0.204
MFGE8	8.80447e-46	3.10847	0.245	0.038	1.81249e-41	Fibroblast	0.207
TNFAIP6	1.50984e-19	3.10498	0.103	0.018	3.10816e-15	Fibroblast	0.085
LOX	2.52187e-20	3.10438	0.089	0.015	5.19152e-16	Fibroblast	0.074
FSIP1	4.78936e-56	3.10331	0.228	0.057	9.85938e-52	Fibroblast	0.171
MMP11	2.95409e-19	3.10073	0.098	0.021	6.08129e-15	Fibroblast	0.077
FMO3	6.69887e-16	3.09813	0.073	0.015	1.37903e-11	Fibroblast	0.058
PAMR1	5.0463e-50	3.09485	0.212	0.057	1.03883e-45	Fibroblast	0.155
EMP1	1.26409e-97	3.07422	0.486	0.102	2.60226e-93	Fibroblast	0.384
NGF	5.06871e-27	3.0651	0.164	0.035	1.04344e-22	Fibroblast	0.129
GSTM5	1.82825e-15	3.06034	0.055	0.009	3.76364e-11	Fibroblast	0.046
PAPLN	1.05411e-46	3.05415	0.195	0.035	2.17e-42	Fibroblast	0.16
TMEM30B	1.51513e-11	3.05247	0.029	0.004	3.11905e-07	Fibroblast	0.025
NTF3	1.74622e-12	3.02875	0.061	0.012	3.59477e-08	Fibroblast	0.049
OSMR	3.97085e-92	3.02561	0.476	0.122	8.17438e-88	Fibroblast	0.354
COL16A1	4.04679e-57	3.02028	0.323	0.072	8.33072e-53	Fibroblast	0.251
CYBRD1	4.64527e-52	3.01964	0.306	0.053	9.56275e-48	Fibroblast	0.253
NFATC2	4.13801e-55	3.01409	0.425	0.152	8.5185e-51	Fibroblast	0.273
CREB3L1	7.76375e-30	3.0113	0.127	0.022	1.59825e-25	Fibroblast	0.105
SOD3	2.18454e-18	3.00994	0.087	0.013	4.49709e-14	Fibroblast	0.074
ARHGAP10	3.4331e-129	3.00427	0.73	0.332	7.06737e-125	Fibroblast	0.398
CD248	1.12623e-24	3.00408	0.079	0.011	2.31847e-20	Fibroblast	0.068
CNTN4	9.51714e-88	2.99969	0.527	0.214	1.9592e-83	Fibroblast	0.313
MAMDC2	2.73123e-40	2.97213	0.234	0.068	5.62251e-36	Fibroblast	0.166
IL34	5.02961e-36	2.97001	0.199	0.043	1.0354e-31	Fibroblast	0.156
GEM	8.52249e-77	2.96481	0.484	0.158	1.75444e-72	Fibroblast	0.326
ARHGAP42	2.75044e-119	2.96106	0.589	0.131	5.66205e-115	Fibroblast	0.458
FHL2	1.00367e-92	2.96045	0.423	0.086	2.06616e-88	Fibroblast	0.337
ADAMTS3	2.5404e-28	2.94988	0.213	0.059	5.22967e-24	Fibroblast	0.154
SCARA5	1.17058e-06	2.94705	0.024	0.005	0.0240975	Fibroblast	0.019
COL5A3	8.1642e-33	2.943	0.177	0.032	1.68068e-28	Fibroblast	0.145
SLC2A3	4.38825e-85	2.93859	0.505	0.139	9.03364e-81	Fibroblast	0.366
ATP10A	5.93877e-81	2.93496	0.385	0.08	1.22256e-76	Fibroblast	0.305
KIRREL1	2.48666e-102	2.92891	0.452	0.084	5.11903e-98	Fibroblast	0.368
GREM1	3.66023e-10	2.92705	0.073	0.034	7.53495e-06	Fibroblast	0.039
GLI3	5.71544e-82	2.91839	0.428	0.067	1.17658e-77	Fibroblast	0.361
TEAD3	2.46477e-26	2.9174	0.166	0.033	5.07398e-22	Fibroblast	0.133
PTGDS	1.13706e-26	2.91302	0.116	0.019	2.34074e-22	Fibroblast	0.097
NFATC1	3.62577e-34	2.91097	0.284	0.083	7.46401e-30	Fibroblast	0.201
HMCN1	4.48979e-66	2.90773	0.364	0.078	9.24268e-62	Fibroblast	0.286
FSTL1	6.78505e-107	2.90562	0.562	0.155	1.39677e-102	Fibroblast	0.407
PDGFRL	5.1459e-24	2.90293	0.085	0.018	1.05934e-19	Fibroblast	0.067
PLEKHA4	4.17148e-51	2.90176	0.249	0.052	8.5874e-47	Fibroblast	0.197
SYDE1	5.91631e-07	2.90013	0.05	0.008	0.0121793	Fibroblast	0.042
FBLN2	2.67388e-35	2.89708	0.177	0.035	5.50446e-31	Fibroblast	0.142
HEPH	1.20028e-37	2.89629	0.159	0.027	2.4709e-33	Fibroblast	0.132
CAVIN1	1.00109e-53	2.89468	0.299	0.056	2.06085e-49	Fibroblast	0.243
BICC1	2.57948e-159	2.89426	0.711	0.231	5.31011e-155	Fibroblast	0.48
HOXA3	1.2006e-15	2.88653	0.109	0.018	2.47156e-11	Fibroblast	0.091
AEBP1	9.45437e-72	2.88294	0.427	0.124	1.94628e-67	Fibroblast	0.303
IGFBP4	5.14113e-86	2.87425	0.473	0.118	1.05835e-81	Fibroblast	0.355
EVC2	1.29899e-35	2.87207	0.216	0.04	2.67411e-31	Fibroblast	0.176
CCL2	1.28976e-45	2.86501	0.274	0.065	2.65509e-41	Fibroblast	0.209
CYP1B1	3.13707e-42	2.86059	0.248	0.058	6.45797e-38	Fibroblast	0.19
TACC1	6.86163e-100	2.85266	0.678	0.325	1.41253e-95	Fibroblast	0.353
CHSY3	1.4102e-76	2.84504	0.45	0.144	2.90305e-72	Fibroblast	0.306
ADAMTS2	3.57245e-76	2.83554	0.462	0.141	7.35424e-72	Fibroblast	0.321
COL21A1	1.02466e-43	2.83436	0.268	0.084	2.10937e-39	Fibroblast	0.184
PRSS23	2.3521e-80	2.83415	0.441	0.122	4.84203e-76	Fibroblast	0.319
FLRT2	5.81274e-90	2.82886	0.514	0.162	1.19661e-85	Fibroblast	0.352
MICAL2	8.24184e-70	2.82289	0.479	0.171	1.69667e-65	Fibroblast	0.308
SLCO1C1	3.50507e-21	2.81649	0.107	0.035	7.21553e-17	Fibroblast	0.072
LAMP5	5.66778e-15	2.80155	0.065	0.015	1.16677e-10	Fibroblast	0.05
SPARC	4.44239e-111	2.7998	0.681	0.276	9.14511e-107	Fibroblast	0.405
KANK2	1.33995e-47	2.79692	0.256	0.049	2.75843e-43	Fibroblast	0.207
FAS	3.98736e-35	2.79541	0.188	0.039	8.20837e-31	Fibroblast	0.149
ARHGAP6	1.02487e-50	2.79245	0.352	0.085	2.1098e-46	Fibroblast	0.267
PTH1R	5.27396e-18	2.78981	0.121	0.025	1.0857e-13	Fibroblast	0.096
SBSPON	8.27066e-17	2.78948	0.093	0.021	1.7026e-12	Fibroblast	0.072
PLSCR4	3.01677e-96	2.77976	0.479	0.096	6.21032e-92	Fibroblast	0.383
MXRA8	3.53842e-33	2.77316	0.156	0.027	7.28419e-29	Fibroblast	0.129
WNT9A	4.6368e-13	2.77135	0.098	0.037	9.54531e-09	Fibroblast	0.061
TPBG	1.27633e-12	2.76877	0.077	0.012	2.62746e-08	Fibroblast	0.065
CILP	7.33934e-07	2.76696	0.03	0.008	0.0151088	Fibroblast	0.022
ELN	4.51746e-28	2.76544	0.25	0.098	9.29964e-24	Fibroblast	0.152
PLA2R1	1.23479e-62	2.76284	0.337	0.079	2.54193e-58	Fibroblast	0.258
PCDH18	3.46191e-12	2.76134	0.09	0.015	7.12669e-08	Fibroblast	0.075
IGFBP5	2.13123e-70	2.7604	0.447	0.165	4.38736e-66	Fibroblast	0.282
NEXN	1.06954e-37	2.76019	0.292	0.093	2.20174e-33	Fibroblast	0.199
TMEM200A	3.10554e-25	2.75221	0.175	0.041	6.39306e-21	Fibroblast	0.134
WTIP	3.9989e-31	2.74306	0.173	0.036	8.23214e-27	Fibroblast	0.137
RERG	6.41028e-54	2.74169	0.301	0.094	1.31962e-49	Fibroblast	0.207
CCDC8	5.09722e-08	2.73833	0.04	0.007	0.00104931	Fibroblast	0.033
EFEMP2	4.45174e-28	2.72981	0.124	0.023	9.16435e-24	Fibroblast	0.101
SEMA4A	1.31852e-11	2.72228	0.121	0.055	2.71431e-07	Fibroblast	0.066
TRPC6	3.57729e-17	2.71813	0.118	0.031	7.36421e-13	Fibroblast	0.087
KCNIP1	6.64974e-30	2.71467	0.251	0.107	1.36891e-25	Fibroblast	0.144
RHBDF1	5.51449e-10	2.71127	0.072	0.013	1.13521e-05	Fibroblast	0.059
MRC2	2.13928e-66	2.70809	0.392	0.101	4.40391e-62	Fibroblast	0.291
SLC6A1	7.0955e-18	2.69032	0.131	0.032	1.46068e-13	Fibroblast	0.099
DOK5	2.76362e-37	2.69024	0.267	0.067	5.68918e-33	Fibroblast	0.2
GUCY1A2	9.43611e-48	2.68984	0.4	0.16	1.94252e-43	Fibroblast	0.24
YAP1	6.7811e-111	2.68551	0.559	0.128	1.39596e-106	Fibroblast	0.431
TNFRSF8	2.08773e-09	2.67322	0.039	0.01	4.29781e-05	Fibroblast	0.029
CYP7B1	7.23586e-61	2.67309	0.428	0.156	1.48957e-56	Fibroblast	0.272
MDFI	2.56941e-08	2.66924	0.034	0.006	0.00052894	Fibroblast	0.028
COL4A4	3.03204e-25	2.66166	0.181	0.06	6.24175e-21	Fibroblast	0.121
TUBB6	2.13763e-60	2.65836	0.354	0.085	4.40052e-56	Fibroblast	0.269
TREH	1.15337e-10	2.6531	0.039	0.009	2.37432e-06	Fibroblast	0.03
ROR2	3.01564e-87	2.65068	0.482	0.156	6.208e-83	Fibroblast	0.326
BNC2	1.67157e-133	2.64952	0.658	0.199	3.44109e-129	Fibroblast	0.459
ID4	7.69809e-33	2.64742	0.241	0.064	1.58473e-28	Fibroblast	0.177
MYLK	3.67843e-48	2.64263	0.338	0.104	7.57241e-44	Fibroblast	0.234
ADAMTSL2	1.72151e-19	2.63019	0.129	0.038	3.5439e-15	Fibroblast	0.091
IGF1	2.00867e-41	2.62894	0.231	0.07	4.13505e-37	Fibroblast	0.161
CXCL12	2.82261e-47	2.62721	0.244	0.052	5.81063e-43	Fibroblast	0.192
MEGF6	4.03006e-15	2.62406	0.147	0.033	8.29628e-11	Fibroblast	0.114
ERG	1.24771e-50	2.62395	0.338	0.068	2.56853e-46	Fibroblast	0.27
FILIP1	1.50142e-36	2.62333	0.335	0.097	3.09082e-32	Fibroblast	0.238
[truncated: 15,447 more rows]

## Sheet: Supplementary Table 4
gene	p_val	avg_log2FC	pct.1	pct.2	p_val_adj	pct.diff	cell_state
KCNQ3	7.62211e-31	1.40249	0.802	0.418	1.56909e-26	0.384	ADRN_Calcium
ARHGAP26	5.64902e-30	0.998475	0.882	0.544	1.16291e-25	0.338	ADRN_Calcium
HS6ST3	9.63018e-29	1.05666	0.652	0.349	1.98247e-24	0.303	ADRN_Calcium
DOCK3	5.32112e-23	1.01582	0.87	0.498	1.09541e-18	0.372	ADRN_Calcium
SORCS1	4.17734e-21	0.706466	0.799	0.486	8.59946e-17	0.313	ADRN_Calcium
MAP7	1.37352e-20	0.925021	0.874	0.536	2.82752e-16	0.338	ADRN_Calcium
DLG2	1.05706e-18	0.783736	0.976	0.772	2.17606e-14	0.204	ADRN_Calcium
PLCB1	4.56783e-18	1.03478	0.86	0.589	9.40334e-14	0.271	ADRN_Calcium
ZBTB7C	4.91331e-18	1.10689	0.68	0.311	1.01145e-13	0.369	ADRN_Calcium
SYN2	8.00576e-18	0.956518	0.772	0.437	1.64807e-13	0.335	ADRN_Calcium
DYNC1I1	1.62299e-17	1.10359	0.603	0.294	3.3411e-13	0.309	ADRN_Calcium
NRG1	1.76665e-17	1.00226	0.979	0.881	3.63682e-13	0.098	ADRN_Calcium
PAPPA	2.3185e-17	1.40592	0.541	0.208	4.77287e-13	0.333	ADRN_Calcium
TPST1	4.63311e-17	0.794346	0.818	0.475	9.53772e-13	0.343	ADRN_Calcium
GPC5	1.47195e-16	2.53453	0.435	0.24	3.03016e-12	0.195	ADRN_Calcium
CREB5	2.18002e-16	0.877522	0.826	0.551	4.48779e-12	0.275	ADRN_Calcium
LRRTM4	3.27384e-16	1.33255	0.652	0.402	6.73953e-12	0.25	ADRN_Calcium
KAZN	7.1697e-16	1.25236	0.825	0.479	1.47595e-11	0.346	ADRN_Calcium
UNC5D	9.7533e-16	1.36856	0.662	0.379	2.00781e-11	0.283	ADRN_Calcium
RBFOX1	1.50406e-15	0.852422	0.951	0.802	3.09627e-11	0.149	ADRN_Calcium
GRIK4	1.62759e-15	1.17621	0.411	0.14	3.35055e-11	0.271	ADRN_Calcium
EML6	2.99984e-15	0.870734	0.7	0.342	6.17547e-11	0.358	ADRN_Calcium
CTNNA2	3.28385e-15	0.601097	0.988	0.875	6.76014e-11	0.113	ADRN_Calcium
FMN1	6.99498e-15	1.38341	0.761	0.454	1.43999e-10	0.307	ADRN_Calcium
KLHL29	7.0872e-15	1.64369	0.792	0.427	1.45897e-10	0.365	ADRN_Calcium
PPP2R2B	9.16555e-15	0.9522	0.831	0.503	1.88682e-10	0.328	ADRN_Calcium
NAV3	1.13426e-14	1.02351	0.844	0.569	2.33498e-10	0.275	ADRN_Calcium
PLEKHA5	1.18061e-14	0.578887	0.9	0.651	2.43041e-10	0.249	ADRN_Calcium
CACNA1B	1.53645e-14	0.66619	0.962	0.721	3.16294e-10	0.241	ADRN_Calcium
NALCN	1.5731e-14	0.941695	0.745	0.379	3.23838e-10	0.366	ADRN_Calcium
BACH2	2.00352e-14	0.91017	0.838	0.525	4.12444e-10	0.313	ADRN_Calcium
MAMLD1	2.33531e-14	1.58776	0.288	0.07	4.80747e-10	0.218	ADRN_Calcium
PRKN	2.86851e-14	0.563975	0.881	0.598	5.90511e-10	0.283	ADRN_Calcium
SLIT3	3.30295e-14	0.569317	0.904	0.684	6.79946e-10	0.22	ADRN_Calcium
RGS6	3.41596e-14	2.33432	0.209	0.055	7.0321e-10	0.154	ADRN_Calcium
ERC2	7.67689e-14	0.65463	0.871	0.571	1.58036e-09	0.3	ADRN_Calcium
ENO4	8.54386e-14	1.34292	0.408	0.135	1.75884e-09	0.273	ADRN_Calcium
HS3ST2	1.03359e-13	1.14004	0.287	0.091	2.12774e-09	0.196	ADRN_Calcium
PDE4D	1.36556e-13	1.44649	0.758	0.468	2.81114e-09	0.29	ADRN_Calcium
ANK3	1.3671e-13	0.577802	0.966	0.801	2.81431e-09	0.165	ADRN_Calcium
HECW2	1.77681e-13	0.932759	0.75	0.372	3.65774e-09	0.378	ADRN_Calcium
OPCML	1.97984e-13	2.11512	0.198	0.075	4.07569e-09	0.123	ADRN_Calcium
NREP	2.74266e-13	0.899596	0.89	0.675	5.64603e-09	0.215	ADRN_Calcium
CACNA1C	3.46066e-13	0.711707	0.765	0.521	7.12412e-09	0.244	ADRN_Calcium
GABRB1	3.52217e-13	1.3201	0.385	0.131	7.25075e-09	0.254	ADRN_Calcium
SLC44A5	3.55567e-13	0.9016	0.657	0.404	7.31969e-09	0.253	ADRN_Calcium
PCBP3	3.99373e-13	0.649423	0.935	0.658	8.2215e-09	0.277	ADRN_Calcium
RYR2	4.19802e-13	0.706972	0.917	0.713	8.64205e-09	0.204	ADRN_Calcium
KCNMA1	4.64941e-13	0.738417	0.901	0.59	9.57127e-09	0.311	ADRN_Calcium
PALM2AKAP2	5.1554e-13	0.759661	0.567	0.304	1.06129e-08	0.263	ADRN_Calcium
PRUNE2	9.28074e-13	1.00667	0.785	0.461	1.91053e-08	0.324	ADRN_Calcium
ABLIM2	1.10747e-12	1.19533	0.533	0.177	2.27985e-08	0.356	ADRN_Calcium
GCNT1	1.16644e-12	0.992572	0.453	0.184	2.40124e-08	0.269	ADRN_Calcium
KLHL5	1.26424e-12	1.00496	0.463	0.216	2.60257e-08	0.247	ADRN_Calcium
HRH1	2.07602e-12	1.12709	0.237	0.076	4.27369e-08	0.161	ADRN_Calcium
SYNJ2	2.44075e-12	1.37845	0.318	0.078	5.02452e-08	0.24	ADRN_Calcium
AFF3	3.18915e-12	0.67962	0.911	0.629	6.56519e-08	0.282	ADRN_Calcium
NAV2	3.85729e-12	0.911953	0.674	0.349	7.94061e-08	0.325	ADRN_Calcium
ST6GALNAC5	3.99559e-12	1.18165	0.66	0.349	8.22533e-08	0.311	ADRN_Calcium
ANKS1B	4.13373e-12	0.749147	0.858	0.547	8.5097e-08	0.311	ADRN_Calcium
OSBPL6	4.18535e-12	0.909605	0.533	0.21	8.61596e-08	0.323	ADRN_Calcium
LRRFIP1	5.68187e-12	0.559158	0.874	0.556	1.16967e-07	0.318	ADRN_Calcium
ABCA10	6.92368e-12	1.09799	0.334	0.096	1.42531e-07	0.238	ADRN_Calcium
EPB41L4B	7.47849e-12	0.7953	0.6	0.267	1.53952e-07	0.333	ADRN_Calcium
ABCA5	1.14766e-11	0.788468	0.671	0.32	2.36258e-07	0.351	ADRN_Calcium
CADPS	1.49689e-11	0.780034	0.887	0.618	3.0815e-07	0.269	ADRN_Calcium
SHTN1	2.24256e-11	0.583718	0.848	0.522	4.61654e-07	0.326	ADRN_Calcium
RYR3	2.41766e-11	1.42342	0.403	0.141	4.97699e-07	0.262	ADRN_Calcium
MAGI2	3.31135e-11	0.522177	0.985	0.843	6.81675e-07	0.142	ADRN_Calcium
LRP1B	3.91977e-11	2.08848	0.426	0.195	8.06923e-07	0.231	ADRN_Calcium
TENM4	4.22323e-11	0.742442	0.642	0.392	8.69394e-07	0.25	ADRN_Calcium
PTPRN2	7.36831e-11	0.51019	0.979	0.812	1.51684e-06	0.167	ADRN_Calcium
DAB1	7.50895e-11	1.10567	0.588	0.262	1.54579e-06	0.326	ADRN_Calcium
RNF175	7.67972e-11	0.545063	0.51	0.226	1.58095e-06	0.284	ADRN_Calcium
AKAP6	8.83311e-11	0.558284	0.972	0.802	1.81838e-06	0.17	ADRN_Calcium
ASTN2	1.05236e-10	0.777482	0.843	0.532	2.16638e-06	0.311	ADRN_Calcium
SYT9	1.13459e-10	1.12751	0.336	0.112	2.33566e-06	0.224	ADRN_Calcium
SYNDIG1	1.2453e-10	1.54826	0.347	0.102	2.56357e-06	0.245	ADRN_Calcium
FRY	1.27701e-10	0.798789	0.863	0.525	2.62886e-06	0.338	ADRN_Calcium
NEBL	1.30978e-10	0.720362	0.711	0.373	2.69631e-06	0.338	ADRN_Calcium
PDZD2	1.38076e-10	0.785791	0.547	0.235	2.84243e-06	0.312	ADRN_Calcium
MCF2L2	1.62569e-10	0.65476	0.768	0.39	3.34665e-06	0.378	ADRN_Calcium
PDE4DIP	1.86645e-10	0.774205	0.833	0.534	3.84228e-06	0.299	ADRN_Calcium
DPYD	1.95236e-10	0.547656	0.882	0.636	4.01914e-06	0.246	ADRN_Calcium
FNDC3A	2.01421e-10	0.717593	0.92	0.698	4.14646e-06	0.222	ADRN_Calcium
SPHKAP	2.07682e-10	2.30151	0.093	0.022	4.27535e-06	0.071	ADRN_Calcium
IQCJ-SCHIP1	2.2931e-10	0.897621	0.869	0.638	4.72057e-06	0.231	ADRN_Calcium
PPP2R2C	2.79648e-10	1.0099	0.666	0.272	5.75684e-06	0.394	ADRN_Calcium
ATP8A2	3.61772e-10	1.14051	0.576	0.282	7.44745e-06	0.294	ADRN_Calcium
SHANK2	4.15025e-10	0.659566	0.779	0.42	8.54371e-06	0.359	ADRN_Calcium
IRS2	4.63872e-10	0.512759	0.598	0.308	9.54928e-06	0.29	ADRN_Calcium
AHI1	5.13041e-10	0.683858	0.887	0.579	1.05615e-05	0.308	ADRN_Calcium
ELL2	5.6603e-10	1.01948	0.428	0.195	1.16523e-05	0.233	ADRN_Calcium
TMEM178B	5.9352e-10	0.525007	0.973	0.816	1.22182e-05	0.157	ADRN_Calcium
FRMD4A	6.13078e-10	0.785272	0.884	0.592	1.26208e-05	0.292	ADRN_Calcium
KCNK10	6.5678e-10	0.731162	0.454	0.188	1.35205e-05	0.266	ADRN_Calcium
SPTBN4	6.95191e-10	0.641207	0.729	0.367	1.43112e-05	0.362	ADRN_Calcium
EBF1	7.06859e-10	0.555155	0.893	0.716	1.45514e-05	0.177	ADRN_Calcium
SCN9A	7.36683e-10	0.54912	0.862	0.579	1.51654e-05	0.283	ADRN_Calcium
AGPAT4	7.69207e-10	0.721924	0.822	0.455	1.58349e-05	0.367	ADRN_Calcium
EPB41L3	7.90086e-10	0.755591	0.582	0.344	1.62647e-05	0.238	ADRN_Calcium
RPH3A	8.81336e-10	1.38522	0.259	0.072	1.81432e-05	0.187	ADRN_Calcium
PCLO	1.04605e-09	0.599231	0.949	0.723	2.1534e-05	0.226	ADRN_Calcium
AC116366.3	1.10423e-09	0.782942	0.377	0.132	2.27317e-05	0.245	ADRN_Calcium
MGAT4C	1.40956e-09	0.570407	0.697	0.463	2.90173e-05	0.234	ADRN_Calcium
SPOCK1	1.46566e-09	0.58386	0.915	0.739	3.01721e-05	0.176	ADRN_Calcium
SLC41A2	1.52144e-09	0.791197	0.645	0.288	3.13203e-05	0.357	ADRN_Calcium
MAPT	1.52681e-09	0.51039	0.966	0.789	3.14309e-05	0.177	ADRN_Calcium
BEGAIN	1.92642e-09	0.810194	0.313	0.11	3.96573e-05	0.203	ADRN_Calcium
HAP1	2.0631e-09	1.62822	0.293	0.072	4.2471e-05	0.221	ADRN_Calcium
PRICKLE1	2.37386e-09	0.936926	0.576	0.263	4.88684e-05	0.313	ADRN_Calcium
ABLIM3	2.50898e-09	0.929159	0.575	0.216	5.16499e-05	0.359	ADRN_Calcium
CACNA1E	2.53089e-09	0.82196	0.597	0.294	5.21009e-05	0.303	ADRN_Calcium
DSCAM	2.65595e-09	1.30457	0.753	0.479	5.46754e-05	0.274	ADRN_Calcium
MROH1	2.80546e-09	0.617318	0.53	0.227	5.77532e-05	0.303	ADRN_Calcium
SNTG2	2.80811e-09	0.975711	0.543	0.223	5.78078e-05	0.32	ADRN_Calcium
PLXNA4	3.06485e-09	1.04299	0.609	0.313	6.30929e-05	0.296	ADRN_Calcium
NHS	3.35954e-09	0.725961	0.529	0.218	6.91595e-05	0.311	ADRN_Calcium
RNF144A	3.82497e-09	0.644039	0.816	0.508	7.87408e-05	0.308	ADRN_Calcium
TOX2	3.91791e-09	0.704311	0.549	0.25	8.0654e-05	0.299	ADRN_Calcium
NEDD4L	4.02058e-09	0.82454	0.849	0.552	8.27677e-05	0.297	ADRN_Calcium
AC058822.1	4.15342e-09	0.8077	0.539	0.235	8.55023e-05	0.304	ADRN_Calcium
GABRG3	4.56203e-09	1.89937	0.219	0.065	9.39139e-05	0.154	ADRN_Calcium
THSD4	4.92448e-09	1.50469	0.411	0.157	0.000101375	0.254	ADRN_Calcium
ABCB1	5.60955e-09	0.68773	0.486	0.217	0.000115478	0.269	ADRN_Calcium
CDH18	6.19767e-09	0.72565	0.573	0.292	0.000127585	0.281	ADRN_Calcium
SV2C	6.3116e-09	0.890177	0.475	0.235	0.000129931	0.24	ADRN_Calcium
HSPA12A	6.38665e-09	0.75672	0.523	0.212	0.000131476	0.311	ADRN_Calcium
CAPS2	6.682e-09	0.579125	0.536	0.247	0.000137556	0.289	ADRN_Calcium
MDGA2	7.53782e-09	1.51249	0.365	0.149	0.000155173	0.216	ADRN_Calcium
PLD5	7.89774e-09	0.820801	0.578	0.339	0.000162583	0.239	ADRN_Calcium
HMGCLL1	8.17202e-09	0.878238	0.501	0.186	0.000168229	0.315	ADRN_Calcium
LONRF2	8.30497e-09	0.639118	0.733	0.394	0.000170966	0.339	ADRN_Calcium
FOCAD	1.12861e-08	0.649812	0.739	0.442	0.000232335	0.297	ADRN_Calcium
TRPM3	1.17126e-08	1.33197	0.354	0.162	0.000241117	0.192	ADRN_Calcium
DLGAP1	1.26177e-08	1.20173	0.573	0.397	0.000259748	0.176	ADRN_Calcium
RELN	1.46329e-08	1.09093	0.316	0.147	0.000301234	0.169	ADRN_Calcium
ZBTB38	1.88874e-08	0.581792	0.688	0.389	0.000388816	0.299	ADRN_Calcium
GPR158	1.92394e-08	0.70043	0.831	0.517	0.000396062	0.314	ADRN_Calcium
CLSTN2	1.97518e-08	0.96541	0.729	0.494	0.00040661	0.235	ADRN_Calcium
ICA1L	2.16459e-08	0.728041	0.71	0.335	0.000445603	0.375	ADRN_Calcium
ASIC2	2.30703e-08	1.35687	0.561	0.285	0.000474925	0.276	ADRN_Calcium
KCNC2	2.3138e-08	0.965602	0.165	0.056	0.000476318	0.109	ADRN_Calcium
EPB41L4A	2.36866e-08	0.688209	0.568	0.262	0.000487612	0.306	ADRN_Calcium
LURAP1L	2.53534e-08	0.500211	0.486	0.236	0.000521925	0.25	ADRN_Calcium
KIAA0825	2.75102e-08	0.584076	0.619	0.3	0.000566324	0.319	ADRN_Calcium
NFASC	2.86643e-08	0.526609	0.637	0.328	0.000590083	0.309	ADRN_Calcium
CHRNA7	2.92488e-08	0.641478	0.783	0.516	0.000602116	0.267	ADRN_Calcium
CA10	3.05447e-08	1.60983	0.356	0.124	0.000628794	0.232	ADRN_Calcium
SVIL	3.84465e-08	0.802597	0.504	0.231	0.000791459	0.273	ADRN_Calcium
SCN2A	4.12812e-08	0.579	0.818	0.476	0.000849816	0.342	ADRN_Calcium
UPP1	4.23976e-08	1.15572	0.353	0.114	0.000872797	0.239	ADRN_Calcium
LSAMP	4.45791e-08	1.03585	0.812	0.573	0.000917706	0.239	ADRN_Calcium
CHL1	5.17498e-08	1.10514	0.347	0.128	0.00106532	0.219	ADRN_Calcium
MICAL3	5.82528e-08	0.561608	0.863	0.545	0.00119919	0.318	ADRN_Calcium
PAM	6.03541e-08	0.585463	0.816	0.585	0.00124245	0.231	ADRN_Calcium
CDHR3	6.42859e-08	0.807428	0.481	0.213	0.00132339	0.268	ADRN_Calcium
GRM7	6.45029e-08	0.885741	0.482	0.223	0.00132786	0.259	ADRN_Calcium
NRXN3	7.18628e-08	1.08343	0.669	0.404	0.00147937	0.265	ADRN_Calcium
TTLL11	8.11432e-08	0.657222	0.683	0.342	0.00167041	0.341	ADRN_Calcium
SCN7A	8.33709e-08	0.691283	0.59	0.262	0.00171627	0.328	ADRN_Calcium
SLC35F3	9.50399e-08	0.898315	0.398	0.194	0.00195649	0.204	ADRN_Calcium
MTCL1	9.53813e-08	0.614837	0.658	0.33	0.00196352	0.328	ADRN_Calcium
GRIP1	9.65319e-08	0.656462	0.767	0.48	0.00198721	0.287	ADRN_Calcium
ZNF536	9.8897e-08	0.500892	0.561	0.325	0.00203589	0.236	ADRN_Calcium
CACNB2	1.07542e-07	0.848548	0.749	0.392	0.00221387	0.357	ADRN_Calcium
AC001226.2	1.08101e-07	0.870637	0.45	0.188	0.00222536	0.262	ADRN_Calcium
HYDIN	1.13052e-07	0.722352	0.472	0.213	0.00232729	0.259	ADRN_Calcium
ANO4	1.21275e-07	1.67577	0.409	0.129	0.00249657	0.28	ADRN_Calcium
KATNAL2	1.21798e-07	0.758146	0.451	0.192	0.00250734	0.259	ADRN_Calcium
ERAP1	1.34593e-07	1.01083	0.286	0.092	0.00277072	0.194	ADRN_Calcium
RIT2	1.37464e-07	0.656586	0.386	0.179	0.00282983	0.207	ADRN_Calcium
SHISA9	1.54323e-07	1.01748	0.527	0.278	0.00317689	0.249	ADRN_Calcium
KIAA0319	1.73166e-07	1.12084	0.329	0.102	0.0035648	0.227	ADRN_Calcium
CHAT	1.79612e-07	1.2476	0.136	0.035	0.00369748	0.101	ADRN_Calcium
BMPER	1.88977e-07	1.41647	0.265	0.07	0.00389027	0.195	ADRN_Calcium
DNAH17	1.98636e-07	0.502384	0.163	0.065	0.00408912	0.098	ADRN_Calcium
DUSP10	1.99716e-07	1.15394	0.298	0.096	0.00411135	0.202	ADRN_Calcium
MYO1D	2.04143e-07	0.672311	0.728	0.375	0.00420249	0.353	ADRN_Calcium
VIP	2.0555e-07	0.857881	0.09	0.039	0.00423145	0.051	ADRN_Calcium
CACNA1D	2.06282e-07	0.738406	0.649	0.317	0.00424653	0.332	ADRN_Calcium
CAMK2A	2.10384e-07	1.36213	0.336	0.109	0.00433096	0.227	ADRN_Calcium
SGCD	2.1124e-07	1.298	0.442	0.194	0.00434859	0.248	ADRN_Calcium
PLCXD3	2.26608e-07	1.09895	0.417	0.198	0.00466495	0.219	ADRN_Calcium
KIAA1841	2.37816e-07	0.5682	0.569	0.27	0.00489569	0.299	ADRN_Calcium
STRADB	2.38242e-07	1.07486	0.347	0.117	0.00490444	0.23	ADRN_Calcium
AC026316.4	2.66861e-07	0.97744	0.401	0.151	0.00549361	0.25	ADRN_Calcium
NTNG2	2.98153e-07	0.838584	0.218	0.08	0.00613777	0.138	ADRN_Calcium
JAK2	3.00779e-07	0.605238	0.531	0.241	0.00619184	0.29	ADRN_Calcium
KCNAB1	3.01974e-07	1.2113	0.353	0.13	0.00621644	0.223	ADRN_Calcium
TMEM232	3.04506e-07	0.769831	0.545	0.239	0.00626856	0.306	ADRN_Calcium
MAP2K5	3.05179e-07	0.656618	0.77	0.446	0.00628241	0.324	ADRN_Calcium
RPS6KA2	3.19568e-07	0.816341	0.701	0.387	0.00657862	0.314	ADRN_Calcium
ZFYVE28	3.21652e-07	1.05347	0.3	0.097	0.00662153	0.203	ADRN_Calcium
LUZP2	3.4594e-07	0.546613	0.516	0.29	0.00712151	0.226	ADRN_Calcium
KCNH1	3.4773e-07	0.538686	0.608	0.309	0.00715838	0.299	ADRN_Calcium
EPHA6	3.6877e-07	1.09145	0.656	0.421	0.00759151	0.235	ADRN_Calcium
TMEFF2	4.01201e-07	0.693232	0.566	0.305	0.00825913	0.261	ADRN_Calcium
PDE4B	4.25248e-07	0.69866	0.627	0.456	0.00875416	0.171	ADRN_Calcium
STXBP5L	4.86743e-07	0.580853	0.887	0.613	0.0100201	0.274	ADRN_Calcium
CSMD2	5.23386e-07	0.660913	0.618	0.302	0.0107744	0.316	ADRN_Calcium
PID1	5.38393e-07	0.878212	0.385	0.158	0.0110834	0.227	ADRN_Calcium
UTS2	5.51601e-07	0.64997	0.084	0.036	0.0113553	0.048	ADRN_Calcium
NRG3	5.53048e-07	0.639633	0.789	0.614	0.011385	0.175	ADRN_Calcium
CDK15	5.81319e-07	2.01442	0.158	0.033	0.011967	0.125	ADRN_Calcium
CHD5	6.24189e-07	0.95247	0.571	0.203	0.0128496	0.368	ADRN_Calcium
ABCC8	7.05319e-07	1.40197	0.136	0.035	0.0145197	0.101	ADRN_Calcium
GLIPR1L1	7.32882e-07	1.13088	0.221	0.065	0.0150871	0.156	ADRN_Calcium
BCL6	7.69014e-07	1.09563	0.246	0.07	0.0158309	0.176	ADRN_Calcium
VGF	8.09036e-07	0.990011	0.306	0.182	0.0166548	0.124	ADRN_Calcium
CNTNAP5	8.40398e-07	0.910925	0.372	0.177	0.0173004	0.195	ADRN_Calcium
C11orf80	8.46945e-07	0.571467	0.768	0.444	0.0174352	0.324	ADRN_Calcium
MTUS2	9.01679e-07	1.38259	0.193	0.048	0.018562	0.145	ADRN_Calcium
OXR1	9.64326e-07	1.38115	0.515	0.289	0.0198516	0.226	ADRN_Calcium
SUPT3H	1.12005e-06	0.524827	0.855	0.578	0.0230574	0.277	ADRN_Calcium
SOX6	1.14188e-06	1.15116	0.594	0.312	0.0235066	0.282	ADRN_Calcium
KCND3	1.15048e-06	1.13909	0.157	0.043	0.0236838	0.114	ADRN_Calcium
UBE3A	1.16091e-06	0.551546	0.797	0.521	0.0238984	0.276	ADRN_Calcium
EFCAB13	1.16926e-06	0.809614	0.514	0.225	0.0240704	0.289	ADRN_Calcium
KIRREL3	1.27098e-06	1.53075	0.441	0.176	0.0261644	0.265	ADRN_Calcium
SPATA6L	1.29183e-06	1.08407	0.452	0.161	0.0265936	0.291	ADRN_Calcium
PTCHD1	1.31629e-06	0.766781	0.517	0.22	0.0270972	0.297	ADRN_Calcium
UNC5B	1.44084e-06	0.612182	0.356	0.145	0.0296612	0.211	ADRN_Calcium
OTUD7A	1.4688e-06	0.614626	0.76	0.419	0.0302368	0.341	ADRN_Calcium
STAT1	1.48081e-06	0.614536	0.581	0.308	0.030484	0.273	ADRN_Calcium
FSTL5	1.49597e-06	0.867696	0.561	0.306	0.030796	0.255	ADRN_Calcium
SNX29	1.49598e-06	0.575117	0.756	0.434	0.0307963	0.322	ADRN_Calcium
TMEM132D	1.50111e-06	0.770805	0.517	0.301	0.0309018	0.216	ADRN_Calcium
GFRAL	1.54087e-06	1.20688	0.053	0.013	0.0317203	0.04	ADRN_Calcium
ARHGAP24	1.55529e-06	0.652898	0.343	0.166	0.0320173	0.177	ADRN_Calcium
ADRA1B	1.56468e-06	1.41733	0.091	0.019	0.0322105	0.072	ADRN_Calcium
PRKAG2	1.64083e-06	0.608368	0.796	0.457	0.0337781	0.339	ADRN_Calcium
NEK1	1.67757e-06	0.565819	0.805	0.489	0.0345345	0.316	ADRN_Calcium
L3MBTL4	1.74503e-06	0.853815	0.476	0.232	0.0359232	0.244	ADRN_Calcium
SH3D19	1.77749e-06	0.551529	0.567	0.284	0.0365914	0.283	ADRN_Calcium
CCDC7	1.90302e-06	0.838366	0.525	0.213	0.0391755	0.312	ADRN_Calcium
MAGEC3	1.9321e-06	1.48385	0.069	0.015	0.0397742	0.054	ADRN_Calcium
GLIS1	2.04136e-06	1.41998	0.22	0.052	0.0420234	0.168	ADRN_Calcium
FAM189A1	2.06527e-06	0.899603	0.302	0.116	0.0425156	0.186	ADRN_Calcium
PACRG	2.10429e-06	0.595817	0.618	0.317	0.0433188	0.301	ADRN_Calcium
HIVEP3	2.13715e-06	0.532997	0.856	0.541	0.0439954	0.315	ADRN_Calcium
RNF152	2.29379e-06	0.67359	0.347	0.136	0.0472199	0.211	ADRN_Calcium
TNIK	2.36642e-06	0.575738	0.825	0.52	0.048715	0.305	ADRN_Calcium
TMEM233	2.39439e-06	0.988056	0.088	0.025	0.049291	0.063	ADRN_Calcium
HOXD11	2.41464e-06	2.4039	0.03	0.005	0.0497078	0.025	ADRN_Calcium
MARCHF11	1.568e-17	0.899349	0.672	0.611	3.22788e-13	0.061	ADRN_Baseline
SEMA3A	1.13691e-15	0.977012	0.535	0.43	2.34044e-11	0.105	ADRN_Baseline
CHRM2	3.7459e-15	0.825576	0.512	0.458	7.7113e-11	0.054	ADRN_Baseline
ST8SIA4	1.14107e-14	0.782922	0.383	0.339	2.34901e-10	0.044	ADRN_Baseline
SOX5	3.33068e-14	0.784405	0.709	0.627	6.85653e-10	0.082	ADRN_Baseline
FBXL7	6.11393e-12	0.578336	0.661	0.616	1.25861e-07	0.045	ADRN_Baseline
TWIST1	7.43755e-12	0.743161	0.356	0.327	1.53109e-07	0.029	ADRN_Baseline
RPS20	2.44522e-11	0.517333	0.554	0.541	5.03373e-07	0.013	ADRN_Baseline
SOX11	2.94737e-11	0.710881	0.601	0.572	6.06746e-07	0.029	ADRN_Baseline
CUX2	4.41725e-11	1.05022	0.267	0.203	9.09336e-07	0.064	ADRN_Baseline
ZFHX3	5.71434e-10	0.556546	0.927	0.911	1.17635e-05	0.016	ADRN_Baseline
TMTC2	8.58394e-10	0.582724	0.584	0.521	1.76709e-05	0.063	ADRN_Baseline
TOX	9.70397e-10	0.625259	0.659	0.549	1.99766e-05	0.11	ADRN_Baseline
NTRK3	1.58522e-09	0.664445	0.371	0.351	3.26333e-05	0.02	ADRN_Baseline
PTCHD4	2.43096e-09	0.941474	0.301	0.229	5.00437e-05	0.072	ADRN_Baseline
ST6GAL1	1.21244e-08	0.812153	0.338	0.302	0.000249594	0.036	ADRN_Baseline
TAFA2	1.23308e-08	0.593567	0.34	0.328	0.000253841	0.012	ADRN_Baseline
IGF2BP3	2.30507e-08	0.629381	0.527	0.468	0.000474521	0.059	ADRN_Baseline
CCDC200	3.25159e-08	0.631203	0.637	0.629	0.000669373	0.008	ADRN_Baseline
CCND1	4.15421e-08	0.525816	0.702	0.626	0.000855185	0.076	ADRN_Baseline
CLMP	4.98292e-08	0.654658	0.248	0.222	0.00102578	0.026	ADRN_Baseline
CDH8	5.67857e-08	1.14659	0.347	0.274	0.00116899	0.073	ADRN_Baseline
RPS24	6.3312e-08	0.560676	0.82	0.808	0.00130334	0.012	ADRN_Baseline
TIAM1	8.26874e-08	0.558234	0.571	0.545	0.0017022	0.026	ADRN_Baseline
GRIK2	8.29753e-08	0.651957	0.859	0.839	0.00170813	0.02	ADRN_Baseline
PCDH11X	1.10477e-07	0.531475	0.126	0.123	0.00227428	0.003	ADRN_Baseline
ST6GALNAC3	2.01614e-07	0.670199	0.497	0.48	0.00415042	0.017	ADRN_Baseline
TET1	3.20199e-07	0.605109	0.363	0.362	0.00659161	0.001	ADRN_Baseline
RPL7	4.28961e-07	0.538125	0.642	0.619	0.00883059	0.023	ADRN_Baseline
DCX	1.14778e-06	0.713339	0.423	0.406	0.0236283	0.017	ADRN_Baseline
COL25A1	1.15653e-06	0.807717	0.091	0.084	0.0238084	0.007	ADRN_Baseline
SLIT1	1.36199e-06	0.745193	0.258	0.223	0.0280379	0.035	ADRN_Baseline
ZNF804A	1.4918e-06	0.545127	0.842	0.787	0.0307102	0.055	ADRN_Baseline
ZIC2	1.59275e-06	1.13012	0.06	0.033	0.0327883	0.027	ADRN_Baseline
ZNF124	1.64919e-06	0.608595	0.359	0.358	0.0339502	0.001	ADRN_Baseline
HSP90AA1	5.69117e-20	1.63361	0.94	0.889	1.17158e-15	0.051	Interm_OxPhos
RPL23	1.63718e-19	1.17677	0.865	0.771	3.37029e-15	0.094	Interm_OxPhos
RPL18A	2.15533e-19	1.14702	0.682	0.603	4.43695e-15	0.079	Interm_OxPhos
RPL7A	2.3802e-19	1.15312	0.795	0.691	4.89988e-15	0.104	Interm_OxPhos
HSP90AB1	3.01714e-19	1.73836	0.938	0.872	6.21109e-15	0.066	Interm_OxPhos
RPL8	4.94121e-19	1.23364	0.875	0.773	1.0172e-14	0.102	Interm_OxPhos
RPL3	1.49702e-18	1.02492	0.861	0.79	3.08177e-14	0.071	Interm_OxPhos
RPL13	7.99865e-18	1.02908	0.915	0.895	1.6466e-13	0.02	Interm_OxPhos
RPS15	9.74765e-18	1.32245	0.834	0.713	2.00665e-13	0.121	Interm_OxPhos
RPS2	1.10584e-17	1.0703	0.82	0.759	2.27648e-13	0.061	Interm_OxPhos
RPLP1	1.30017e-17	1.16671	0.92	0.829	2.67652e-13	0.091	Interm_OxPhos
RPS27A	1.39449e-17	1.12652	0.851	0.739	2.87069e-13	0.112	Interm_OxPhos
RPS4X	1.60077e-17	1.03142	0.758	0.698	3.29535e-13	0.06	Interm_OxPhos
RPL36	1.83222e-17	1.09703	0.742	0.673	3.7718e-13	0.069	Interm_OxPhos
RPLP0	2.63049e-17	0.98261	0.759	0.705	5.41512e-13	0.054	Interm_OxPhos
RPS18	1.86566e-16	1.02683	0.895	0.83	3.84064e-12	0.065	Interm_OxPhos
ACTG1	1.96117e-16	1.43222	0.949	0.889	4.03727e-12	0.06	Interm_OxPhos
RACK1	2.00946e-16	0.996119	0.669	0.628	4.13667e-12	0.041	Interm_OxPhos
RPS7	2.86774e-16	1.1742	0.83	0.735	5.90353e-12	0.095	Interm_OxPhos
RPL18	3.52919e-16	1.07601	0.805	0.727	7.26519e-12	0.078	Interm_OxPhos
RPS3A	3.72027e-16	1.15017	0.804	0.706	7.65854e-12	0.098	Interm_OxPhos
RPL35	9.4459e-16	1.20032	0.76	0.662	1.94453e-11	0.098	Interm_OxPhos
RPL5	9.48868e-16	0.979876	0.704	0.664	1.95334e-11	0.04	Interm_OxPhos
RPL37A	1.26888e-15	1.04874	0.912	0.857	2.61212e-11	0.055	Interm_OxPhos
EIF1	1.36201e-15	1.88786	0.845	0.698	2.80383e-11	0.147	Interm_OxPhos
TUBA1A	1.65944e-15	1.60189	0.928	0.889	3.41612e-11	0.039	Interm_OxPhos
RPS5	1.92368e-15	1.31945	0.728	0.575	3.96008e-11	0.153	Interm_OxPhos
HSPD1	3.77484e-15	0.907039	0.534	0.526	7.77089e-11	0.008	Interm_OxPhos
TPT1	4.12929e-15	1.61455	0.829	0.676	8.50055e-11	0.153	Interm_OxPhos
COX7C	5.93818e-15	1.58759	0.624	0.442	1.22243e-10	0.182	Interm_OxPhos
RPL21	8.82895e-15	1.23802	0.762	0.639	1.81753e-10	0.123	Interm_OxPhos
EEF2	1.02219e-14	0.875272	0.707	0.684	2.10427e-10	0.023	Interm_OxPhos
RPL41	1.19019e-14	1.17889	0.781	0.659	2.45012e-10	0.122	Interm_OxPhos
RPS28	1.81041e-14	1.15007	0.689	0.597	3.72691e-10	0.092	Interm_OxPhos
FAU	1.91945e-14	1.39645	0.835	0.686	3.95139e-10	0.149	Interm_OxPhos
RPS14	1.93931e-14	1.05379	0.838	0.76	3.99227e-10	0.078	Interm_OxPhos
CALM1	1.97994e-14	1.48445	0.802	0.715	4.07591e-10	0.087	Interm_OxPhos
GNAS	2.1082e-14	1.73873	0.962	0.942	4.33994e-10	0.02	Interm_OxPhos
NPM1	2.51784e-14	0.835524	0.521	0.516	5.18323e-10	0.005	Interm_OxPhos
RPS27	3.68927e-14	1.13265	0.755	0.676	7.59473e-10	0.079	Interm_OxPhos
EEF1A1	3.6908e-14	0.896315	0.837	0.814	7.59789e-10	0.023	Interm_OxPhos
RPS19	3.69748e-14	1.05044	0.828	0.795	7.61162e-10	0.033	Interm_OxPhos
PEG10	6.42591e-14	2.26468	0.624	0.422	1.32284e-09	0.202	Interm_OxPhos
H3-3B	6.47935e-14	1.17427	0.909	0.844	1.33384e-09	0.065	Interm_OxPhos
RPL13A	8.75862e-14	0.911949	0.812	0.775	1.80305e-09	0.037	Interm_OxPhos
RPL28	1.28176e-13	1.24563	0.838	0.737	2.63863e-09	0.101	Interm_OxPhos
UBB	1.48529e-13	1.93584	0.739	0.54	3.05761e-09	0.199	Interm_OxPhos
RPL29	3.14786e-13	1.03339	0.672	0.607	6.48019e-09	0.065	Interm_OxPhos
NACA	4.02244e-13	1.12401	0.687	0.591	8.28058e-09	0.096	Interm_OxPhos
RPS23	4.07349e-13	1.05398	0.801	0.729	8.38569e-09	0.072	Interm_OxPhos
RPL38	4.2619e-13	1.33887	0.87	0.761	8.77355e-09	0.109	Interm_OxPhos
RPS24	5.47301e-13	1.00701	0.833	0.806	1.12667e-08	0.027	Interm_OxPhos
RPS11	5.61566e-13	0.981078	0.758	0.693	1.15604e-08	0.065	Interm_OxPhos
RPL23A	6.25011e-13	1.10779	0.757	0.658	1.28665e-08	0.099	Interm_OxPhos
TMA7	6.39555e-13	1.23151	0.392	0.322	1.31659e-08	0.07	Interm_OxPhos
RPL24	1.17808e-12	1.18791	0.738	0.625	2.42519e-08	0.113	Interm_OxPhos
RPL9	2.277e-12	1.1308	0.779	0.678	4.68742e-08	0.101	Interm_OxPhos
RPS25	3.98413e-12	1.06455	0.593	0.511	8.20173e-08	0.082	Interm_OxPhos
RPS15A	4.14781e-12	1.14399	0.592	0.521	8.53869e-08	0.071	Interm_OxPhos
DLK1	5.62194e-12	1.2065	0.287	0.243	1.15733e-07	0.044	Interm_OxPhos
EIF4A2	5.8951e-12	1.22973	0.625	0.529	1.21357e-07	0.096	Interm_OxPhos
RPL32	6.80368e-12	1.04255	0.719	0.661	1.4006e-07	0.058	Interm_OxPhos
HSPH1	7.88897e-12	1.07138	0.494	0.464	1.62402e-07	0.03	Interm_OxPhos
RPL35A	9.96746e-12	1.20245	0.736	0.61	2.0519e-07	0.126	Interm_OxPhos
SLC25A6	1.10987e-11	0.873257	0.386	0.384	2.28479e-07	0.002	Interm_OxPhos
RPL11	1.20111e-11	1.1777	0.806	0.706	2.4726e-07	0.1	Interm_OxPhos
SARAF	1.43486e-11	1.71533	0.7	0.594	2.9538e-07	0.106	Interm_OxPhos
RPL15	1.68367e-11	1.10752	0.756	0.643	3.46601e-07	0.113	Interm_OxPhos
RPL6	2.42692e-11	1.05159	0.82	0.762	4.99606e-07	0.058	Interm_OxPhos
RPL10	2.85124e-11	1.09741	0.873	0.784	5.86957e-07	0.089	Interm_OxPhos
RPL26	2.97241e-11	1.25484	0.581	0.46	6.11901e-07	0.121	Interm_OxPhos
RPL19	3.23681e-11	1.36849	0.879	0.75	6.66329e-07	0.129	Interm_OxPhos
FTL	4.02204e-11	2.08873	0.809	0.664	8.27978e-07	0.145	Interm_OxPhos
RPL34	4.37911e-11	1.08173	0.818	0.749	9.01483e-07	0.069	Interm_OxPhos
RPS29	7.5304e-11	1.0091	0.601	0.556	1.55021e-06	0.045	Interm_OxPhos
RPS20	8.63326e-11	1.04843	0.605	0.531	1.77724e-06	0.074	Interm_OxPhos
RPS13	9.29626e-11	1.22648	0.752	0.617	1.91373e-06	0.135	Interm_OxPhos
RPS12	1.28266e-10	1.04021	0.744	0.672	2.64049e-06	0.072	Interm_OxPhos
B4GAT1	1.32191e-10	1.80604	0.277	0.176	2.72127e-06	0.101	Interm_OxPhos
ATP5F1B	1.4172e-10	1.39583	0.505	0.385	2.91745e-06	0.12	Interm_OxPhos
UBC	1.65277e-10	2.01699	0.741	0.568	3.40239e-06	0.173	Interm_OxPhos
GAPDH	1.70028e-10	1.91967	0.821	0.655	3.50019e-06	0.166	Interm_OxPhos
RPS16	1.73156e-10	1.04725	0.683	0.622	3.5646e-06	0.061	Interm_OxPhos
RPL27A	1.84662e-10	1.16699	0.792	0.679	3.80145e-06	0.113	Interm_OxPhos
HINT1	1.8533e-10	1.90457	0.677	0.477	3.8152e-06	0.2	Interm_OxPhos
EIF4G2	2.88285e-10	1.46472	0.7	0.62	5.93464e-06	0.08	Interm_OxPhos
RPS8	3.46552e-10	1.02142	0.714	0.662	7.13411e-06	0.052	Interm_OxPhos
RPLP2	3.63263e-10	1.05575	0.825	0.76	7.47813e-06	0.065	Interm_OxPhos
RPL30	4.62036e-10	1.11104	0.777	0.687	9.51147e-06	0.09	Interm_OxPhos
TIMM13	5.63501e-10	1.1165	0.212	0.184	1.16002e-05	0.028	Interm_OxPhos
SLC25A3	5.77485e-10	1.30968	0.544	0.435	1.18881e-05	0.109	Interm_OxPhos
RPL14	5.99322e-10	1.04365	0.673	0.61	1.23376e-05	0.063	Interm_OxPhos
RPL12	8.254e-10	1.06589	0.593	0.554	1.69917e-05	0.039	Interm_OxPhos
PHB	9.21809e-10	1.62814	0.356	0.242	1.89764e-05	0.114	Interm_OxPhos
PPA1	9.33834e-10	0.925224	0.459	0.442	1.92239e-05	0.017	Interm_OxPhos
RPL10A	1.30416e-09	1.01387	0.599	0.56	2.68475e-05	0.039	Interm_OxPhos
RPL37	1.38647e-09	0.937586	0.763	0.74	2.85419e-05	0.023	Interm_OxPhos
ATP1B1	1.82087e-09	1.72103	0.659	0.546	3.74844e-05	0.113	Interm_OxPhos
RPS21	2.52068e-09	0.589435	0.752	0.731	5.18908e-05	0.021	Interm_OxPhos
TUBB	2.97484e-09	1.19571	0.771	0.692	6.124e-05	0.079	Interm_OxPhos
TOMM7	4.18664e-09	1.2475	0.459	0.363	8.61862e-05	0.096	Interm_OxPhos
EEF1A2	4.63245e-09	1.07007	0.62	0.56	9.53636e-05	0.06	Interm_OxPhos
JUND	4.7985e-09	1.16657	0.67	0.586	9.8782e-05	0.084	Interm_OxPhos
PEBP1	5.28384e-09	1.79878	0.716	0.546	0.000108773	0.17	Interm_OxPhos
SET	5.61427e-09	0.882658	0.521	0.516	0.000115575	0.005	Interm_OxPhos
NEFH	6.54549e-09	2.53107	0.277	0.115	0.000134745	0.162	Interm_OxPhos
EEF1B2	6.87472e-09	1.27154	0.589	0.451	0.000141523	0.138	Interm_OxPhos
TUBB2B	7.59515e-09	1.35304	0.822	0.72	0.000156354	0.102	Interm_OxPhos
BEX3	7.91238e-09	1.51281	0.592	0.478	0.000162884	0.114	Interm_OxPhos
CDKN1C	9.27713e-09	2.14296	0.414	0.24	0.000190979	0.174	Interm_OxPhos
ATP5MC2	9.75201e-09	1.00634	0.512	0.472	0.000200755	0.04	Interm_OxPhos
UBA52	1.36949e-08	1.31328	0.741	0.595	0.000281924	0.146	Interm_OxPhos
SKP1	1.46368e-08	1.7371	0.598	0.468	0.000301314	0.13	Interm_OxPhos
C4orf48	1.52219e-08	1.53747	0.441	0.314	0.000313357	0.127	Interm_OxPhos
TMSB10	1.55402e-08	1.43319	0.905	0.811	0.00031991	0.094	Interm_OxPhos
COX5B	1.60819e-08	1.73878	0.51	0.337	0.000331063	0.173	Interm_OxPhos
RPL27	1.9398e-08	1.28727	0.746	0.609	0.000399327	0.137	Interm_OxPhos
CAMLG	2.28393e-08	1.38495	0.394	0.319	0.000470169	0.075	Interm_OxPhos
H3-3A	2.43702e-08	0.889151	0.731	0.714	0.000501684	0.017	Interm_OxPhos
NAP1L5	2.51873e-08	2.00506	0.278	0.163	0.000518506	0.115	Interm_OxPhos
CHCHD2	3.01621e-08	1.55293	0.656	0.487	0.000620916	0.169	Interm_OxPhos
ATP5MC3	3.49425e-08	1.77711	0.436	0.275	0.000719326	0.161	Interm_OxPhos
ATP5F1A	3.84014e-08	1.05346	0.442	0.406	0.000790532	0.036	Interm_OxPhos
EDF1	4.99301e-08	1.79965	0.485	0.316	0.00102786	0.169	Interm_OxPhos
CSDE1	5.00487e-08	1.15429	0.627	0.592	0.0010303	0.035	Interm_OxPhos
RPL4	5.5319e-08	0.935651	0.574	0.559	0.0011388	0.015	Interm_OxPhos
ETS2	6.01043e-08	1.14675	0.211	0.186	0.00123731	0.025	Interm_OxPhos
PRDX1	6.67543e-08	2.02603	0.498	0.296	0.0013742	0.202	Interm_OxPhos
ELOB	7.92921e-08	1.68384	0.49	0.327	0.00163231	0.163	Interm_OxPhos
YWHAG	8.98361e-08	1.46872	0.673	0.624	0.00184937	0.049	Interm_OxPhos
COX6A1	9.40826e-08	1.96517	0.399	0.233	0.00193679	0.166	Interm_OxPhos
ERP29	1.19173e-07	1.24306	0.368	0.308	0.0024533	0.06	Interm_OxPhos
PLAAT3	1.32584e-07	1.9298	0.163	0.094	0.00272937	0.069	Interm_OxPhos
ACTB	1.3771e-07	1.14675	0.904	0.848	0.00283489	0.056	Interm_OxPhos
SCG2	1.38438e-07	1.80739	0.722	0.618	0.00284989	0.104	Interm_OxPhos
DSTN	1.46689e-07	1.71601	0.494	0.371	0.00301974	0.123	Interm_OxPhos
NDUFC2	1.47843e-07	1.59107	0.26	0.17	0.00304349	0.09	Interm_OxPhos
CANX	1.49147e-07	1.1916	0.616	0.566	0.00307033	0.05	Interm_OxPhos
SSR4	1.54103e-07	1.72131	0.444	0.277	0.00317236	0.167	Interm_OxPhos
RPS6	1.71859e-07	1.07804	0.722	0.67	0.00353789	0.052	Interm_OxPhos
PNMA1	1.77488e-07	1.08697	0.182	0.167	0.00365376	0.015	Interm_OxPhos
UQCRQ	1.8129e-07	1.89392	0.391	0.231	0.00373204	0.16	Interm_OxPhos
PGRMC1	2.09561e-07	2.09827	0.472	0.308	0.00431402	0.164	Interm_OxPhos
PRDX5	2.19603e-07	2.04059	0.516	0.317	0.00452076	0.199	Interm_OxPhos
CLTC	2.29085e-07	1.27086	0.692	0.681	0.00471594	0.011	Interm_OxPhos
OAZ1	2.35294e-07	2.30553	0.305	0.136	0.00484376	0.169	Interm_OxPhos
PSMD2	2.39427e-07	1.60715	0.323	0.239	0.00492885	0.084	Interm_OxPhos
NDUFA4	2.3975e-07	2.21662	0.622	0.384	0.0049355	0.238	Interm_OxPhos
DYNLRB1	2.39796e-07	1.85649	0.329	0.2	0.00493645	0.129	Interm_OxPhos
HSPA8	2.4755e-07	1.47328	0.643	0.473	0.00509606	0.17	Interm_OxPhos
CFL1	2.78697e-07	1.52518	0.582	0.465	0.00573726	0.117	Interm_OxPhos
CKB	3.02591e-07	1.18688	0.472	0.393	0.00622914	0.079	Interm_OxPhos
ATP6V1F	3.29433e-07	1.71344	0.296	0.19	0.0067817	0.106	Interm_OxPhos
TKT	3.51635e-07	0.990363	0.3	0.28	0.00723875	0.02	Interm_OxPhos
GADD45GIP1	3.52614e-07	1.63127	0.282	0.177	0.00725891	0.105	Interm_OxPhos
TRIR	3.67276e-07	0.985428	0.319	0.3	0.00756073	0.019	Interm_OxPhos
NDUFA1	3.93018e-07	1.90438	0.363	0.211	0.00809067	0.152	Interm_OxPhos
CD24	3.96561e-07	1.82091	0.664	0.551	0.0081636	0.113	Interm_OxPhos
VAT1	4.33064e-07	2.13448	0.433	0.268	0.00891505	0.165	Interm_OxPhos
RABAC1	4.66645e-07	2.0266	0.432	0.254	0.00960636	0.178	Interm_OxPhos
C19orf53	5.08952e-07	1.72813	0.222	0.132	0.0104773	0.09	Interm_OxPhos
FTH1	6.50287e-07	2.12431	0.842	0.696	0.0133868	0.146	Interm_OxPhos
LSM7	6.7467e-07	1.00303	0.301	0.282	0.0138888	0.019	Interm_OxPhos
RPS9	7.60942e-07	1.07486	0.704	0.623	0.0156648	0.081	Interm_OxPhos
RAC1	8.34281e-07	1.11482	0.529	0.493	0.0171745	0.036	Interm_OxPhos
TPI1	8.57049e-07	1.43202	0.415	0.304	0.0176432	0.111	Interm_OxPhos
GADD45A	9.20051e-07	1.78793	0.16	0.096	0.0189402	0.064	Interm_OxPhos
PSMB5	1.07236e-06	1.57299	0.374	0.273	0.0220755	0.101	Interm_OxPhos
SCG3	1.09098e-06	1.3953	0.435	0.372	0.0224588	0.063	Interm_OxPhos
UQCRB	1.19327e-06	1.55099	0.594	0.425	0.0245646	0.169	Interm_OxPhos
RAN	1.21373e-06	1.58814	0.57	0.414	0.0249859	0.156	Interm_OxPhos
GABARAPL2	1.24016e-06	2.06917	0.534	0.349	0.0255298	0.185	Interm_OxPhos
CEND1	1.3776e-06	1.76258	0.166	0.112	0.0283594	0.054	Interm_OxPhos
TUBA1B	1.47511e-06	1.93516	0.732	0.574	0.0303666	0.158	Interm_OxPhos
DYNLL2	1.49178e-06	1.58629	0.461	0.359	0.0307097	0.102	Interm_OxPhos
FKBP4	1.49889e-06	1.34083	0.266	0.208	0.0308562	0.058	Interm_OxPhos
BEX1	1.58113e-06	1.99712	0.66	0.48	0.032549	0.18	Interm_OxPhos
EMD	1.80891e-06	1.08369	0.104	0.098	0.0372382	0.006	Interm_OxPhos
LIN7C	1.81169e-06	1.25716	0.239	0.207	0.0372954	0.032	Interm_OxPhos
YWHAH	1.81337e-06	2.06878	0.485	0.308	0.0373301	0.177	Interm_OxPhos
DDIT3	1.88527e-06	1.85222	0.175	0.105	0.0388101	0.07	Interm_OxPhos
SYT4	2.01591e-06	1.9178	0.515	0.352	0.0414996	0.163	Interm_OxPhos
BTF3	2.07789e-06	1.25053	0.461	0.361	0.0427754	0.1	Interm_OxPhos
ATP5F1E	2.10961e-06	1.60258	0.77	0.607	0.0434285	0.163	Interm_OxPhos
SRP14	2.21447e-06	1.9026	0.658	0.474	0.0455871	0.184	Interm_OxPhos
TUBB2A	2.29705e-06	2.34882	0.57	0.378	0.047287	0.192	Interm_OxPhos
FAM155A	6.2784e-67	0.773039	0.996	0.919	1.29247e-62	0.077	ADRN_Dopaminergic
EML5	8.21055e-65	0.775136	0.975	0.813	1.69022e-60	0.162	ADRN_Dopaminergic
KCNQ5	6.42272e-61	0.812919	0.983	0.883	1.32218e-56	0.1	ADRN_Dopaminergic
MAGI2	3.35642e-58	0.799731	0.984	0.856	6.90952e-54	0.128	ADRN_Dopaminergic
CACNA2D3	8.17029e-54	0.876819	0.917	0.681	1.68194e-49	0.236	ADRN_Dopaminergic
SORBS2	9.54251e-53	0.737428	0.976	0.875	1.96442e-48	0.101	ADRN_Dopaminergic
ADGRB3	7.96673e-49	0.660561	0.985	0.866	1.64003e-44	0.119	ADRN_Dopaminergic
MAML3	5.68282e-46	0.528993	0.983	0.866	1.16987e-41	0.117	ADRN_Dopaminergic
RGS7	5.7335e-46	0.766769	0.936	0.751	1.1803e-41	0.185	ADRN_Dopaminergic
TCF4	5.00916e-45	0.55572	0.987	0.897	1.03119e-40	0.09	ADRN_Dopaminergic
MBD5	2.38928e-43	0.523976	0.956	0.809	4.91857e-39	0.147	ADRN_Dopaminergic
PTPRM	2.82107e-43	1.17421	0.81	0.58	5.80746e-39	0.23	ADRN_Dopaminergic
ROBO1	7.03014e-41	1.09358	0.844	0.67	1.44723e-36	0.174	ADRN_Dopaminergic
MAP7	3.82584e-40	0.871811	0.844	0.572	7.87587e-36	0.272	ADRN_Dopaminergic
MEIS2	1.06558e-39	0.700551	0.806	0.6	2.1936e-35	0.206	ADRN_Dopaminergic
CCSER1	3.49791e-38	0.91616	0.931	0.805	7.20079e-34	0.126	ADRN_Dopaminergic
TMEM132C	7.7629e-38	0.786779	0.85	0.588	1.59807e-33	0.262	ADRN_Dopaminergic
CHGB	9.46316e-38	0.910842	0.88	0.714	1.94809e-33	0.166	ADRN_Dopaminergic
BMPR1B	2.06982e-37	0.736334	0.912	0.736	4.26093e-33	0.176	ADRN_Dopaminergic
UNC5C	1.41928e-36	0.735396	0.888	0.7	2.92173e-32	0.188	ADRN_Dopaminergic
DLC1	5.86369e-36	0.721592	0.925	0.798	1.2071e-31	0.127	ADRN_Dopaminergic
KCNH5	9.29452e-36	1.56399	0.475	0.236	1.91337e-31	0.239	ADRN_Dopaminergic
CADM2	3.33159e-35	1.07281	0.707	0.528	6.85842e-31	0.179	ADRN_Dopaminergic
CAMK4	1.17517e-34	0.91354	0.773	0.513	2.4192e-30	0.26	ADRN_Dopaminergic
GAB2	1.71897e-34	0.786308	0.879	0.678	3.53867e-30	0.201	ADRN_Dopaminergic
PCLO	2.91721e-33	0.533662	0.91	0.751	6.00536e-29	0.159	ADRN_Dopaminergic
CBFA2T2	6.39381e-33	0.545215	0.773	0.584	1.31623e-28	0.189	ADRN_Dopaminergic
GLCCI1	1.37003e-32	0.582769	0.917	0.765	2.82035e-28	0.152	ADRN_Dopaminergic
ROBO2	4.49779e-31	1.02009	0.787	0.571	9.25916e-27	0.216	ADRN_Dopaminergic
MSI2	8.20744e-30	0.504955	0.979	0.873	1.68958e-25	0.106	ADRN_Dopaminergic
HMCN2	1.83524e-29	1.82853	0.304	0.126	3.77803e-25	0.178	ADRN_Dopaminergic
BAZ2B	6.72783e-29	0.520502	0.826	0.656	1.38499e-24	0.17	ADRN_Dopaminergic
CNTN1	8.52016e-29	0.701954	0.9	0.78	1.75396e-24	0.12	ADRN_Dopaminergic
COG5	1.73141e-28	0.681367	0.832	0.633	3.56428e-24	0.199	ADRN_Dopaminergic
PDE3A	5.82755e-28	1.02907	0.6	0.399	1.19966e-23	0.201	ADRN_Dopaminergic
TBX20	8.63996e-28	1.34727	0.464	0.227	1.77862e-23	0.237	ADRN_Dopaminergic
DCLK1	1.09761e-27	0.523711	0.948	0.84	2.25954e-23	0.108	ADRN_Dopaminergic
CNTNAP2	1.9038e-27	0.502097	0.981	0.898	3.91916e-23	0.083	ADRN_Dopaminergic
GCH1	2.68415e-27	1.28394	0.56	0.31	5.5256e-23	0.25	ADRN_Dopaminergic
AGBL4	1.92189e-26	0.623087	0.835	0.62	3.95641e-22	0.215	ADRN_Dopaminergic
CDH18	3.49738e-26	0.923838	0.512	0.329	7.19971e-22	0.183	ADRN_Dopaminergic
ANKFN1	3.90441e-26	1.20987	0.561	0.318	8.03763e-22	0.243	ADRN_Dopaminergic
AC106741.2	6.36288e-26	1.61337	0.375	0.191	1.30986e-21	0.184	ADRN_Dopaminergic
KSR2	7.27654e-26	0.810092	0.52	0.333	1.49795e-21	0.187	ADRN_Dopaminergic
GALNTL6	8.96242e-26	1.22655	0.557	0.36	1.845e-21	0.197	ADRN_Dopaminergic
VPS13C	1.86908e-25	0.682974	0.834	0.649	3.84769e-21	0.185	ADRN_Dopaminergic
UNC80	4.43419e-25	0.618636	0.84	0.637	9.12822e-21	0.203	ADRN_Dopaminergic
RAP1GAP2	5.15988e-25	0.574727	0.867	0.667	1.06221e-20	0.2	ADRN_Dopaminergic
DBH	9.19242e-25	0.93413	0.595	0.348	1.89235e-20	0.247	ADRN_Dopaminergic
GPR158	9.71363e-25	0.751582	0.751	0.562	1.99965e-20	0.189	ADRN_Dopaminergic
TLN2	2.26014e-24	0.975191	0.766	0.548	4.65272e-20	0.218	ADRN_Dopaminergic
MGAT5	2.59087e-24	0.629365	0.832	0.666	5.33357e-20	0.166	ADRN_Dopaminergic
NEBL	8.08159e-24	0.803134	0.621	0.422	1.66368e-19	0.199	ADRN_Dopaminergic
MGAT4C	1.60002e-23	0.721568	0.705	0.482	3.29381e-19	0.223	ADRN_Dopaminergic
HS6ST3	2.18381e-23	1.06962	0.574	0.393	4.4956e-19	0.181	ADRN_Dopaminergic
PRKAG2	2.50476e-23	0.663307	0.712	0.504	5.15629e-19	0.208	ADRN_Dopaminergic
SLC4A8	2.77694e-23	0.677288	0.73	0.523	5.71661e-19	0.207	ADRN_Dopaminergic
RORA	4.3274e-23	0.521093	0.954	0.82	8.90838e-19	0.134	ADRN_Dopaminergic
CNGB1	2.32176e-22	0.71323	0.572	0.379	4.77958e-18	0.193	ADRN_Dopaminergic
ZFPM2	2.67449e-22	0.872046	0.666	0.446	5.50571e-18	0.22	ADRN_Dopaminergic
RYR2	4.61612e-22	0.548828	0.887	0.738	9.50275e-18	0.149	ADRN_Dopaminergic
SESN3	5.99225e-22	0.54483	0.687	0.539	1.23356e-17	0.148	ADRN_Dopaminergic
SNTG2	6.8985e-22	0.865378	0.434	0.275	1.42013e-17	0.159	ADRN_Dopaminergic
SYT2	8.4401e-22	1.2611	0.366	0.195	1.73748e-17	0.171	ADRN_Dopaminergic
TMEFF2	8.82717e-22	1.06468	0.538	0.334	1.81716e-17	0.204	ADRN_Dopaminergic
TFAP2B	1.07542e-21	0.74749	0.531	0.333	2.21386e-17	0.198	ADRN_Dopaminergic
EYA4	1.16242e-21	1.30792	0.407	0.216	2.39296e-17	0.191	ADRN_Dopaminergic
ZNF704	9.85976e-21	0.576655	0.933	0.786	2.02973e-16	0.147	ADRN_Dopaminergic
EML6	1.67375e-20	0.850745	0.595	0.395	3.44558e-16	0.2	ADRN_Dopaminergic
SPOCK3	2.97668e-19	0.814948	0.4	0.271	6.12779e-15	0.129	ADRN_Dopaminergic
FMN2	3.39248e-19	0.594503	0.787	0.605	6.98376e-15	0.182	ADRN_Dopaminergic
ASTN2	4.73963e-19	0.590864	0.771	0.574	9.75701e-15	0.197	ADRN_Dopaminergic
ANO6	8.15818e-19	0.571212	0.732	0.579	1.67944e-14	0.153	ADRN_Dopaminergic
RGS5	4.34582e-18	0.663083	0.754	0.561	8.9463e-14	0.193	ADRN_Dopaminergic
DGKB	5.34196e-18	0.802255	0.753	0.539	1.09969e-13	0.214	ADRN_Dopaminergic
RIT2	9.7936e-18	0.798246	0.323	0.211	2.01611e-13	0.112	ADRN_Dopaminergic
ICA1	1.04625e-17	0.562359	0.902	0.721	2.15382e-13	0.181	ADRN_Dopaminergic
KCNQ2	1.52634e-17	0.537516	0.708	0.51	3.14212e-13	0.198	ADRN_Dopaminergic
EPB41L4B	3.15271e-17	0.736211	0.492	0.319	6.49017e-13	0.173	ADRN_Dopaminergic
KCND2	6.91773e-17	0.573446	0.871	0.704	1.42408e-12	0.167	ADRN_Dopaminergic
CAMK2B	9.42622e-17	0.606609	0.627	0.451	1.94048e-12	0.176	ADRN_Dopaminergic
DGKI	1.63693e-16	0.537095	0.804	0.632	3.36979e-12	0.172	ADRN_Dopaminergic
TTC8	2.01944e-16	0.546799	0.499	0.365	4.15721e-12	0.134	ADRN_Dopaminergic
TNR	5.04497e-16	1.16847	0.402	0.229	1.03856e-11	0.173	ADRN_Dopaminergic
PRKN	5.88904e-16	0.71842	0.799	0.641	1.21232e-11	0.158	ADRN_Dopaminergic
SERINC5	7.27727e-16	0.609823	0.475	0.333	1.4981e-11	0.142	ADRN_Dopaminergic
SLC18A1	8.40909e-16	1.20118	0.265	0.129	1.73109e-11	0.136	ADRN_Dopaminergic
VWDE	1.61554e-15	1.01604	0.31	0.166	3.32576e-11	0.144	ADRN_Dopaminergic
PACRG	1.68151e-15	0.805596	0.534	0.362	3.46156e-11	0.172	ADRN_Dopaminergic
FOXO3	1.91883e-15	0.510204	0.843	0.71	3.9501e-11	0.133	ADRN_Dopaminergic
HS6ST2	2.0944e-15	0.79648	0.523	0.367	4.31153e-11	0.156	ADRN_Dopaminergic
LRTM1	3.56172e-15	1.06495	0.292	0.157	7.33215e-11	0.135	ADRN_Dopaminergic
SLCO3A1	3.8643e-15	0.709603	0.62	0.441	7.95504e-11	0.179	ADRN_Dopaminergic
PTGER3	4.46753e-15	0.97595	0.227	0.132	9.19687e-11	0.095	ADRN_Dopaminergic
RAPGEF4	5.14672e-15	0.662021	0.602	0.417	1.0595e-10	0.185	ADRN_Dopaminergic
SPDYE3	7.00088e-15	0.5677	0.474	0.34	1.4412e-10	0.134	ADRN_Dopaminergic
LAMA3	1.16019e-14	1.36616	0.264	0.139	2.38836e-10	0.125	ADRN_Dopaminergic
ICA1L	1.44496e-14	0.525632	0.556	0.401	2.9746e-10	0.155	ADRN_Dopaminergic
LPAR1	1.50518e-14	0.563546	0.607	0.436	3.09856e-10	0.171	ADRN_Dopaminergic
SMOC1	1.65607e-14	1.1509	0.327	0.17	3.40919e-10	0.157	ADRN_Dopaminergic
ADCY1	2.8128e-14	0.565507	0.6	0.42	5.79043e-10	0.18	ADRN_Dopaminergic
KCNB1	3.59222e-14	0.637422	0.604	0.425	7.39495e-10	0.179	ADRN_Dopaminergic
SHF	4.53233e-14	0.63076	0.323	0.214	9.33026e-10	0.109	ADRN_Dopaminergic
CHRNA7	4.64989e-14	0.666204	0.748	0.547	9.57226e-10	0.201	ADRN_Dopaminergic
FGF14	5.47452e-14	0.613491	0.907	0.796	1.12698e-09	0.111	ADRN_Dopaminergic
PRR16	5.89249e-14	1.03028	0.49	0.314	1.21303e-09	0.176	ADRN_Dopaminergic
PRKCB	6.10318e-14	0.647278	0.485	0.332	1.2564e-09	0.153	ADRN_Dopaminergic
LDLRAD4	6.80239e-14	0.528065	0.673	0.505	1.40034e-09	0.168	ADRN_Dopaminergic
VSTM2A	1.05848e-13	0.563858	0.478	0.32	2.17899e-09	0.158	ADRN_Dopaminergic
SEZ6L	1.11934e-13	0.520682	0.75	0.557	2.30427e-09	0.193	ADRN_Dopaminergic
DUOX1	1.74088e-13	0.815823	0.392	0.249	3.58377e-09	0.143	ADRN_Dopaminergic
IGLV10-54	1.91364e-13	0.737126	0.278	0.182	3.93942e-09	0.096	ADRN_Dopaminergic
NCKAP5	2.05882e-13	0.826404	0.556	0.388	4.23829e-09	0.168	ADRN_Dopaminergic
ASIC4	2.69015e-13	1.11348	0.23	0.115	5.53794e-09	0.115	ADRN_Dopaminergic
NOS1AP	3.27383e-13	0.554436	0.599	0.423	6.73951e-09	0.176	ADRN_Dopaminergic
GALNT6	4.22209e-13	0.966692	0.235	0.125	8.69159e-09	0.11	ADRN_Dopaminergic
DCHS2	4.28758e-13	1.29659	0.172	0.084	8.82642e-09	0.088	ADRN_Dopaminergic
PPP2R5C	4.70566e-13	0.530482	0.761	0.603	9.68708e-09	0.158	ADRN_Dopaminergic
EGFLAM	5.56106e-13	0.787444	0.36	0.22	1.1448e-08	0.14	ADRN_Dopaminergic
FAXDC2	5.67624e-13	1.20164	0.288	0.149	1.16851e-08	0.139	ADRN_Dopaminergic
FAM163B	6.04428e-13	0.80193	0.275	0.167	1.24427e-08	0.108	ADRN_Dopaminergic
MAP3K21	1.1771e-12	0.894736	0.22	0.131	2.42317e-08	0.089	ADRN_Dopaminergic
MCF2L2	2.21376e-12	0.529104	0.628	0.453	4.55725e-08	0.175	ADRN_Dopaminergic
PCSK2	2.46739e-12	1.20799	0.329	0.186	5.07937e-08	0.143	ADRN_Dopaminergic
CCDC144NL	2.50471e-12	0.508832	0.438	0.323	5.1562e-08	0.115	ADRN_Dopaminergic
ARHGAP10	3.14837e-12	0.857106	0.431	0.297	6.48123e-08	0.134	ADRN_Dopaminergic
ABCG5	3.48019e-12	1.76196	0.053	0.019	7.16432e-08	0.034	ADRN_Dopaminergic
CEP126	4.15773e-12	0.523804	0.326	0.233	8.5591e-08	0.093	ADRN_Dopaminergic
DDC	6.0013e-12	1.24887	0.171	0.086	1.23543e-07	0.085	ADRN_Dopaminergic
SOX6	6.77473e-12	0.646084	0.519	0.352	1.39465e-07	0.167	ADRN_Dopaminergic
LRGUK	1.03739e-11	0.721352	0.363	0.255	2.13556e-07	0.108	ADRN_Dopaminergic
MYO15A	1.1524e-11	1.12513	0.127	0.064	2.37234e-07	0.063	ADRN_Dopaminergic
ARC	1.25968e-11	1.72137	0.186	0.082	2.59317e-07	0.104	ADRN_Dopaminergic
PNPLA7	1.76379e-11	0.852429	0.271	0.181	3.63094e-07	0.09	ADRN_Dopaminergic
OTUD7A	1.82297e-11	0.529393	0.635	0.476	3.75277e-07	0.159	ADRN_Dopaminergic
ZNF608	2.11561e-11	0.539502	0.663	0.504	4.3552e-07	0.159	ADRN_Dopaminergic
MAP3K5	2.26884e-11	0.863715	0.34	0.206	4.67063e-07	0.134	ADRN_Dopaminergic
ZNF423	2.57441e-11	0.679596	0.561	0.379	5.29968e-07	0.182	ADRN_Dopaminergic
SLC6A2	2.74591e-11	0.778402	0.371	0.217	5.65272e-07	0.154	ADRN_Dopaminergic
TSTD3	5.63375e-11	0.600883	0.35	0.248	1.15976e-06	0.102	ADRN_Dopaminergic
IL7	5.71486e-11	0.606252	0.661	0.494	1.17646e-06	0.167	ADRN_Dopaminergic
NLGN1	8.06529e-11	0.698251	0.504	0.423	1.66032e-06	0.081	ADRN_Dopaminergic
IGSF10	9.59823e-11	1.08509	0.113	0.059	1.97589e-06	0.054	ADRN_Dopaminergic
PLCD4	9.84375e-11	0.98511	0.18	0.101	2.02643e-06	0.079	ADRN_Dopaminergic
LPIN1	1.12038e-10	0.550979	0.612	0.479	2.30642e-06	0.133	ADRN_Dopaminergic
GRM8	1.24489e-10	0.594145	0.755	0.603	2.56272e-06	0.152	ADRN_Dopaminergic
SCML4	1.29555e-10	0.672736	0.401	0.273	2.66701e-06	0.128	ADRN_Dopaminergic
GPR22	1.4191e-10	0.837998	0.235	0.133	2.92137e-06	0.102	ADRN_Dopaminergic
FAT4	1.61864e-10	0.865443	0.267	0.163	3.33213e-06	0.104	ADRN_Dopaminergic
TMEM163	1.69215e-10	0.756141	0.397	0.259	3.48345e-06	0.138	ADRN_Dopaminergic
RBMS1	2.24207e-10	0.56397	0.829	0.692	4.61552e-06	0.137	ADRN_Dopaminergic
KCNMA1	2.29416e-10	0.667807	0.808	0.637	4.72277e-06	0.171	ADRN_Dopaminergic
SCN7A	2.68317e-10	0.557481	0.454	0.319	5.52356e-06	0.135	ADRN_Dopaminergic
MCF2L	2.99502e-10	0.512052	0.532	0.382	6.16554e-06	0.15	ADRN_Dopaminergic
BCL2L14	3.5839e-10	0.548802	0.326	0.245	7.37783e-06	0.081	ADRN_Dopaminergic
DERA	4.42833e-10	0.618237	0.356	0.24	9.11617e-06	0.116	ADRN_Dopaminergic
DGKK	4.8413e-10	1.32015	0.199	0.096	9.9663e-06	0.103	ADRN_Dopaminergic
KCNIP4	5.86148e-10	0.725721	0.562	0.457	1.20664e-05	0.105	ADRN_Dopaminergic
SPINK5	5.91435e-10	0.719079	0.213	0.137	1.21753e-05	0.076	ADRN_Dopaminergic
DGKH	6.7413e-10	0.625985	0.601	0.499	1.38776e-05	0.102	ADRN_Dopaminergic
LIN7A	9.57194e-10	0.716353	0.215	0.14	1.97048e-05	0.075	ADRN_Dopaminergic
CACNA1D	9.9416e-10	0.568671	0.518	0.374	2.04658e-05	0.144	ADRN_Dopaminergic
NHSL2	1.04765e-09	0.765958	0.271	0.174	2.15669e-05	0.097	ADRN_Dopaminergic
SAMD4A	2.36069e-09	0.649289	0.591	0.438	4.85972e-05	0.153	ADRN_Dopaminergic
FBXO31	3.0836e-09	0.59201	0.349	0.248	6.34789e-05	0.101	ADRN_Dopaminergic
VWA5B2	3.65615e-09	1.47669	0.174	0.086	7.52655e-05	0.088	ADRN_Dopaminergic
LRRC4C	3.94859e-09	0.643357	0.575	0.462	8.12856e-05	0.113	ADRN_Dopaminergic
SERPINE2	4.2584e-09	0.581329	0.33	0.219	8.76635e-05	0.111	ADRN_Dopaminergic
KCNN3	4.49541e-09	0.834229	0.181	0.114	9.25424e-05	0.067	ADRN_Dopaminergic
ZBTB7C	4.6892e-09	0.607704	0.518	0.378	9.65318e-05	0.14	ADRN_Dopaminergic
SPTBN4	5.27492e-09	0.510705	0.581	0.431	0.00010859	0.15	ADRN_Dopaminergic
TFEB	5.59324e-09	0.888258	0.182	0.111	0.000115142	0.071	ADRN_Dopaminergic
PTCHD1	6.26446e-09	0.66019	0.384	0.275	0.00012896	0.109	ADRN_Dopaminergic
AC018709.1	6.28153e-09	1.07655	0.114	0.068	0.000129312	0.046	ADRN_Dopaminergic
SLC18A2	6.52881e-09	0.726358	0.385	0.259	0.000134402	0.126	ADRN_Dopaminergic
EPAS1	8.03757e-09	0.878276	0.332	0.183	0.000165461	0.149	ADRN_Dopaminergic
EYS	9.0889e-09	0.591069	0.693	0.547	0.000187104	0.146	ADRN_Dopaminergic
ZDBF2	9.12054e-09	0.723936	0.412	0.298	0.000187756	0.114	ADRN_Dopaminergic
MMP17	1.09898e-08	0.556401	0.303	0.211	0.000226236	0.092	ADRN_Dopaminergic
PENK	1.32704e-08	1.13282	0.064	0.032	0.000273185	0.032	ADRN_Dopaminergic
TMC2	1.45341e-08	1.06299	0.189	0.102	0.000299199	0.087	ADRN_Dopaminergic
SHOC1	1.54218e-08	0.577798	0.268	0.199	0.000317474	0.069	ADRN_Dopaminergic
LURAP1L	1.58246e-08	0.52968	0.378	0.281	0.000325765	0.097	ADRN_Dopaminergic
RTN4RL1	1.91535e-08	0.587787	0.158	0.107	0.000394294	0.051	ADRN_Dopaminergic
ADRB2	2.10188e-08	1.17839	0.035	0.015	0.000432693	0.02	ADRN_Dopaminergic
PXDNL	2.97648e-08	0.633846	0.324	0.237	0.000612738	0.087	ADRN_Dopaminergic
GUCY1A1	3.52437e-08	0.828077	0.289	0.182	0.000725526	0.107	ADRN_Dopaminergic
IQCA1	3.57497e-08	0.902351	0.219	0.132	0.000735943	0.087	ADRN_Dopaminergic
CDH24	3.62768e-08	1.11156	0.201	0.108	0.000746794	0.093	ADRN_Dopaminergic
INSRR	4.42577e-08	1.07279	0.186	0.102	0.000911088	0.084	ADRN_Dopaminergic
CDH9	4.47649e-08	2.08735	0.07	0.026	0.00092153	0.044	ADRN_Dopaminergic
CTNNAL1	4.70755e-08	0.593047	0.418	0.321	0.000969097	0.097	ADRN_Dopaminergic
INSM1	5.47184e-08	0.509238	0.18	0.105	0.00112643	0.075	ADRN_Dopaminergic
TH	5.97081e-08	0.563366	0.503	0.37	0.00122915	0.133	ADRN_Dopaminergic
PLXNA4	6.19524e-08	0.69813	0.519	0.358	0.00127535	0.161	ADRN_Dopaminergic
PHLDB1	7.53497e-08	0.551162	0.281	0.199	0.00155115	0.082	ADRN_Dopaminergic
PKHD1	9.16448e-08	0.8354	0.205	0.123	0.0018866	0.082	ADRN_Dopaminergic
C1orf226	1.07587e-07	0.803419	0.155	0.094	0.0022148	0.061	ADRN_Dopaminergic
GALR1	1.21633e-07	0.904313	0.154	0.086	0.00250393	0.068	ADRN_Dopaminergic
LRRTM4	1.26128e-07	0.607085	0.575	0.441	0.00259647	0.134	ADRN_Dopaminergic
EGR1	1.6538e-07	0.888195	0.257	0.169	0.00340452	0.088	ADRN_Dopaminergic
HTR1E	1.89447e-07	1.02521	0.249	0.152	0.00389995	0.097	ADRN_Dopaminergic
COL19A1	2.45432e-07	0.935207	0.196	0.132	0.00505246	0.064	ADRN_Dopaminergic
PPP2R2C	2.62201e-07	0.552771	0.497	0.343	0.00539768	0.154	ADRN_Dopaminergic
FSIP2	3.06057e-07	1.47869	0.149	0.081	0.00630048	0.068	ADRN_Dopaminergic
ALCAM	3.37528e-07	0.560133	0.735	0.609	0.00694834	0.126	ADRN_Dopaminergic
BAIAP2	3.69712e-07	0.805935	0.239	0.165	0.0076109	0.074	ADRN_Dopaminergic
ARSD	3.75292e-07	0.532649	0.229	0.162	0.00772576	0.067	ADRN_Dopaminergic
EPHA7	4.60117e-07	0.558376	0.324	0.242	0.00947198	0.082	ADRN_Dopaminergic
AGBL1	4.75999e-07	0.873399	0.267	0.178	0.00979892	0.089	ADRN_Dopaminergic
ACE	5.30088e-07	1.5201	0.092	0.045	0.0109124	0.047	ADRN_Dopaminergic
GDPD5	5.80495e-07	0.689693	0.142	0.097	0.0119501	0.045	ADRN_Dopaminergic
RALYL	6.19102e-07	0.878233	0.317	0.245	0.0127448	0.072	ADRN_Dopaminergic
NARS2	6.87201e-07	0.568081	0.524	0.388	0.0141467	0.136	ADRN_Dopaminergic
TCF7L2	8.07096e-07	0.746765	0.319	0.208	0.0166149	0.111	ADRN_Dopaminergic
DRD2	9.84158e-07	0.707005	0.12	0.078	0.0202599	0.042	ADRN_Dopaminergic
NEURL1	1.05259e-06	0.52408	0.372	0.276	0.0216686	0.096	ADRN_Dopaminergic
GCGR	1.11244e-06	1.35456	0.097	0.042	0.0229006	0.055	ADRN_Dopaminergic
ACOT11	1.12499e-06	0.880714	0.22	0.14	0.023159	0.08	ADRN_Dopaminergic
ARMC9	1.29313e-06	0.519891	0.485	0.357	0.0266205	0.128	ADRN_Dopaminergic
CHST8	1.29956e-06	0.605051	0.139	0.094	0.0267527	0.045	ADRN_Dopaminergic
CACNA2D2	1.35749e-06	0.6408	0.186	0.127	0.0279453	0.059	ADRN_Dopaminergic
KLHL32	1.49976e-06	0.629477	0.252	0.179	0.030874	0.073	ADRN_Dopaminergic
MYO7A	1.85204e-06	0.744808	0.096	0.063	0.038126	0.033	ADRN_Dopaminergic
SLC24A2	1.95011e-06	1.01481	0.19	0.129	0.0401449	0.061	ADRN_Dopaminergic
BTG2	2.07679e-06	0.828444	0.198	0.131	0.0427528	0.067	ADRN_Dopaminergic
SGPP2	2.16687e-06	0.592682	0.364	0.257	0.0446073	0.107	ADRN_Dopaminergic
ABCG1	2.22872e-06	0.573143	0.241	0.17	0.0458804	0.071	ADRN_Dopaminergic
PLPPR5	2.25109e-06	0.505259	0.323	0.235	0.0463409	0.088	ADRN_Dopaminergic
BRIP1	7.74891e-211	2.93583	0.83	0.197	1.59519e-206	0.633	ADRN_Proliferating
RRM2	3.60435e-200	4.26866	0.718	0.08	7.41992e-196	0.638	ADRN_Proliferating
DIAPH3	1.25976e-171	3.20853	0.748	0.127	2.59334e-167	0.621	ADRN_Proliferating
KIF18B	6.23305e-150	4.00475	0.576	0.054	1.28314e-145	0.522	ADRN_Proliferating
FANCA	1.51783e-129	2.93626	0.635	0.142	3.12461e-125	0.493	ADRN_Proliferating
CIT	7.12811e-128	2.70458	0.681	0.195	1.46739e-123	0.486	ADRN_Proliferating
RFC3	1.70925e-122	2.0671	0.849	0.403	3.51867e-118	0.446	ADRN_Proliferating
ATAD2	4.2167e-110	2.63168	0.649	0.152	8.6805e-106	0.497	ADRN_Proliferating
GTSE1	3.21066e-109	3.85178	0.471	0.043	6.60946e-105	0.428	ADRN_Proliferating
APOLD1	7.1487e-107	3.58216	0.57	0.135	1.47163e-102	0.435	ADRN_Proliferating
POLQ	9.18334e-103	2.72122	0.527	0.1	1.89048e-98	0.427	ADRN_Proliferating
KIF15	3.948e-102	3.15936	0.488	0.065	8.12735e-98	0.423	ADRN_Proliferating
ARHGAP11B.1	6.42131e-101	3.55276	0.456	0.052	1.32189e-96	0.404	ADRN_Proliferating
SMC4	3.21735e-97	2.12148	0.625	0.178	6.62325e-93	0.447	ADRN_Proliferating
SYNE2	1.12103e-96	1.64492	0.784	0.39	2.30775e-92	0.394	ADRN_Proliferating
DTL	1.25312e-95	3.12876	0.476	0.059	2.57968e-91	0.417	ADRN_Proliferating
CENPF	3.26307e-95	2.34503	0.627	0.158	6.71736e-91	0.469	ADRN_Proliferating
CEP128	3.43493e-95	1.98118	0.775	0.338	7.07114e-91	0.437	ADRN_Proliferating
SPC25	9.10337e-92	3.08025	0.465	0.066	1.87402e-87	0.399	ADRN_Proliferating
TOP2A	2.05134e-91	2.42429	0.634	0.151	4.22289e-87	0.483	ADRN_Proliferating
ASPM	3.44696e-91	2.98461	0.527	0.094	7.09592e-87	0.433	ADRN_Proliferating
EZH2	5.16979e-90	1.85558	0.743	0.325	1.06425e-85	0.418	ADRN_Proliferating
TACC3	1.92925e-89	2.99387	0.41	0.071	3.97154e-85	0.339	ADRN_Proliferating
HELLS	1.87924e-88	1.75467	0.699	0.301	3.8686e-84	0.398	ADRN_Proliferating
MELK	1.27062e-87	3.10261	0.468	0.059	2.6157e-83	0.409	ADRN_Proliferating
CENPK	3.45211e-86	2.52476	0.525	0.1	7.10651e-82	0.425	ADRN_Proliferating
MKI67	1.90171e-85	2.67414	0.449	0.073	3.91485e-81	0.376	ADRN_Proliferating
NCAPG2	2.7188e-85	2.16241	0.542	0.171	5.59691e-81	0.371	ADRN_Proliferating
MMS22L	4.10887e-85	1.85289	0.674	0.266	8.45853e-81	0.408	ADRN_Proliferating
CHAF1A	1.19715e-83	2.82311	0.495	0.088	2.46445e-79	0.407	ADRN_Proliferating
NSD2	3.52938e-81	1.47379	0.849	0.561	7.26557e-77	0.288	ADRN_Proliferating
FANCI	4.48677e-81	2.83843	0.533	0.098	9.23647e-77	0.435	ADRN_Proliferating
KNTC1	4.67047e-81	2.31749	0.578	0.162	9.61463e-77	0.416	ADRN_Proliferating
XRCC2	6.77081e-81	2.61901	0.41	0.07	1.39384e-76	0.34	ADRN_Proliferating
SKA2	2.57377e-79	1.5453	0.746	0.406	5.29836e-75	0.34	ADRN_Proliferating
CDC45	2.10814e-78	3.42067	0.364	0.033	4.33982e-74	0.331	ADRN_Proliferating
KNL1	6.56918e-77	3.2473	0.41	0.052	1.35233e-72	0.358	ADRN_Proliferating
CENPP	9.88423e-77	1.43956	0.848	0.526	2.03477e-72	0.322	ADRN_Proliferating
C21orf58	5.17053e-76	2.79046	0.472	0.104	1.06441e-71	0.368	ADRN_Proliferating
IQGAP3	1.12438e-75	4.22054	0.32	0.019	2.31464e-71	0.301	ADRN_Proliferating
MCM10	1.25181e-72	2.85875	0.35	0.043	2.57698e-68	0.307	ADRN_Proliferating
CDC25C	2.99495e-72	3.69767	0.364	0.038	6.1654e-68	0.326	ADRN_Proliferating
NCAPG	3.44522e-72	2.65961	0.395	0.061	7.09232e-68	0.334	ADRN_Proliferating
TPX2	9.48659e-72	2.82657	0.435	0.068	1.95291e-67	0.367	ADRN_Proliferating
INCENP	2.04055e-71	2.77953	0.322	0.062	4.20068e-67	0.26	ADRN_Proliferating
POLE	2.51217e-71	2.41415	0.503	0.13	5.17155e-67	0.373	ADRN_Proliferating
CCDC200	8.14128e-71	1.74394	0.857	0.606	1.67596e-66	0.251	ADRN_Proliferating
DEPDC1B	2.00448e-69	2.79947	0.452	0.077	4.12643e-65	0.375	ADRN_Proliferating
CLSPN	6.56219e-68	2.86169	0.377	0.059	1.35089e-63	0.318	ADRN_Proliferating
TIAM1	2.26514e-64	1.27562	0.808	0.523	4.66303e-60	0.285	ADRN_Proliferating
UHRF1	2.5046e-64	2.85322	0.344	0.049	5.15597e-60	0.295	ADRN_Proliferating
EXO1	4.68974e-64	2.8608	0.353	0.044	9.65431e-60	0.309	ADRN_Proliferating
RBL1	6.60478e-64	1.68235	0.58	0.258	1.35966e-59	0.322	ADRN_Proliferating
WDR62	7.66727e-64	3.48608	0.3	0.032	1.57838e-59	0.268	ADRN_Proliferating
RAD51AP1	2.5107e-63	2.42205	0.356	0.062	5.16853e-59	0.294	ADRN_Proliferating
KIF14	5.20459e-63	3.09531	0.353	0.05	1.07142e-58	0.303	ADRN_Proliferating
ANLN	2.23117e-62	2.85088	0.359	0.05	4.59309e-58	0.309	ADRN_Proliferating
PPM1E	9.421e-62	1.13118	0.917	0.734	1.93941e-57	0.183	ADRN_Proliferating
ZNF519	1.4703e-61	1.62321	0.489	0.186	3.02676e-57	0.303	ADRN_Proliferating
BLM	1.75706e-61	2.54424	0.405	0.075	3.61709e-57	0.33	ADRN_Proliferating
KIF18A	3.28736e-61	2.81171	0.29	0.039	6.76736e-57	0.251	ADRN_Proliferating
BRCA1	7.55108e-61	1.298	0.765	0.487	1.55447e-56	0.278	ADRN_Proliferating
BUB1B	2.64871e-60	3.18409	0.346	0.041	5.45264e-56	0.305	ADRN_Proliferating
DNA2	1.20318e-59	2.119	0.473	0.13	2.47687e-55	0.343	ADRN_Proliferating
CENPE	2.1495e-59	2.6988	0.378	0.072	4.42496e-55	0.306	ADRN_Proliferating
DNMT1	2.59681e-59	1.51056	0.58	0.274	5.3458e-55	0.306	ADRN_Proliferating
PRR11	3.54324e-59	3.38869	0.321	0.04	7.29412e-55	0.281	ADRN_Proliferating
CIP2A	4.91655e-59	2.17241	0.481	0.129	1.01212e-54	0.352	ADRN_Proliferating
KIFC1	6.78537e-59	3.24054	0.294	0.028	1.39684e-54	0.266	ADRN_Proliferating
SPC24	1.40936e-58	3.24738	0.3	0.034	2.90131e-54	0.266	ADRN_Proliferating
ZGRF1	1.749e-58	1.89214	0.514	0.167	3.60049e-54	0.347	ADRN_Proliferating
E2F3	3.08307e-58	1.70592	0.568	0.237	6.3468e-54	0.331	ADRN_Proliferating
KIF11	1.074e-57	2.70923	0.38	0.057	2.21095e-53	0.323	ADRN_Proliferating
MYBL2	1.54842e-57	2.87965	0.352	0.047	3.18757e-53	0.305	ADRN_Proliferating
IGF2BP3	1.12665e-56	1.30469	0.771	0.45	2.31931e-52	0.321	ADRN_Proliferating
BRCA2	1.84321e-55	2.61277	0.355	0.058	3.79443e-51	0.297	ADRN_Proliferating
KIF4A	3.30599e-55	3.13604	0.34	0.045	6.80571e-51	0.295	ADRN_Proliferating
CDCA2	8.6892e-55	3.20943	0.294	0.031	1.78876e-50	0.263	ADRN_Proliferating
ESPL1	9.8774e-55	3.84228	0.242	0.017	2.03336e-50	0.225	ADRN_Proliferating
KIF2C	1.1007e-54	3.34854	0.272	0.029	2.26591e-50	0.243	ADRN_Proliferating
CENPU	1.78789e-54	2.4167	0.355	0.062	3.68055e-50	0.293	ADRN_Proliferating
CDK5RAP2	9.3636e-54	1.36335	0.692	0.398	1.92759e-49	0.294	ADRN_Proliferating
TBCD	9.80572e-54	0.91696	0.846	0.661	2.0186e-49	0.185	ADRN_Proliferating
BIRC5	7.37881e-53	2.29876	0.374	0.068	1.519e-48	0.306	ADRN_Proliferating
CEP152	7.85386e-53	2.53609	0.43	0.082	1.6168e-48	0.348	ADRN_Proliferating
VRK1	1.77029e-52	1.77022	0.492	0.17	3.64432e-48	0.322	ADRN_Proliferating
LMNB1	1.98248e-52	1.89309	0.52	0.178	4.08113e-48	0.342	ADRN_Proliferating
FANCD2	3.87755e-52	2.56043	0.323	0.059	7.98232e-48	0.264	ADRN_Proliferating
NDC80	9.85854e-52	2.69234	0.322	0.046	2.02948e-47	0.276	ADRN_Proliferating
GJC1	1.03097e-51	1.61144	0.465	0.162	2.12235e-47	0.303	ADRN_Proliferating
TMPO	1.17334e-51	1.36388	0.624	0.292	2.41543e-47	0.332	ADRN_Proliferating
LIG1	2.89929e-50	2.16837	0.423	0.125	5.96848e-46	0.298	ADRN_Proliferating
NUF2	3.33538e-48	2.12973	0.466	0.133	6.86621e-44	0.333	ADRN_Proliferating
PRIM2	9.29731e-48	1.37013	0.706	0.386	1.91394e-43	0.32	ADRN_Proliferating
NCAPH	2.54281e-47	2.94977	0.271	0.031	5.23463e-43	0.24	ADRN_Proliferating
HMGB2	3.50249e-46	1.27632	0.625	0.278	7.21022e-42	0.347	ADRN_Proliferating
TOX	4.72394e-46	1.16379	0.843	0.546	9.7247e-42	0.297	ADRN_Proliferating
FARP1	8.13516e-46	0.712247	0.78	0.587	1.6747e-41	0.193	ADRN_Proliferating
ZNF367	1.03467e-45	2.65346	0.349	0.059	2.12998e-41	0.29	ADRN_Proliferating
ECT2	1.85822e-45	2.08865	0.343	0.086	3.82533e-41	0.257	ADRN_Proliferating
NCAPD2	1.97187e-45	2.02023	0.458	0.148	4.0593e-41	0.31	ADRN_Proliferating
TK1	3.3438e-45	2.85186	0.222	0.026	6.88355e-41	0.196	ADRN_Proliferating
PARPBP	5.73219e-45	2.4263	0.377	0.073	1.18003e-40	0.304	ADRN_Proliferating
RAD18	5.86489e-45	1.4326	0.552	0.259	1.20735e-40	0.293	ADRN_Proliferating
KIF20B	1.65361e-44	1.96624	0.433	0.126	3.40413e-40	0.307	ADRN_Proliferating
EFNA5	3.5733e-44	0.816861	0.855	0.643	7.35599e-40	0.212	ADRN_Proliferating
POLA1	3.94422e-44	1.38407	0.639	0.348	8.11957e-40	0.291	ADRN_Proliferating
DDX11	7.38938e-44	1.84703	0.465	0.174	1.52118e-39	0.291	ADRN_Proliferating
MIS18BP1	1.15392e-43	1.62865	0.517	0.201	2.37545e-39	0.316	ADRN_Proliferating
RACGAP1	1.31495e-43	2.16842	0.36	0.085	2.70696e-39	0.275	ADRN_Proliferating
E2F1	3.87618e-43	2.56579	0.301	0.046	7.9795e-39	0.255	ADRN_Proliferating
ARHGAP11A	1.73404e-42	2.60987	0.269	0.039	3.5697e-38	0.23	ADRN_Proliferating
RTKN2	5.08604e-42	2.19291	0.374	0.077	1.04701e-37	0.297	ADRN_Proliferating
DLGAP5	2.48203e-41	2.98813	0.234	0.027	5.1095e-37	0.207	ADRN_Proliferating
SCLT1	4.30584e-41	1.24695	0.724	0.47	8.86399e-37	0.254	ADRN_Proliferating
CKAP2L	6.54593e-41	2.8326	0.206	0.024	1.34755e-36	0.182	ADRN_Proliferating
CHEK1	7.55517e-41	1.98457	0.353	0.087	1.55531e-36	0.266	ADRN_Proliferating
GLYATL2	2.13527e-40	1.51861	0.536	0.241	4.39568e-36	0.295	ADRN_Proliferating
WDHD1	2.66746e-40	1.71553	0.462	0.163	5.49124e-36	0.299	ADRN_Proliferating
GINS1	3.4746e-40	2.24061	0.327	0.07	7.15282e-36	0.257	ADRN_Proliferating
TTF2	6.66986e-40	1.72626	0.374	0.128	1.37306e-35	0.246	ADRN_Proliferating
NEIL3	1.38042e-39	3.19632	0.238	0.023	2.84174e-35	0.215	ADRN_Proliferating
STIL	1.77681e-39	2.7262	0.273	0.049	3.65773e-35	0.224	ADRN_Proliferating
ZNF730	7.73742e-39	1.61454	0.517	0.214	1.59283e-34	0.303	ADRN_Proliferating
NCAPD3	9.90166e-39	1.63624	0.425	0.168	2.03835e-34	0.257	ADRN_Proliferating
RAD54L	1.36998e-38	3.1487	0.204	0.024	2.82025e-34	0.18	ADRN_Proliferating
POLE2	2.25523e-38	1.5513	0.367	0.146	4.64263e-34	0.221	ADRN_Proliferating
KIF23	4.96882e-38	3.17569	0.246	0.025	1.02288e-33	0.221	ADRN_Proliferating
PBK	1.14295e-37	2.43585	0.26	0.036	2.35288e-33	0.224	ADRN_Proliferating
FOXM1	1.16131e-37	2.33583	0.292	0.056	2.39067e-33	0.236	ADRN_Proliferating
ESCO2	2.53295e-37	2.67504	0.203	0.024	5.21433e-33	0.179	ADRN_Proliferating
FOXN4	2.96264e-37	4.44997	0.162	0.011	6.09888e-33	0.151	ADRN_Proliferating
CENPI	4.05414e-37	2.6983	0.301	0.049	8.34586e-33	0.252	ADRN_Proliferating
ATAD5	5.14171e-37	1.47596	0.579	0.283	1.05847e-32	0.296	ADRN_Proliferating
MPHOSPH9	8.01455e-37	1.04194	0.665	0.434	1.64988e-32	0.231	ADRN_Proliferating
NASP	1.22123e-36	1.19971	0.645	0.354	2.51403e-32	0.291	ADRN_Proliferating
FAM111B	4.55649e-36	2.93439	0.183	0.021	9.37999e-32	0.162	ADRN_Proliferating
BUB1	4.65121e-36	2.8707	0.218	0.027	9.57498e-32	0.191	ADRN_Proliferating
TROAP	5.21906e-36	3.44649	0.183	0.015	1.0744e-31	0.168	ADRN_Proliferating
WDR76	5.60834e-36	2.0812	0.292	0.074	1.15453e-31	0.218	ADRN_Proliferating
CCDC150	1.08791e-35	2.22105	0.37	0.089	2.23956e-31	0.281	ADRN_Proliferating
FBLN1	1.41657e-35	1.68859	0.415	0.134	2.91616e-31	0.281	ADRN_Proliferating
GEN1	1.54317e-35	1.60236	0.431	0.164	3.17676e-31	0.267	ADRN_Proliferating
NDE1	1.58706e-35	2.70415	0.299	0.06	3.26712e-31	0.239	ADRN_Proliferating
MND1	2.27485e-35	2.09783	0.329	0.082	4.68301e-31	0.247	ADRN_Proliferating
SKA3	2.66228e-35	2.69444	0.202	0.028	5.48056e-31	0.174	ADRN_Proliferating
E2F2	5.54562e-35	3.57502	0.152	0.012	1.14162e-30	0.14	ADRN_Proliferating
RRM1	1.03635e-34	1.12884	0.407	0.192	2.13343e-30	0.215	ADRN_Proliferating
AURKB	2.03756e-34	2.95556	0.238	0.025	4.19452e-30	0.213	ADRN_Proliferating
DSCC1	3.4965e-34	2.37543	0.219	0.037	7.1979e-30	0.182	ADRN_Proliferating
PHF21B	8.4161e-34	1.36905	0.532	0.262	1.73254e-29	0.27	ADRN_Proliferating
CDCA7	2.28402e-33	2.34423	0.236	0.04	4.70189e-29	0.196	ADRN_Proliferating
TICRR	2.49266e-33	2.92645	0.229	0.028	5.13139e-29	0.201	ADRN_Proliferating
HJURP	4.95478e-33	3.20302	0.185	0.016	1.01999e-28	0.169	ADRN_Proliferating
CDC7	5.55937e-33	1.38432	0.312	0.124	1.14445e-28	0.188	ADRN_Proliferating
RGS3	5.83785e-33	1.73742	0.448	0.206	1.20178e-28	0.242	ADRN_Proliferating
ZNF732	5.83949e-33	2.66889	0.242	0.033	1.20212e-28	0.209	ADRN_Proliferating
CEP135	7.88054e-33	1.46085	0.393	0.16	1.62229e-28	0.233	ADRN_Proliferating
ORC6	1.4065e-32	1.97932	0.211	0.045	2.89543e-28	0.166	ADRN_Proliferating
RECQL4	2.46718e-32	2.56077	0.238	0.045	5.07895e-28	0.193	ADRN_Proliferating
CCNF	4.59152e-32	1.91868	0.337	0.116	9.4521e-28	0.221	ADRN_Proliferating
CCND1	4.63175e-32	0.516066	0.816	0.625	9.53493e-28	0.191	ADRN_Proliferating
DDB2	1.30158e-31	1.2687	0.443	0.211	2.67944e-27	0.232	ADRN_Proliferating
KIF24	1.55058e-31	3.1197	0.187	0.021	3.19202e-27	0.166	ADRN_Proliferating
PBX3	1.74614e-31	0.844218	0.873	0.691	3.5946e-27	0.182	ADRN_Proliferating
PHACTR1	2.11757e-31	0.713855	0.877	0.719	4.35924e-27	0.158	ADRN_Proliferating
NFIB	3.69217e-31	0.779398	0.79	0.579	7.6007e-27	0.211	ADRN_Proliferating
CDK1	5.72498e-31	2.08	0.254	0.045	1.17854e-26	0.209	ADRN_Proliferating
PHACTR4	7.30638e-31	0.817945	0.635	0.444	1.50409e-26	0.191	ADRN_Proliferating
CNTLN	7.41351e-31	1.03566	0.66	0.402	1.52615e-26	0.258	ADRN_Proliferating
FOXK2	8.71044e-31	0.7267	0.841	0.671	1.79313e-26	0.17	ADRN_Proliferating
ZNF43	1.20923e-30	1.1732	0.571	0.302	2.48931e-26	0.269	ADRN_Proliferating
TTK	2.02184e-30	2.60844	0.215	0.03	4.16217e-26	0.185	ADRN_Proliferating
SMC2	3.46319e-30	1.33579	0.354	0.139	7.12931e-26	0.215	ADRN_Proliferating
CDCA8	3.57942e-30	2.38587	0.194	0.039	7.36858e-26	0.155	ADRN_Proliferating
CKAP5	4.10899e-30	0.871876	0.658	0.47	8.45877e-26	0.188	ADRN_Proliferating
RFWD3	4.13818e-30	1.69599	0.362	0.129	8.51886e-26	0.233	ADRN_Proliferating
CENPJ	5.79462e-30	1.38617	0.395	0.171	1.19288e-25	0.224	ADRN_Proliferating
CDCA5	6.57635e-30	2.42834	0.212	0.034	1.35381e-25	0.178	ADRN_Proliferating
TTC28	6.86699e-30	0.642082	0.923	0.793	1.41364e-25	0.13	ADRN_Proliferating
ASF1B	1.16864e-29	3.21027	0.164	0.017	2.40577e-25	0.147	ADRN_Proliferating
TFDP1	1.77871e-29	1.1257	0.474	0.269	3.66166e-25	0.205	ADRN_Proliferating
MASTL	1.88563e-29	1.78008	0.271	0.081	3.88176e-25	0.19	ADRN_Proliferating
DPYSL5	3.86569e-29	0.766066	0.714	0.523	7.9579e-25	0.191	ADRN_Proliferating
ALK	1.079e-28	0.829164	0.824	0.641	2.22123e-24	0.183	ADRN_Proliferating
PIF1	1.53447e-28	3.67271	0.17	0.023	3.15885e-24	0.147	ADRN_Proliferating
IGF2BP1	3.60992e-28	1.33269	0.381	0.166	7.43138e-24	0.215	ADRN_Proliferating
TEX15	4.95134e-28	2.08353	0.223	0.054	1.01928e-23	0.169	ADRN_Proliferating
WEE1	5.19947e-28	1.65537	0.361	0.116	1.07036e-23	0.245	ADRN_Proliferating
SAE1	6.50611e-28	1.14641	0.447	0.248	1.33935e-23	0.199	ADRN_Proliferating
TMEM131L	7.78151e-28	1.18291	0.642	0.389	1.6019e-23	0.253	ADRN_Proliferating
DEK	9.71554e-28	0.898725	0.585	0.349	2.00004e-23	0.236	ADRN_Proliferating
MAGI1	1.35134e-27	0.77496	0.843	0.679	2.78186e-23	0.164	ADRN_Proliferating
DBF4B	4.07926e-27	1.40653	0.404	0.194	8.39757e-23	0.21	ADRN_Proliferating
ZNF90	6.18284e-27	1.74234	0.264	0.074	1.2728e-22	0.19	ADRN_Proliferating
FAT3	1.05341e-26	1.01715	0.508	0.27	2.16855e-22	0.238	ADRN_Proliferating
CENPM	1.95228e-26	2.20553	0.182	0.036	4.01897e-22	0.146	ADRN_Proliferating
CCDC138	2.05141e-26	0.90079	0.57	0.356	4.22303e-22	0.214	ADRN_Proliferating
LIN9	3.15518e-26	1.41023	0.344	0.132	6.49525e-22	0.212	ADRN_Proliferating
CEP192	6.58253e-26	1.06509	0.652	0.422	1.35508e-21	0.23	ADRN_Proliferating
TBX2	7.52234e-26	1.09374	0.482	0.265	1.54855e-21	0.217	ADRN_Proliferating
MXD3	1.1278e-25	1.63656	0.237	0.091	2.32169e-21	0.146	ADRN_Proliferating
EHMT1	1.2162e-25	0.683015	0.781	0.605	2.50366e-21	0.176	ADRN_Proliferating
TIMELESS	1.42668e-25	2.00477	0.22	0.051	2.93696e-21	0.169	ADRN_Proliferating
TONSL	2.70062e-25	2.28702	0.241	0.054	5.55951e-21	0.187	ADRN_Proliferating
CEP55	2.70635e-25	2.79907	0.163	0.02	5.57129e-21	0.143	ADRN_Proliferating
PPM1D	3.93536e-25	0.831272	0.618	0.399	8.10133e-21	0.219	ADRN_Proliferating
LARGE1	3.94709e-25	0.749815	0.706	0.488	8.12549e-21	0.218	ADRN_Proliferating
ZFHX3	5.12802e-25	0.595441	0.965	0.909	1.05565e-20	0.056	ADRN_Proliferating
CAMK1D	5.44674e-25	0.697426	0.864	0.679	1.12127e-20	0.185	ADRN_Proliferating
BAZ1A	5.89662e-25	0.913746	0.525	0.308	1.21388e-20	0.217	ADRN_Proliferating
RAD51B	7.07301e-25	1.02451	0.665	0.435	1.45605e-20	0.23	ADRN_Proliferating
CHEK2	7.86125e-25	2.1369	0.22	0.048	1.61832e-20	0.172	ADRN_Proliferating
TBC1D31	8.34921e-25	1.50076	0.297	0.119	1.71877e-20	0.178	ADRN_Proliferating
TMTC2	1.05744e-24	0.749656	0.722	0.515	2.17685e-20	0.207	ADRN_Proliferating
FANCC	1.35838e-24	1.01023	0.572	0.355	2.79636e-20	0.217	ADRN_Proliferating
FANCM	1.49988e-24	1.09205	0.35	0.167	3.08765e-20	0.183	ADRN_Proliferating
CCNB1	2.08229e-24	1.8259	0.191	0.048	4.2866e-20	0.143	ADRN_Proliferating
FBXO5	2.14304e-24	1.85388	0.171	0.038	4.41166e-20	0.133	ADRN_Proliferating
FUS	2.74131e-24	0.725261	0.703	0.532	5.64326e-20	0.171	ADRN_Proliferating
UNK	2.74312e-24	0.658224	0.779	0.605	5.64699e-20	0.174	ADRN_Proliferating
ZRANB3	3.52655e-24	0.82327	0.66	0.455	7.25975e-20	0.205	ADRN_Proliferating
PKP4	4.36907e-24	0.914034	0.59	0.372	8.99416e-20	0.218	ADRN_Proliferating
CLMP	6.20245e-24	1.1841	0.403	0.209	1.27684e-19	0.194	ADRN_Proliferating
MCM3	7.55591e-24	1.61593	0.333	0.104	1.55546e-19	0.229	ADRN_Proliferating
PKMYT1	8.13036e-24	2.74721	0.159	0.02	1.67372e-19	0.139	ADRN_Proliferating
WWOX	8.503e-24	0.710271	0.902	0.732	1.75043e-19	0.17	ADRN_Proliferating
TCF3	9.8751e-24	1.20299	0.372	0.185	2.03289e-19	0.187	ADRN_Proliferating
SPIDR	1.36904e-23	0.591481	0.807	0.661	2.81831e-19	0.146	ADRN_Proliferating
XRCC3	1.69977e-23	2.3598	0.203	0.042	3.49914e-19	0.161	ADRN_Proliferating
RABL6	1.78873e-23	0.7791	0.573	0.397	3.68229e-19	0.176	ADRN_Proliferating
TOPBP1	2.10971e-23	1.09813	0.463	0.237	4.34305e-19	0.226	ADRN_Proliferating
ZNF804A	2.35032e-23	0.594546	0.93	0.785	4.83836e-19	0.145	ADRN_Proliferating
CASP8AP2	2.80748e-23	1.00321	0.493	0.29	5.77947e-19	0.203	ADRN_Proliferating
ADAMTS17	2.93977e-23	1.1575	0.373	0.213	6.05182e-19	0.16	ADRN_Proliferating
TAFA5	4.02688e-23	1.22773	0.445	0.273	8.28973e-19	0.172	ADRN_Proliferating
LIN28B	5.03786e-23	0.809188	0.637	0.429	1.03709e-18	0.208	ADRN_Proliferating
NDUFAF6	6.64293e-23	0.941642	0.619	0.431	1.36751e-18	0.188	ADRN_Proliferating
NEMP1	7.11608e-23	1.47341	0.259	0.091	1.46492e-18	0.168	ADRN_Proliferating
FAM83D	8.41949e-23	2.9221	0.159	0.02	1.73324e-18	0.139	ADRN_Proliferating
POLH	8.52081e-23	1.11977	0.359	0.186	1.75409e-18	0.173	ADRN_Proliferating
RNF157	8.95592e-23	0.704149	0.716	0.548	1.84366e-18	0.168	ADRN_Proliferating
WDR34	1.17304e-22	1.49573	0.222	0.074	2.41482e-18	0.148	ADRN_Proliferating
OIP5	1.26286e-22	2.15109	0.211	0.056	2.59973e-18	0.155	ADRN_Proliferating
CEP131	1.4353e-22	1.36701	0.303	0.131	2.9547e-18	0.172	ADRN_Proliferating
PLK4	1.57693e-22	2.10391	0.184	0.036	3.24627e-18	0.148	ADRN_Proliferating
DSN1	1.59983e-22	1.80427	0.223	0.062	3.29341e-18	0.161	ADRN_Proliferating
DOT1L	2.27757e-22	1.16159	0.452	0.245	4.68861e-18	0.207	ADRN_Proliferating
PRKDC	2.73585e-22	0.646656	0.727	0.568	5.63201e-18	0.159	ADRN_Proliferating
PSD3	3.61822e-22	0.535324	0.797	0.649	7.44847e-18	0.148	ADRN_Proliferating
HUNK	3.87537e-22	1.00551	0.412	0.233	7.97784e-18	0.179	ADRN_Proliferating
SPATA5	4.51922e-22	0.971665	0.675	0.432	9.30326e-18	0.243	ADRN_Proliferating
NUP85	5.42369e-22	0.920112	0.426	0.257	1.11652e-17	0.169	ADRN_Proliferating
FGF13	5.5037e-22	0.818268	0.805	0.633	1.13299e-17	0.172	ADRN_Proliferating
CCDC77	6.49613e-22	1.1885	0.375	0.182	1.33729e-17	0.193	ADRN_Proliferating
ZNF66	7.23525e-22	1.22563	0.384	0.172	1.48945e-17	0.212	ADRN_Proliferating
CENPO	7.32568e-22	2.07645	0.278	0.07	1.50806e-17	0.208	ADRN_Proliferating
TENT4A	7.87583e-22	0.905513	0.532	0.342	1.62132e-17	0.19	ADRN_Proliferating
CKAP2	8.20493e-22	1.21744	0.315	0.141	1.68907e-17	0.174	ADRN_Proliferating
ARID1A	8.50468e-22	0.695349	0.702	0.526	1.75077e-17	0.176	ADRN_Proliferating
G2E3	1.01118e-21	1.06017	0.449	0.264	2.08162e-17	0.185	ADRN_Proliferating
MACROD1	1.19519e-21	1.07381	0.468	0.286	2.46042e-17	0.182	ADRN_Proliferating
POLD1	1.32537e-21	2.21348	0.171	0.039	2.7284e-17	0.132	ADRN_Proliferating
FANCB	1.33354e-21	2.09951	0.177	0.034	2.74523e-17	0.143	ADRN_Proliferating
BARD1	1.55848e-21	1.81018	0.217	0.06	3.20829e-17	0.157	ADRN_Proliferating
RARB	1.75939e-21	1.50245	0.362	0.146	3.62188e-17	0.216	ADRN_Proliferating
BCL11A	3.16337e-21	0.950161	0.516	0.295	6.51212e-17	0.221	ADRN_Proliferating
GINS2	3.30472e-21	1.75095	0.16	0.039	6.8031e-17	0.121	ADRN_Proliferating
SGO1	3.82484e-21	2.46538	0.172	0.024	7.87381e-17	0.148	ADRN_Proliferating
SMC1A	4.35762e-21	0.884671	0.479	0.284	8.97061e-17	0.195	ADRN_Proliferating
MYBL1	4.70382e-21	2.14799	0.207	0.043	9.68329e-17	0.164	ADRN_Proliferating
RAD51C	5.53375e-21	1.02292	0.508	0.291	1.13918e-16	0.217	ADRN_Proliferating
TNPO2	6.69467e-21	0.555279	0.447	0.322	1.37817e-16	0.125	ADRN_Proliferating
MAD2L1	6.95905e-21	1.38542	0.216	0.063	1.43259e-16	0.153	ADRN_Proliferating
ZNF107	7.85269e-21	1.16022	0.329	0.154	1.61655e-16	0.175	ADRN_Proliferating
DGCR8	8.3846e-21	0.965971	0.454	0.28	1.72605e-16	0.174	ADRN_Proliferating
CHTF18	9.62239e-21	2.00217	0.204	0.057	1.98086e-16	0.147	ADRN_Proliferating
SLC4A7	1.08093e-20	0.634837	0.553	0.389	2.2252e-16	0.164	ADRN_Proliferating
NUP107	1.12128e-20	0.859373	0.491	0.294	2.30827e-16	0.197	ADRN_Proliferating
SGO2	1.19776e-20	1.93004	0.196	0.054	2.46571e-16	0.142	ADRN_Proliferating
ILF3	1.26891e-20	0.711033	0.67	0.498	2.61218e-16	0.172	ADRN_Proliferating
SMARCA4	1.30563e-20	0.697372	0.752	0.573	2.68776e-16	0.179	ADRN_Proliferating
MCM6	1.36468e-20	1.47767	0.226	0.072	2.80933e-16	0.154	ADRN_Proliferating
CENPN	1.42064e-20	2.06474	0.146	0.029	2.92453e-16	0.117	ADRN_Proliferating
RFC2	1.49453e-20	1.36527	0.23	0.092	3.07663e-16	0.138	ADRN_Proliferating
CDH4	1.51909e-20	1.19552	0.526	0.305	3.12719e-16	0.221	ADRN_Proliferating
AP002495.1	1.76823e-20	1.07112	0.428	0.236	3.64008e-16	0.192	ADRN_Proliferating
MCM5	2.46145e-20	1.87401	0.23	0.055	5.06713e-16	0.175	ADRN_Proliferating
PDE3B	2.92084e-20	0.753409	0.686	0.473	6.01285e-16	0.213	ADRN_Proliferating
RAD54B	3.00506e-20	2.0834	0.223	0.05	6.18621e-16	0.173	ADRN_Proliferating
HMMR	3.02037e-20	2.6298	0.169	0.025	6.21774e-16	0.144	ADRN_Proliferating
DBF4	4.08737e-20	1.51655	0.328	0.121	8.41425e-16	0.207	ADRN_Proliferating
RAI1	6.70136e-20	0.693151	0.629	0.473	1.37954e-15	0.156	ADRN_Proliferating
CPNE7	7.41534e-20	1.20472	0.347	0.187	1.52652e-15	0.16	ADRN_Proliferating
KIF22	8.88781e-20	1.48556	0.269	0.098	1.82964e-15	0.171	ADRN_Proliferating
RFC4	9.7868e-20	1.38831	0.195	0.068	2.01471e-15	0.127	ADRN_Proliferating
PIMREG	1.01625e-19	2.34462	0.076	0.01	2.09205e-15	0.066	ADRN_Proliferating
SMARCC1	1.0327e-19	0.609438	0.799	0.65	2.12591e-15	0.149	ADRN_Proliferating
NOSTRIN	1.49972e-19	2.47349	0.151	0.026	3.08732e-15	0.125	ADRN_Proliferating
KCNH4	1.65615e-19	1.09929	0.265	0.137	3.40934e-15	0.128	ADRN_Proliferating
ZNF93	2.09761e-19	1.46182	0.21	0.071	4.31815e-15	0.139	ADRN_Proliferating
NFATC3	3.41231e-19	1.12151	0.584	0.384	7.02459e-15	0.2	ADRN_Proliferating
CCDC14	3.89906e-19	0.792413	0.649	0.443	8.0266e-15	0.206	ADRN_Proliferating
MCM2	3.90715e-19	1.42042	0.183	0.053	8.04325e-15	0.13	ADRN_Proliferating
SEMA3A	4.70724e-19	0.86225	0.668	0.431	9.69033e-15	0.237	ADRN_Proliferating
ASRGL1	5.16692e-19	1.04621	0.37	0.201	1.06366e-14	0.169	ADRN_Proliferating
RUNX1T1	6.23575e-19	0.508057	0.83	0.657	1.28369e-14	0.173	ADRN_Proliferating
AURKA	6.58856e-19	2.39115	0.154	0.028	1.35632e-14	0.126	ADRN_Proliferating
NDC1	6.78998e-19	1.3668	0.28	0.113	1.39779e-14	0.167	ADRN_Proliferating
ZNF124	7.60619e-19	0.791348	0.525	0.34	1.56581e-14	0.185	ADRN_Proliferating
TOP3A	7.78988e-19	1.03417	0.411	0.243	1.60362e-14	0.168	ADRN_Proliferating
ATRNL1	8.14318e-19	0.826084	0.78	0.567	1.67636e-14	0.213	ADRN_Proliferating
ZNF738	8.52205e-19	0.934041	0.329	0.17	1.75435e-14	0.159	ADRN_Proliferating
SLIT1	9.74647e-19	0.994235	0.415	0.211	2.00641e-14	0.204	ADRN_Proliferating
ST6GALNAC3	9.96891e-19	0.789728	0.682	0.463	2.0522e-14	0.219	ADRN_Proliferating
RAD51	1.00935e-18	2.28129	0.181	0.037	2.07786e-14	0.144	ADRN_Proliferating
RFC5	1.06036e-18	1.66045	0.2	0.062	2.18285e-14	0.138	ADRN_Proliferating
CTBP2	1.12743e-18	0.758648	0.745	0.563	2.32094e-14	0.182	ADRN_Proliferating
CTCF	1.21938e-18	0.954828	0.49	0.295	2.51021e-14	0.195	ADRN_Proliferating
CEP44	1.48341e-18	0.982871	0.459	0.308	3.05375e-14	0.151	ADRN_Proliferating
HROB	1.83563e-18	2.181	0.126	0.028	3.77883e-14	0.098	ADRN_Proliferating
KCNB2	1.9019e-18	0.765649	0.782	0.609	3.91526e-14	0.173	ADRN_Proliferating
FAF1	1.97938e-18	0.628336	0.855	0.714	4.07474e-14	0.141	ADRN_Proliferating
DDR2	2.15896e-18	0.962316	0.305	0.155	4.44444e-14	0.15	ADRN_Proliferating
CUX2	2.1927e-18	1.2906	0.359	0.203	4.51389e-14	0.156	ADRN_Proliferating
ADAMTS20	2.53892e-18	1.59257	0.159	0.051	5.22662e-14	0.108	ADRN_Proliferating
SEMA5A	3.5065e-18	1.01937	0.391	0.229	7.21847e-14	0.162	ADRN_Proliferating
E2F7	3.53304e-18	2.9345	0.165	0.021	7.27311e-14	0.144	ADRN_Proliferating
REXO5	4.02852e-18	1.54993	0.145	0.048	8.29311e-14	0.097	ADRN_Proliferating
FBXO43	4.43389e-18	2.64045	0.117	0.016	9.12761e-14	0.101	ADRN_Proliferating
CEP72	5.31601e-18	1.64226	0.18	0.06	1.09435e-13	0.12	ADRN_Proliferating
FANCD2OS	5.89617e-18	2.78598	0.102	0.013	1.21379e-13	0.089	ADRN_Proliferating
SOX11	6.70078e-18	0.59617	0.714	0.564	1.37942e-13	0.15	ADRN_Proliferating
SETBP1	8.36941e-18	0.645004	0.746	0.571	1.72293e-13	0.175	ADRN_Proliferating
HMGXB4	9.02067e-18	0.798667	0.328	0.195	1.85699e-13	0.133	ADRN_Proliferating
CEP85	9.19099e-18	1.70828	0.174	0.059	1.89206e-13	0.115	ADRN_Proliferating
MCM4	1.03283e-17	1.23568	0.29	0.118	2.12617e-13	0.172	ADRN_Proliferating
C5orf34	1.11398e-17	1.59471	0.131	0.04	2.29324e-13	0.091	ADRN_Proliferating
CALN1	1.22763e-17	1.0628	0.535	0.36	2.52721e-13	0.175	ADRN_Proliferating
PDE4B	1.23174e-17	0.713915	0.665	0.48	2.53565e-13	0.185	ADRN_Proliferating
QKI	1.46224e-17	0.581179	0.623	0.443	3.01016e-13	0.18	ADRN_Proliferating
CBX5	1.4692e-17	0.616213	0.619	0.433	3.02449e-13	0.186	ADRN_Proliferating
MTBP	2.0405e-17	1.07173	0.293	0.146	4.20058e-13	0.147	ADRN_Proliferating
CDCA4	2.63723e-17	1.98277	0.188	0.046	5.429e-13	0.142	ADRN_Proliferating
ZWINT	2.98733e-17	2.22251	0.135	0.022	6.14972e-13	0.113	ADRN_Proliferating
TYMS	3.40192e-17	1.55271	0.202	0.057	7.0032e-13	0.145	ADRN_Proliferating
SF3A2	3.49461e-17	0.849192	0.205	0.111	7.194e-13	0.094	ADRN_Proliferating
POC1A	4.4819e-17	2.25385	0.198	0.047	9.22644e-13	0.151	ADRN_Proliferating
CNTRL	4.58716e-17	0.983466	0.479	0.293	9.44312e-13	0.186	ADRN_Proliferating
TRIP13	4.66736e-17	1.51549	0.145	0.044	9.60823e-13	0.101	ADRN_Proliferating
CENPH	4.70295e-17	1.73586	0.197	0.049	9.68149e-13	0.148	ADRN_Proliferating
UBE2T	5.04689e-17	1.25071	0.268	0.096	1.03895e-12	0.172	ADRN_Proliferating
C12orf75	5.56699e-17	1.16825	0.266	0.124	1.14602e-12	0.142	ADRN_Proliferating
BAZ1B	6.25173e-17	0.653055	0.649	0.473	1.28698e-12	0.176	ADRN_Proliferating
SHMT1	7.04201e-17	1.38376	0.218	0.086	1.44967e-12	0.132	ADRN_Proliferating
RCOR2	7.0447e-17	0.908765	0.216	0.103	1.45022e-12	0.113	ADRN_Proliferating
NFATC2IP	7.64491e-17	1.07015	0.464	0.269	1.57378e-12	0.195	ADRN_Proliferating
KNSTRN	7.72792e-17	1.4869	0.157	0.055	1.59087e-12	0.102	ADRN_Proliferating
RTTN	8.04016e-17	0.982314	0.442	0.25	1.65515e-12	0.192	ADRN_Proliferating
ONECUT2	8.36106e-17	0.748183	0.446	0.283	1.72121e-12	0.163	ADRN_Proliferating
RGS12	1.06808e-16	0.723751	0.585	0.424	2.19875e-12	0.161	ADRN_Proliferating
LRP5	1.27717e-16	0.832754	0.459	0.279	2.62917e-12	0.18	ADRN_Proliferating
SEPTIN11	1.30024e-16	0.6271	0.592	0.432	2.67667e-12	0.16	ADRN_Proliferating
STAG1	1.30452e-16	0.720351	0.862	0.71	2.68548e-12	0.152	ADRN_Proliferating
UBAP2	1.33101e-16	0.636636	0.682	0.508	2.74003e-12	0.174	ADRN_Proliferating
TERT	1.47449e-16	1.85813	0.157	0.051	3.03539e-12	0.106	ADRN_Proliferating
FUT9	1.48434e-16	0.886472	0.421	0.219	3.05566e-12	0.202	ADRN_Proliferating
PTCHD4	1.56727e-16	0.710379	0.392	0.23	3.22638e-12	0.162	ADRN_Proliferating
ARNTL2	1.59818e-16	1.12381	0.191	0.1	3.29002e-12	0.091	ADRN_Proliferating
SHCBP1	1.60482e-16	2.65222	0.159	0.022	3.30369e-12	0.137	ADRN_Proliferating
UBE2C	1.7176e-16	1.63175	0.225	0.055	3.53586e-12	0.17	ADRN_Proliferating
SCMH1	2.08381e-16	0.604074	0.746	0.585	4.28973e-12	0.161	ADRN_Proliferating
HP1BP3	2.21893e-16	0.652049	0.616	0.466	4.56789e-12	0.15	ADRN_Proliferating
POLD3	2.49824e-16	1.14997	0.307	0.151	5.14287e-12	0.156	ADRN_Proliferating
CCDC18	3.1788e-16	1.28358	0.377	0.185	6.54387e-12	0.192	ADRN_Proliferating
GAS2L3	3.18652e-16	1.91045	0.235	0.066	6.55977e-12	0.169	ADRN_Proliferating
ASAP2	4.06694e-16	0.745918	0.656	0.471	8.37221e-12	0.185	ADRN_Proliferating
CCDC15	6.88121e-16	1.64784	0.146	0.043	1.41657e-11	0.103	ADRN_Proliferating
LBR	8.67476e-16	0.73082	0.446	0.286	1.78579e-11	0.16	ADRN_Proliferating
NUP210	8.765e-16	1.08147	0.463	0.273	1.80436e-11	0.19	ADRN_Proliferating
DIO2	1.18379e-15	1.57987	0.226	0.083	2.43696e-11	0.143	ADRN_Proliferating
SLF1	1.23301e-15	0.902224	0.411	0.232	2.53828e-11	0.179	ADRN_Proliferating
GMNN	1.33704e-15	1.41236	0.236	0.078	2.75243e-11	0.158	ADRN_Proliferating
PDE7A	1.35565e-15	0.774061	0.673	0.466	2.79074e-11	0.207	ADRN_Proliferating
TRAIP	1.40611e-15	2.31575	0.143	0.027	2.89462e-11	0.116	ADRN_Proliferating
BCL7A	1.49025e-15	0.750082	0.431	0.279	3.06783e-11	0.152	ADRN_Proliferating
EVL	1.86672e-15	0.505021	0.823	0.674	3.84284e-11	0.149	ADRN_Proliferating
ANP32B	1.95556e-15	0.701296	0.43	0.257	4.02572e-11	0.173	ADRN_Proliferating
SDK1	2.30505e-15	0.686586	0.787	0.655	4.74518e-11	0.132	ADRN_Proliferating
ZNF492	2.43686e-15	2.14152	0.104	0.019	5.01652e-11	0.085	ADRN_Proliferating
SLC1A2	2.60867e-15	0.754171	0.556	0.369	5.37021e-11	0.187	ADRN_Proliferating
CCNA2	2.92512e-15	1.59402	0.132	0.037	6.02165e-11	0.095	ADRN_Proliferating
SMPD3	3.01314e-15	0.820612	0.366	0.214	6.20286e-11	0.152	ADRN_Proliferating
FIGN	3.5516e-15	1.23616	0.393	0.181	7.31131e-11	0.212	ADRN_Proliferating
MGAT5B	5.67973e-15	0.829249	0.326	0.199	1.16923e-10	0.127	ADRN_Proliferating
ANKRD11	5.73262e-15	0.500996	0.835	0.725	1.18012e-10	0.11	ADRN_Proliferating
RNFT2	6.37274e-15	0.950829	0.455	0.284	1.31189e-10	0.171	ADRN_Proliferating
CHN1	6.49536e-15	0.530001	0.717	0.554	1.33713e-10	0.163	ADRN_Proliferating
CDC6	6.7451e-15	2.17758	0.164	0.033	1.38855e-10	0.131	ADRN_Proliferating
MEX3A	7.95652e-15	0.604079	0.36	0.224	1.63793e-10	0.136	ADRN_Proliferating
USP37	8.34139e-15	0.669189	0.515	0.363	1.71716e-10	0.152	ADRN_Proliferating
RNASEH2B	8.43749e-15	0.946738	0.438	0.265	1.73694e-10	0.173	ADRN_Proliferating
CSE1L	8.47791e-15	0.678414	0.502	0.332	1.74526e-10	0.17	ADRN_Proliferating
TENM4	9.35413e-15	0.519515	0.612	0.436	1.92564e-10	0.176	ADRN_Proliferating
SMC3	1.1148e-14	0.573766	0.573	0.41	2.29493e-10	0.163	ADRN_Proliferating
CCNB2	1.49763e-14	1.95046	0.126	0.027	3.08302e-10	0.099	ADRN_Proliferating
NXPH2	1.75232e-14	1.13101	0.174	0.068	3.60733e-10	0.106	ADRN_Proliferating
PCNA	1.80458e-14	0.958799	0.27	0.119	3.7149e-10	0.151	ADRN_Proliferating
ADCY3	1.90009e-14	0.682076	0.489	0.331	3.91152e-10	0.158	ADRN_Proliferating
CHAF1B	1.99884e-14	1.92797	0.149	0.038	4.11482e-10	0.111	ADRN_Proliferating
THOC3	2.12212e-14	0.616696	0.453	0.322	4.36859e-10	0.131	ADRN_Proliferating
CAD	2.19614e-14	0.887994	0.236	0.135	4.52098e-10	0.101	ADRN_Proliferating
BCL11B	2.20516e-14	1.59253	0.315	0.181	4.53954e-10	0.134	ADRN_Proliferating
KPNA2	2.49002e-14	0.560257	0.432	0.284	5.12596e-10	0.148	ADRN_Proliferating
CCDC85C	2.51721e-14	0.684023	0.297	0.195	5.18193e-10	0.102	ADRN_Proliferating
KIAA1958	2.66391e-14	0.712851	0.708	0.513	5.48393e-10	0.195	ADRN_Proliferating
SGCZ	2.77562e-14	0.992265	0.542	0.416	5.71389e-10	0.126	ADRN_Proliferating
ZNF726	2.79633e-14	1.58775	0.164	0.047	5.75652e-10	0.117	ADRN_Proliferating
DDIAS	3.05497e-14	2.32148	0.115	0.018	6.28895e-10	0.097	ADRN_Proliferating
VKORC1L1	3.24633e-14	0.56013	0.574	0.437	6.68291e-10	0.137	ADRN_Proliferating
ST6GAL1	3.34517e-14	0.864368	0.437	0.297	6.88638e-10	0.14	ADRN_Proliferating
LMNB2	3.48937e-14	1.23566	0.288	0.124	7.18322e-10	0.164	ADRN_Proliferating
RBBP8	3.50165e-14	0.965156	0.374	0.203	7.2085e-10	0.171	ADRN_Proliferating
TRAF2	3.66181e-14	1.38648	0.225	0.099	7.53821e-10	0.126	ADRN_Proliferating
ATAD3A	3.84801e-14	0.841853	0.157	0.088	7.92152e-10	0.069	ADRN_Proliferating
TAF4	4.04483e-14	0.792516	0.457	0.298	8.32669e-10	0.159	ADRN_Proliferating
HDGF	4.71861e-14	0.536521	0.316	0.205	9.71373e-10	0.111	ADRN_Proliferating
INTS7	4.95096e-14	0.831426	0.391	0.236	1.0192e-09	0.155	ADRN_Proliferating
CEP78	5.02179e-14	0.867997	0.368	0.209	1.03379e-09	0.159	ADRN_Proliferating
CDKAL1	5.3288e-14	0.510836	0.816	0.671	1.09699e-09	0.145	ADRN_Proliferating
CTPS1	5.49342e-14	0.892759	0.233	0.128	1.13088e-09	0.105	ADRN_Proliferating
KCNH8	5.85969e-14	0.586491	0.559	0.44	1.20628e-09	0.119	ADRN_Proliferating
AP000944.5	5.93389e-14	2.24386	0.135	0.029	1.22155e-09	0.106	ADRN_Proliferating
PHF19	6.06901e-14	1.63504	0.178	0.062	1.24937e-09	0.116	ADRN_Proliferating
TSPAN11	6.21651e-14	0.75387	0.338	0.207	1.27973e-09	0.131	ADRN_Proliferating
MSH2	6.24252e-14	0.654581	0.714	0.548	1.28508e-09	0.166	ADRN_Proliferating
BRI3BP	6.42425e-14	1.01904	0.288	0.151	1.3225e-09	0.137	ADRN_Proliferating
MCM7	6.98991e-14	0.862665	0.388	0.213	1.43894e-09	0.175	ADRN_Proliferating
DYRK4	7.09641e-14	2.03689	0.096	0.021	1.46087e-09	0.075	ADRN_Proliferating
SRRM2	7.76782e-14	0.528609	0.758	0.632	1.59908e-09	0.126	ADRN_Proliferating
GRM8	8.19675e-14	0.51657	0.767	0.615	1.68738e-09	0.152	ADRN_Proliferating
DMC1	8.78418e-14	2.17624	0.116	0.028	1.80831e-09	0.088	ADRN_Proliferating
TMSB15A	9.07111e-14	0.815596	0.165	0.072	1.86738e-09	0.093	ADRN_Proliferating
VCAN	1.04674e-13	0.61512	0.376	0.231	2.15482e-09	0.145	ADRN_Proliferating
XPO1	1.1248e-13	0.526838	0.815	0.675	2.31551e-09	0.14	ADRN_Proliferating
MYB	1.1848e-13	2.33104	0.101	0.018	2.43904e-09	0.083	ADRN_Proliferating
MGME1	1.24748e-13	1.20372	0.234	0.097	2.56807e-09	0.137	ADRN_Proliferating
DEPDC1	1.29956e-13	2.36062	0.119	0.017	2.67527e-09	0.102	ADRN_Proliferating
CTDSPL2	1.7031e-13	0.637679	0.552	0.407	3.506e-09	0.145	ADRN_Proliferating
CDT1	1.7331e-13	1.60657	0.134	0.034	3.56776e-09	0.1	ADRN_Proliferating
ITGB3BP	2.1e-13	1.01498	0.407	0.229	4.32307e-09	0.178	ADRN_Proliferating
RCC2	2.35771e-13	0.612598	0.355	0.231	4.85358e-09	0.124	ADRN_Proliferating
MTHFD1	2.43541e-13	0.972295	0.27	0.139	5.01353e-09	0.131	ADRN_Proliferating
RBBP4	2.45069e-13	0.575186	0.515	0.374	5.04498e-09	0.141	ADRN_Proliferating
GINS4	2.49962e-13	2.05273	0.075	0.016	5.14572e-09	0.059	ADRN_Proliferating
AL035461.4	2.8193e-13	1.73512	0.064	0.016	5.80382e-09	0.048	ADRN_Proliferating
MTF2	2.91292e-13	0.576891	0.569	0.416	5.99654e-09	0.153	ADRN_Proliferating
HAUS8	3.01018e-13	1.96881	0.182	0.045	6.19676e-09	0.137	ADRN_Proliferating
ANAPC7	3.7104e-13	0.584384	0.415	0.293	7.63823e-09	0.122	ADRN_Proliferating
ZWILCH	3.85708e-13	1.28381	0.172	0.067	7.94018e-09	0.105	ADRN_Proliferating
MED12L	4.70269e-13	0.801173	0.409	0.244	9.68096e-09	0.165	ADRN_Proliferating
USP13	4.79677e-13	0.746331	0.413	0.268	9.87463e-09	0.145	ADRN_Proliferating
ACAP3	4.97692e-13	0.758693	0.463	0.317	1.02455e-08	0.146	ADRN_Proliferating
LRRN1	5.70607e-13	0.785917	0.273	0.154	1.17465e-08	0.119	ADRN_Proliferating
CDKN3	6.15826e-13	1.68777	0.131	0.033	1.26774e-08	0.098	ADRN_Proliferating
PBRM1	6.63736e-13	0.548013	0.718	0.57	1.36637e-08	0.148	ADRN_Proliferating
SRGAP2	6.93858e-13	1.29611	0.252	0.109	1.42838e-08	0.143	ADRN_Proliferating
SBK1	1.23366e-12	0.771762	0.368	0.223	2.5396e-08	0.145	ADRN_Proliferating
ZBED4	1.24243e-12	0.670333	0.373	0.252	2.55767e-08	0.121	ADRN_Proliferating
PRRX2	1.25707e-12	1.21986	0.205	0.093	2.58779e-08	0.112	ADRN_Proliferating
MARCHF11	1.27504e-12	0.532249	0.758	0.611	2.6248e-08	0.147	ADRN_Proliferating
MEX3D	1.28113e-12	0.607222	0.205	0.121	2.63733e-08	0.084	ADRN_Proliferating
PDS5B	1.28819e-12	0.502343	0.763	0.605	2.65187e-08	0.158	ADRN_Proliferating
SRSF2	1.32476e-12	0.590851	0.516	0.361	2.72715e-08	0.155	ADRN_Proliferating
KIF20A	1.34167e-12	2.43483	0.074	0.009	2.76196e-08	0.065	ADRN_Proliferating
HDAC4	1.41128e-12	0.513531	0.675	0.534	2.90527e-08	0.141	ADRN_Proliferating
GNGT1	1.69577e-12	0.55363	0.662	0.456	3.4909e-08	0.206	ADRN_Proliferating
PHF20	1.8454e-12	0.577471	0.639	0.491	3.79894e-08	0.148	ADRN_Proliferating
CAPN15	2.00183e-12	1.13382	0.262	0.136	4.12097e-08	0.126	ADRN_Proliferating
CDCA7L	2.07733e-12	2.03741	0.08	0.016	4.27639e-08	0.064	ADRN_Proliferating
SSBP2	2.159e-12	0.558577	0.848	0.727	4.44451e-08	0.121	ADRN_Proliferating
EFCAB11	2.39895e-12	1.13518	0.324	0.157	4.93849e-08	0.167	ADRN_Proliferating
NKAIN1	2.54163e-12	0.522562	0.382	0.272	5.2322e-08	0.11	ADRN_Proliferating
SKA1	2.5522e-12	2.48227	0.091	0.011	5.25397e-08	0.08	ADRN_Proliferating
GSE1	2.90549e-12	0.571698	0.773	0.632	5.98124e-08	0.141	ADRN_Proliferating
EEF1D	3.416e-12	0.544211	0.532	0.387	7.03217e-08	0.145	ADRN_Proliferating
PLK1	3.41812e-12	1.77007	0.109	0.029	7.03654e-08	0.08	ADRN_Proliferating
LRR1	3.47527e-12	1.77905	0.122	0.031	7.15418e-08	0.091	ADRN_Proliferating
CHRM2	3.50392e-12	0.638279	0.612	0.456	7.21317e-08	0.156	ADRN_Proliferating
NETO2	3.64844e-12	0.655396	0.378	0.233	7.51069e-08	0.145	ADRN_Proliferating
GLDC	4.0488e-12	1.28904	0.173	0.065	8.33486e-08	0.108	ADRN_Proliferating
DOCK10	4.08434e-12	0.7532	0.449	0.324	8.40803e-08	0.125	ADRN_Proliferating
DCAKD	4.13068e-12	0.665359	0.568	0.41	8.50341e-08	0.158	ADRN_Proliferating
SLC16A10	4.48584e-12	0.682495	0.443	0.301	9.23456e-08	0.142	ADRN_Proliferating
SUZ12	4.94345e-12	0.585689	0.704	0.548	1.01766e-07	0.156	ADRN_Proliferating
HMGN2	5.29737e-12	0.719245	0.445	0.279	1.09052e-07	0.166	ADRN_Proliferating
PTTG1	6.01594e-12	1.4084	0.163	0.045	1.23844e-07	0.118	ADRN_Proliferating
FCHSD2	6.15487e-12	0.503327	0.792	0.634	1.26704e-07	0.158	ADRN_Proliferating
SOGA1	6.34625e-12	0.699311	0.568	0.423	1.30644e-07	0.145	ADRN_Proliferating
C19orf25	6.46371e-12	0.667681	0.312	0.205	1.33062e-07	0.107	ADRN_Proliferating
NEURL1B	6.88344e-12	1.46865	0.213	0.081	1.41702e-07	0.132	ADRN_Proliferating
SFI1	7.2138e-12	1.06412	0.417	0.241	1.48503e-07	0.176	ADRN_Proliferating
FKBP5	7.235e-12	0.584905	0.492	0.321	1.4894e-07	0.171	ADRN_Proliferating
FAM111A	8.07245e-12	1.87045	0.081	0.025	1.6618e-07	0.056	ADRN_Proliferating
RNF168	8.24936e-12	0.622243	0.423	0.289	1.69821e-07	0.134	ADRN_Proliferating
CDK19	9.94681e-12	0.729097	0.693	0.514	2.04765e-07	0.179	ADRN_Proliferating
LIN54	1.01349e-11	1.07605	0.371	0.195	2.08637e-07	0.176	ADRN_Proliferating
ADGRA3	1.03634e-11	0.593769	0.552	0.416	2.13342e-07	0.136	ADRN_Proliferating
SYNPO2	1.04768e-11	0.663286	0.619	0.464	2.15675e-07	0.155	ADRN_Proliferating
FADS2	1.06268e-11	0.564954	0.472	0.34	2.18764e-07	0.132	ADRN_Proliferating
PMFBP1	1.09724e-11	1.69992	0.091	0.027	2.25878e-07	0.064	ADRN_Proliferating
NAV2	1.16519e-11	0.596389	0.557	0.416	2.39866e-07	0.141	ADRN_Proliferating
RBM6	1.20845e-11	0.524809	0.828	0.709	2.48771e-07	0.119	ADRN_Proliferating
KLHL25	1.28973e-11	1.40552	0.153	0.06	2.65505e-07	0.093	ADRN_Proliferating
GATAD2A	1.29048e-11	0.680082	0.468	0.325	2.65657e-07	0.143	ADRN_Proliferating
ZNF100	1.32337e-11	0.910237	0.305	0.162	2.72429e-07	0.143	ADRN_Proliferating
SFXN2	1.34177e-11	0.997947	0.22	0.112	2.76217e-07	0.108	ADRN_Proliferating
ZNRF3	1.57535e-11	0.59496	0.565	0.415	3.24302e-07	0.15	ADRN_Proliferating
WNT5B	1.60534e-11	1.01524	0.274	0.182	3.30476e-07	0.092	ADRN_Proliferating
KLHL22	1.75943e-11	0.71261	0.457	0.314	3.62197e-07	0.143	ADRN_Proliferating
E2F8	1.7806e-11	3.06732	0.062	0.006	3.66555e-07	0.056	ADRN_Proliferating
TDP1	1.78815e-11	0.906951	0.271	0.149	3.68108e-07	0.122	ADRN_Proliferating
SIPA1L3	2.0525e-11	0.547715	0.642	0.493	4.22528e-07	0.149	ADRN_Proliferating
LIN52	2.08313e-11	0.883634	0.398	0.234	4.28834e-07	0.164	ADRN_Proliferating
CNTROB	2.17945e-11	0.947206	0.237	0.135	4.48662e-07	0.102	ADRN_Proliferating
LRFN2	2.31751e-11	0.927624	0.38	0.252	4.77083e-07	0.128	ADRN_Proliferating
RMI1	2.33551e-11	0.785879	0.278	0.151	4.80788e-07	0.127	ADRN_Proliferating
IDH2	2.36236e-11	0.82193	0.288	0.169	4.86316e-07	0.119	ADRN_Proliferating
NUP205	2.38711e-11	0.654432	0.466	0.316	4.9141e-07	0.15	ADRN_Proliferating
SAPCD2	2.48049e-11	2.55686	0.103	0.014	5.10633e-07	0.089	ADRN_Proliferating
RPA2	2.55313e-11	0.957222	0.212	0.104	5.25587e-07	0.108	ADRN_Proliferating
THOP1	3.51987e-11	0.927729	0.253	0.133	7.246e-07	0.12	ADRN_Proliferating
CDC25A	3.67666e-11	1.89847	0.117	0.027	7.56876e-07	0.09	ADRN_Proliferating
CBX2	3.67671e-11	0.931326	0.203	0.099	7.56887e-07	0.104	ADRN_Proliferating
RANGAP1	3.71918e-11	0.580357	0.318	0.226	7.6563e-07	0.092	ADRN_Proliferating
ZNF680	3.89719e-11	0.931356	0.35	0.193	8.02275e-07	0.157	ADRN_Proliferating
PRC1	4.41318e-11	1.81791	0.105	0.023	9.08497e-07	0.082	ADRN_Proliferating
ZNF85	4.73474e-11	1.05393	0.225	0.102	9.74693e-07	0.123	ADRN_Proliferating
TSEN54	4.92487e-11	0.872833	0.245	0.139	1.01383e-06	0.106	ADRN_Proliferating
RASAL2	5.05336e-11	0.548359	0.655	0.49	1.04028e-06	0.165	ADRN_Proliferating
PHGDH	5.35298e-11	0.998938	0.156	0.067	1.10197e-06	0.089	ADRN_Proliferating
MAP3K20	5.366e-11	0.701156	0.238	0.131	1.10465e-06	0.107	ADRN_Proliferating
RCOR1	5.70264e-11	0.718092	0.454	0.301	1.17395e-06	0.153	ADRN_Proliferating
MAZ	6.10709e-11	0.617186	0.376	0.237	1.25721e-06	0.139	ADRN_Proliferating
PCNT	6.13324e-11	0.718628	0.485	0.343	1.26259e-06	0.142	ADRN_Proliferating
SASS6	7.03779e-11	1.08832	0.232	0.105	1.4488e-06	0.127	ADRN_Proliferating
CENPQ	7.22148e-11	1.26171	0.161	0.064	1.48661e-06	0.097	ADRN_Proliferating
EIF4EBP1	7.47672e-11	0.640258	0.271	0.163	1.53916e-06	0.108	ADRN_Proliferating
TTLL5	7.49146e-11	0.601754	0.511	0.362	1.54219e-06	0.149	ADRN_Proliferating
OSBPL1A	8.02382e-11	0.516482	0.529	0.403	1.65178e-06	0.126	ADRN_Proliferating
STRBP	8.17068e-11	0.66255	0.618	0.436	1.68202e-06	0.182	ADRN_Proliferating
XRCC4	9.13898e-11	0.80067	0.319	0.185	1.88135e-06	0.134	ADRN_Proliferating
DAZAP1	9.33868e-11	0.686933	0.381	0.25	1.92246e-06	0.131	ADRN_Proliferating
GPC2	9.78836e-11	0.861224	0.262	0.139	2.01503e-06	0.123	ADRN_Proliferating
SREBF2	9.98945e-11	0.602408	0.732	0.581	2.05643e-06	0.151	ADRN_Proliferating
RHOBTB3	1.11474e-10	0.509639	0.479	0.344	2.2948e-06	0.135	ADRN_Proliferating
ALMS1	1.17366e-10	0.578377	0.61	0.462	2.41609e-06	0.148	ADRN_Proliferating
LRBA	1.19401e-10	0.578584	0.899	0.787	2.45798e-06	0.112	ADRN_Proliferating
SRGAP2C	1.23161e-10	0.962992	0.22	0.11	2.5354e-06	0.11	ADRN_Proliferating
GPSM2	1.37316e-10	0.766063	0.327	0.212	2.82679e-06	0.115	ADRN_Proliferating
C1orf159	1.46329e-10	0.985863	0.291	0.159	3.01234e-06	0.132	ADRN_Proliferating
CLIC4	1.56183e-10	0.661325	0.423	0.275	3.21519e-06	0.148	ADRN_Proliferating
H2AX	1.58193e-10	1.31306	0.17	0.056	3.25656e-06	0.114	ADRN_Proliferating
ZNF257	1.67172e-10	1.62326	0.138	0.04	3.44141e-06	0.098	ADRN_Proliferating
C1orf112	1.80251e-10	1.19522	0.263	0.118	3.71064e-06	0.145	ADRN_Proliferating
NMU	1.85038e-10	2.09131	0.088	0.016	3.8092e-06	0.072	ADRN_Proliferating
SF3B3	2.19362e-10	0.603398	0.516	0.364	4.51579e-06	0.152	ADRN_Proliferating
CPSF1	2.19828e-10	0.723618	0.208	0.131	4.52538e-06	0.077	ADRN_Proliferating
LRRN2	2.38578e-10	0.552054	0.263	0.176	4.91137e-06	0.087	ADRN_Proliferating
MYO19	2.39561e-10	0.742995	0.492	0.338	4.9316e-06	0.154	ADRN_Proliferating
CEP295	2.4627e-10	0.76755	0.395	0.252	5.06971e-06	0.143	ADRN_Proliferating
ZNF682	2.4833e-10	0.93477	0.249	0.127	5.11213e-06	0.122	ADRN_Proliferating
SRSF10	2.5442e-10	0.517143	0.529	0.4	5.23749e-06	0.129	ADRN_Proliferating
GFRA2	2.73674e-10	0.755693	0.37	0.27	5.63385e-06	0.1	ADRN_Proliferating
EEFSEC	2.94705e-10	0.524818	0.425	0.311	6.06679e-06	0.114	ADRN_Proliferating
EFCAB2	2.95175e-10	0.670561	0.515	0.371	6.07646e-06	0.144	ADRN_Proliferating
SH3RF1	3.13547e-10	0.603334	0.46	0.322	6.45468e-06	0.138	ADRN_Proliferating
SLC2A13	3.16675e-10	0.714036	0.393	0.248	6.51907e-06	0.145	ADRN_Proliferating
SRGAP2B	3.20585e-10	0.990575	0.213	0.114	6.59957e-06	0.099	ADRN_Proliferating
NUP35	3.4565e-10	0.704842	0.284	0.173	7.11555e-06	0.111	ADRN_Proliferating
GALNT2	3.47385e-10	0.611253	0.55	0.406	7.15126e-06	0.144	ADRN_Proliferating
FIGNL1	3.63559e-10	0.992865	0.159	0.075	7.48422e-06	0.084	ADRN_Proliferating
SCML2	3.71352e-10	0.938431	0.224	0.116	7.64466e-06	0.108	ADRN_Proliferating
CHST11	4.26742e-10	1.03773	0.452	0.299	8.78491e-06	0.153	ADRN_Proliferating
BRD9	4.53188e-10	0.554572	0.392	0.284	9.32934e-06	0.108	ADRN_Proliferating
HAUS6	4.66593e-10	0.855764	0.286	0.154	9.60528e-06	0.132	ADRN_Proliferating
UNG	4.98461e-10	0.974154	0.204	0.101	1.02613e-05	0.103	ADRN_Proliferating
PCGF6	5.28433e-10	0.857709	0.302	0.176	1.08783e-05	0.126	ADRN_Proliferating
C7orf50	5.33513e-10	0.582454	0.496	0.372	1.09829e-05	0.124	ADRN_Proliferating
CEP70	5.50529e-10	0.760533	0.314	0.229	1.13332e-05	0.085	ADRN_Proliferating
CSGALNACT1	6.34325e-10	0.777041	0.307	0.209	1.30582e-05	0.098	ADRN_Proliferating
PDSS1	6.35595e-10	0.965354	0.211	0.112	1.30844e-05	0.099	ADRN_Proliferating
RIBC2	6.3698e-10	2.66231	0.064	0.01	1.31129e-05	0.054	ADRN_Proliferating
IPO9	7.2305e-10	0.56156	0.624	0.475	1.48847e-05	0.149	ADRN_Proliferating
QRICH2	8.27624e-10	0.874036	0.282	0.173	1.70375e-05	0.109	ADRN_Proliferating
STK24	8.5379e-10	0.545325	0.395	0.287	1.75761e-05	0.108	ADRN_Proliferating
PUS7	8.6418e-10	0.704808	0.387	0.259	1.779e-05	0.128	ADRN_Proliferating
NPW	8.94689e-10	0.906314	0.144	0.079	1.84181e-05	0.065	ADRN_Proliferating
BX255925.3	9.31462e-10	1.18507	0.096	0.044	1.91751e-05	0.052	ADRN_Proliferating
ORC1	1.63932e-09	2.11639	0.092	0.022	3.37471e-05	0.07	ADRN_Proliferating
RCCD1	1.66604e-09	1.04081	0.141	0.066	3.42972e-05	0.075	ADRN_Proliferating
NUP214	1.67944e-09	0.505372	0.473	0.357	3.4573e-05	0.116	ADRN_Proliferating
DDX39A	1.68231e-09	0.830515	0.258	0.13	3.46321e-05	0.128	ADRN_Proliferating
XYLB	1.69953e-09	0.675899	0.434	0.3	3.49866e-05	0.134	ADRN_Proliferating
KMT5A	1.73078e-09	0.840814	0.261	0.154	3.56299e-05	0.107	ADRN_Proliferating
PBX4	1.80037e-09	0.918428	0.194	0.116	3.70625e-05	0.078	ADRN_Proliferating
CCDC88C	1.80688e-09	1.27885	0.192	0.082	3.71964e-05	0.11	ADRN_Proliferating
TUBGCP3	1.86522e-09	0.703324	0.447	0.305	3.83974e-05	0.142	ADRN_Proliferating
RALY	1.90498e-09	0.638322	0.493	0.349	3.92159e-05	0.144	ADRN_Proliferating
SPAG5	1.95019e-09	1.99413	0.072	0.015	4.01465e-05	0.057	ADRN_Proliferating
LYPD6	2.17606e-09	1.16894	0.249	0.112	4.47965e-05	0.137	ADRN_Proliferating
C18orf54	2.29422e-09	1.26096	0.133	0.049	4.72289e-05	0.084	ADRN_Proliferating
TNRC18	2.32437e-09	0.658637	0.636	0.471	4.78495e-05	0.165	ADRN_Proliferating
WDR90	2.50762e-09	1.45664	0.127	0.052	5.16218e-05	0.075	ADRN_Proliferating
SNX8	2.71455e-09	0.636514	0.31	0.213	5.58817e-05	0.097	ADRN_Proliferating
ODF2	2.79754e-09	0.917829	0.279	0.173	5.75901e-05	0.106	ADRN_Proliferating
CD320	2.79944e-09	0.544639	0.216	0.134	5.76292e-05	0.082	ADRN_Proliferating
LCORL	2.8606e-09	0.565689	0.695	0.526	5.88883e-05	0.169	ADRN_Proliferating
DNM2	2.94709e-09	0.588546	0.448	0.33	6.06688e-05	0.118	ADRN_Proliferating
EME1	3.19166e-09	2.45219	0.075	0.011	6.57036e-05	0.064	ADRN_Proliferating
TCF19	3.35998e-09	2.48294	0.103	0.016	6.91686e-05	0.087	ADRN_Proliferating
DIAPH1	3.4374e-09	0.55194	0.372	0.264	7.07624e-05	0.108	ADRN_Proliferating
TBC1D16	3.60669e-09	0.54156	0.623	0.485	7.42474e-05	0.138	ADRN_Proliferating
SHC3	3.99808e-09	0.995648	0.188	0.107	8.23045e-05	0.081	ADRN_Proliferating
SCD5	4.41763e-09	0.546096	0.384	0.261	9.09413e-05	0.123	ADRN_Proliferating
PRSS12	4.51802e-09	0.645722	0.339	0.241	9.30079e-05	0.098	ADRN_Proliferating
ENDOG	4.55323e-09	1.21455	0.136	0.048	9.37329e-05	0.088	ADRN_Proliferating
CCAR1	4.80361e-09	0.508925	0.66	0.517	9.8887e-05	0.143	ADRN_Proliferating
PAK4	4.84147e-09	0.973267	0.213	0.116	9.96665e-05	0.097	ADRN_Proliferating
NR2F1	5.21769e-09	0.927431	0.223	0.115	0.000107411	0.108	ADRN_Proliferating
GRIK3	5.44877e-09	1.05362	0.192	0.089	0.000112168	0.103	ADRN_Proliferating
PTBP1	5.60457e-09	0.76207	0.306	0.18	0.000115376	0.126	ADRN_Proliferating
IGFBPL1	5.83929e-09	0.646717	0.337	0.207	0.000120208	0.13	ADRN_Proliferating
NUP160	5.85283e-09	0.557165	0.62	0.469	0.000120486	0.151	ADRN_Proliferating
MBNL1	6.6855e-09	0.532995	0.701	0.581	0.000137628	0.12	ADRN_Proliferating
AC079594.2	6.83812e-09	1.69989	0.137	0.039	0.000140769	0.098	ADRN_Proliferating
CAMKK2	7.33431e-09	0.576913	0.381	0.267	0.000150984	0.114	ADRN_Proliferating
ADARB2	7.80575e-09	0.881729	0.369	0.28	0.000160689	0.089	ADRN_Proliferating
CCDC34	8.15991e-09	0.860283	0.214	0.108	0.00016798	0.106	ADRN_Proliferating
DNAJC9	8.38004e-09	0.673106	0.381	0.249	0.000172512	0.132	ADRN_Proliferating
RCC1	8.50422e-09	0.983784	0.257	0.132	0.000175068	0.125	ADRN_Proliferating
JPH1	8.53104e-09	1.04531	0.181	0.086	0.00017562	0.095	ADRN_Proliferating
MRE11	9.12189e-09	0.755608	0.324	0.195	0.000187783	0.129	ADRN_Proliferating
SRPK1	9.35903e-09	0.525978	0.589	0.449	0.000192665	0.14	ADRN_Proliferating
DPF1	9.69989e-09	1.1786	0.254	0.126	0.000199682	0.128	ADRN_Proliferating
DCLK2	9.76418e-09	0.545673	0.66	0.514	0.000201005	0.146	ADRN_Proliferating
CDK11B	9.83176e-09	0.582215	0.198	0.132	0.000202397	0.066	ADRN_Proliferating
PSRC1	9.8947e-09	1.85112	0.065	0.016	0.000203692	0.049	ADRN_Proliferating
ERI1	9.92064e-09	0.620878	0.239	0.159	0.000204226	0.08	ADRN_Proliferating
ECM2	1.02264e-08	1.12551	0.181	0.089	0.000210521	0.092	ADRN_Proliferating
CARHSP1	1.08037e-08	0.540733	0.369	0.255	0.000222405	0.114	ADRN_Proliferating
SUGP2	1.08451e-08	0.585466	0.552	0.413	0.000223257	0.139	ADRN_Proliferating
CENPL	1.11546e-08	1.45295	0.098	0.032	0.000229628	0.066	ADRN_Proliferating
ING5	1.13244e-08	0.589417	0.417	0.297	0.000233125	0.12	ADRN_Proliferating
SS18L2	1.14498e-08	0.709398	0.222	0.129	0.000235705	0.093	ADRN_Proliferating
HAUS5	1.17848e-08	1.25488	0.168	0.077	0.000242602	0.091	ADRN_Proliferating
CHCHD6	1.28564e-08	0.508472	0.509	0.385	0.000264662	0.124	ADRN_Proliferating
CKS2	1.38661e-08	1.04911	0.2	0.078	0.000285447	0.122	ADRN_Proliferating
GUSB	1.42257e-08	0.740127	0.272	0.174	0.000292851	0.098	ADRN_Proliferating
ZNF718	1.43798e-08	0.69841	0.41	0.278	0.000296023	0.132	ADRN_Proliferating
NUP188	1.50816e-08	0.737618	0.286	0.182	0.00031047	0.104	ADRN_Proliferating
PASK	1.55186e-08	1.34573	0.157	0.068	0.000319467	0.089	ADRN_Proliferating
CLBA1	1.70844e-08	1.22384	0.126	0.059	0.0003517	0.067	ADRN_Proliferating
PSMA1	1.71183e-08	0.673225	0.42	0.282	0.000352398	0.138	ADRN_Proliferating
NEK2	2.02775e-08	1.82407	0.062	0.012	0.000417432	0.05	ADRN_Proliferating
NEDD1	2.1971e-08	0.735339	0.198	0.117	0.000452296	0.081	ADRN_Proliferating
USP49	2.42232e-08	0.691046	0.436	0.302	0.000498658	0.134	ADRN_Proliferating
PKN3	2.46742e-08	2.38366	0.051	0.01	0.000507943	0.041	ADRN_Proliferating
EHMT2	2.60917e-08	0.612812	0.303	0.197	0.000537123	0.106	ADRN_Proliferating
GOLIM4	2.69582e-08	0.546277	0.307	0.206	0.000554962	0.101	ADRN_Proliferating
MID1	2.74192e-08	1.0764	0.24	0.125	0.000564452	0.115	ADRN_Proliferating
CACHD1	2.76451e-08	0.551501	0.36	0.241	0.000569102	0.119	ADRN_Proliferating
PRIM1	3.00582e-08	1.08282	0.161	0.072	0.000618778	0.089	ADRN_Proliferating
CARM1	3.1763e-08	0.517764	0.29	0.206	0.000653872	0.084	ADRN_Proliferating
ADGRA2	3.22582e-08	1.01858	0.151	0.068	0.000664067	0.083	ADRN_Proliferating
CCM2	3.26895e-08	0.584312	0.489	0.366	0.000672946	0.123	ADRN_Proliferating
SLC25A25	3.38563e-08	0.849588	0.239	0.141	0.000696966	0.098	ADRN_Proliferating
GLB1L2	3.4381e-08	1.20679	0.113	0.047	0.000707768	0.066	ADRN_Proliferating
PTK7	3.5159e-08	0.672218	0.371	0.264	0.000723784	0.107	ADRN_Proliferating
HMGB3	3.56842e-08	0.778196	0.136	0.065	0.000734595	0.071	ADRN_Proliferating
ROR2	3.57852e-08	0.75562	0.245	0.158	0.000736673	0.087	ADRN_Proliferating
GIGYF1	3.64909e-08	0.522062	0.455	0.34	0.000751202	0.115	ADRN_Proliferating
ACTL6A	3.70376e-08	0.62037	0.184	0.105	0.000762456	0.079	ADRN_Proliferating
YPEL1	3.71382e-08	0.685405	0.523	0.38	0.000764528	0.143	ADRN_Proliferating
HS2ST1	3.76667e-08	0.593011	0.439	0.303	0.000775406	0.136	ADRN_Proliferating
MTFR2	4.04169e-08	1.53928	0.032	0.009	0.000832022	0.023	ADRN_Proliferating
ELAVL1	4.34166e-08	0.642254	0.428	0.297	0.000893774	0.131	ADRN_Proliferating
GPR63	4.45006e-08	1.09331	0.099	0.04	0.000916089	0.059	ADRN_Proliferating
RAB11FIP3	4.47104e-08	0.547835	0.6	0.465	0.000920408	0.135	ADRN_Proliferating
MBNL3	4.76842e-08	0.921505	0.177	0.086	0.000981627	0.091	ADRN_Proliferating
KDM2B	4.79474e-08	0.63349	0.491	0.351	0.000987044	0.14	ADRN_Proliferating
MACROH2A2	4.89001e-08	0.683401	0.448	0.294	0.00100666	0.154	ADRN_Proliferating
PLPPR3	4.95066e-08	0.52589	0.297	0.193	0.00101914	0.104	ADRN_Proliferating
ZYG11A	5.00079e-08	1.91225	0.048	0.013	0.00102946	0.035	ADRN_Proliferating
MCUB	5.39365e-08	0.936781	0.124	0.071	0.00111034	0.053	ADRN_Proliferating
SIVA1	5.85982e-08	0.643909	0.215	0.127	0.0012063	0.088	ADRN_Proliferating
SEMA3D	5.86841e-08	0.999307	0.359	0.23	0.00120807	0.129	ADRN_Proliferating
FAM110A	5.97163e-08	1.70545	0.074	0.02	0.00122932	0.054	ADRN_Proliferating
LAT2	6.56782e-08	1.22195	0.163	0.076	0.00135205	0.087	ADRN_Proliferating
PPP2R3B	6.66155e-08	1.19753	0.177	0.083	0.00137135	0.094	ADRN_Proliferating
SLC20A1	6.99222e-08	0.531641	0.265	0.179	0.00143942	0.086	ADRN_Proliferating
CEP97	7.50955e-08	0.564929	0.383	0.266	0.00154592	0.117	ADRN_Proliferating
LMO3	7.66397e-08	1.07652	0.078	0.029	0.00157771	0.049	ADRN_Proliferating
C3orf67	7.80028e-08	0.703733	0.332	0.207	0.00160577	0.125	ADRN_Proliferating
SLBP	8.03078e-08	0.748236	0.257	0.152	0.00165322	0.105	ADRN_Proliferating
ZNF276	8.65691e-08	0.775525	0.212	0.129	0.00178211	0.083	ADRN_Proliferating
NET1	9.68719e-08	0.674258	0.255	0.145	0.00199421	0.11	ADRN_Proliferating
RASSF1	9.82549e-08	0.840869	0.154	0.079	0.00202268	0.075	ADRN_Proliferating
EFS	1.00715e-07	1.11007	0.067	0.028	0.00207332	0.039	ADRN_Proliferating
PPRC1	1.03446e-07	0.868564	0.219	0.12	0.00212953	0.099	ADRN_Proliferating
HIC2	1.05306e-07	0.637183	0.464	0.332	0.00216784	0.132	ADRN_Proliferating
ST8SIA2	1.09483e-07	0.527483	0.314	0.238	0.00225381	0.076	ADRN_Proliferating
PCDH11X	1.11457e-07	0.801915	0.184	0.117	0.00229446	0.067	ADRN_Proliferating
SNCAIP	1.15149e-07	0.986625	0.2	0.094	0.00237046	0.106	ADRN_Proliferating
MBD3	1.15821e-07	0.687908	0.23	0.132	0.0023843	0.098	ADRN_Proliferating
L2HGDH	1.16033e-07	0.696217	0.321	0.211	0.00238865	0.11	ADRN_Proliferating
BCOR	1.21647e-07	0.623136	0.476	0.333	0.00250423	0.143	ADRN_Proliferating
DPF3	1.23141e-07	0.552583	0.363	0.247	0.00253498	0.116	ADRN_Proliferating
REXO1	1.23839e-07	0.733784	0.205	0.125	0.00254935	0.08	ADRN_Proliferating
JADE1	1.27287e-07	0.706328	0.354	0.223	0.00262032	0.131	ADRN_Proliferating
CEP112	1.50916e-07	0.885442	0.427	0.301	0.00310675	0.126	ADRN_Proliferating
ANP32A	1.51831e-07	0.679124	0.385	0.249	0.00312559	0.136	ADRN_Proliferating
C19orf48	1.51859e-07	1.14942	0.183	0.076	0.00312616	0.107	ADRN_Proliferating
NUP155	1.67413e-07	0.664816	0.331	0.214	0.00344637	0.117	ADRN_Proliferating
TNFRSF13C	1.81763e-07	2.12159	0.072	0.015	0.00374177	0.057	ADRN_Proliferating
CHST15	1.84096e-07	0.93315	0.196	0.113	0.0037898	0.083	ADRN_Proliferating
ADGRL1	1.93042e-07	0.618488	0.574	0.438	0.00397395	0.136	ADRN_Proliferating
ZMAT4	2.13048e-07	0.66151	0.461	0.333	0.00438581	0.128	ADRN_Proliferating
RADIL	2.37898e-07	0.681028	0.458	0.323	0.00489737	0.135	ADRN_Proliferating
DTYMK	2.42422e-07	1.03337	0.194	0.081	0.00499049	0.113	ADRN_Proliferating
ANKLE2	2.56859e-07	0.530787	0.469	0.349	0.00528769	0.12	ADRN_Proliferating
STARD9	2.57726e-07	0.671268	0.426	0.288	0.00530555	0.138	ADRN_Proliferating
PSMC3IP	2.69921e-07	1.03688	0.122	0.054	0.00555659	0.068	ADRN_Proliferating
LRP5L	2.75264e-07	0.796263	0.243	0.147	0.00566659	0.096	ADRN_Proliferating
MCC	2.85642e-07	0.502816	0.55	0.416	0.00588023	0.134	ADRN_Proliferating
CENPA	2.9028e-07	1.1607	0.168	0.073	0.00597571	0.095	ADRN_Proliferating
CAV3	2.97782e-07	1.08358	0.159	0.078	0.00613014	0.081	ADRN_Proliferating
PAX5	2.98759e-07	1.31596	0.068	0.025	0.00615025	0.043	ADRN_Proliferating
PLEKHG2	3.09997e-07	0.777653	0.117	0.063	0.0063816	0.054	ADRN_Proliferating
INSM2	3.14637e-07	0.645109	0.154	0.085	0.00647711	0.069	ADRN_Proliferating
TRAP1	3.17449e-07	0.533574	0.526	0.408	0.00653501	0.118	ADRN_Proliferating
GRK5	3.24093e-07	0.578315	0.559	0.408	0.00667178	0.151	ADRN_Proliferating
ABHD3	3.30602e-07	0.772935	0.258	0.161	0.00680578	0.097	ADRN_Proliferating
KHDC1	3.4723e-07	0.63543	0.308	0.214	0.00714808	0.094	ADRN_Proliferating
ACBD7	3.7626e-07	1.46975	0.032	0.009	0.00774569	0.023	ADRN_Proliferating
TMEM94	3.90795e-07	0.650093	0.359	0.243	0.0080449	0.116	ADRN_Proliferating
CCDC137	4.17307e-07	0.782853	0.293	0.168	0.00859068	0.125	ADRN_Proliferating
NVL	4.44599e-07	0.639017	0.467	0.332	0.00915252	0.135	ADRN_Proliferating
GSTCD	4.47858e-07	0.651439	0.336	0.214	0.0092196	0.122	ADRN_Proliferating
NKAIN3	4.49778e-07	0.777682	0.197	0.124	0.00925913	0.073	ADRN_Proliferating
SIX3	4.70664e-07	0.71772	0.184	0.102	0.00968908	0.082	ADRN_Proliferating
DZIP1L	4.89715e-07	1.12218	0.147	0.067	0.0100813	0.08	ADRN_Proliferating
TTI1	4.9239e-07	0.663412	0.297	0.192	0.0101363	0.105	ADRN_Proliferating
CDC14A	5.02492e-07	0.585172	0.305	0.199	0.0103443	0.106	ADRN_Proliferating
TCOF1	5.21187e-07	0.586307	0.241	0.159	0.0107292	0.082	ADRN_Proliferating
NETO1	5.2156e-07	0.685138	0.342	0.211	0.0107368	0.131	ADRN_Proliferating
GPR161	5.24851e-07	0.683057	0.285	0.175	0.0108046	0.11	ADRN_Proliferating
NCAPH2	5.40765e-07	0.747055	0.224	0.129	0.0111322	0.095	ADRN_Proliferating
CABIN1	5.56597e-07	0.503812	0.472	0.363	0.0114581	0.109	ADRN_Proliferating
BAHCC1	5.89073e-07	1.0527	0.225	0.144	0.0121267	0.081	ADRN_Proliferating
CARD8	5.92769e-07	0.759035	0.219	0.133	0.0122028	0.086	ADRN_Proliferating
FBF1	6.10381e-07	0.942501	0.113	0.064	0.0125653	0.049	ADRN_Proliferating
CHD7	6.11866e-07	0.521238	0.651	0.487	0.0125959	0.164	ADRN_Proliferating
DCLRE1C	6.20204e-07	0.875269	0.274	0.159	0.0127675	0.115	ADRN_Proliferating
USP1	6.26873e-07	0.815293	0.214	0.109	0.0129048	0.105	ADRN_Proliferating
PGS1	6.74836e-07	0.522364	0.351	0.255	0.0138922	0.096	ADRN_Proliferating
NR6A1	6.82346e-07	0.691636	0.343	0.227	0.0140468	0.116	ADRN_Proliferating
ZNF486	7.09933e-07	1.06288	0.183	0.081	0.0146147	0.102	ADRN_Proliferating
ESR2	7.10366e-07	0.651081	0.286	0.189	0.0146236	0.097	ADRN_Proliferating
TRIM65	7.36541e-07	0.690134	0.193	0.119	0.0151624	0.074	ADRN_Proliferating
SRBD1	7.64661e-07	0.515669	0.475	0.346	0.0157413	0.129	ADRN_Proliferating
BORA	7.99051e-07	1.54941	0.138	0.047	0.0164493	0.091	ADRN_Proliferating
ABCC1	8.02271e-07	0.503091	0.518	0.401	0.0165156	0.117	ADRN_Proliferating
PAXIP1	8.0648e-07	0.656917	0.304	0.208	0.0166022	0.096	ADRN_Proliferating
ACYP1	8.52922e-07	0.607207	0.323	0.203	0.0175583	0.12	ADRN_Proliferating
SUN2	8.89871e-07	0.692552	0.277	0.181	0.0183189	0.096	ADRN_Proliferating
EXPH5	9.14619e-07	1.30324	0.087	0.032	0.0188283	0.055	ADRN_Proliferating
PNKP	9.36028e-07	0.802845	0.183	0.111	0.0192691	0.072	ADRN_Proliferating
CSRP2	1.01119e-06	0.799778	0.062	0.029	0.0208164	0.033	ADRN_Proliferating
AC093512.2	1.09949e-06	1.71417	0.051	0.018	0.0226341	0.033	ADRN_Proliferating
ADIPOR2	1.10591e-06	0.569821	0.399	0.276	0.0227662	0.123	ADRN_Proliferating
KRI1	1.19028e-06	0.864271	0.15	0.083	0.0245031	0.067	ADRN_Proliferating
AGFG2	1.2115e-06	1.20569	0.157	0.074	0.02494	0.083	ADRN_Proliferating
CNOT10	1.2259e-06	0.530322	0.368	0.266	0.0252363	0.102	ADRN_Proliferating
C19orf57	1.28403e-06	1.33386	0.091	0.037	0.026433	0.054	ADRN_Proliferating
TP53	1.30514e-06	0.840396	0.197	0.106	0.0268676	0.091	ADRN_Proliferating
KIAA1549L	1.3098e-06	0.582672	0.622	0.467	0.0269636	0.155	ADRN_Proliferating
RBM15	1.45732e-06	0.838231	0.188	0.101	0.0300004	0.087	ADRN_Proliferating
ASPN	1.56935e-06	0.982235	0.167	0.085	0.0323067	0.082	ADRN_Proliferating
MSI1	1.65162e-06	0.692878	0.203	0.122	0.0340002	0.081	ADRN_Proliferating
TEAD4	1.67274e-06	1.25703	0.074	0.028	0.034435	0.046	ADRN_Proliferating
ABHD12	1.71599e-06	0.651626	0.379	0.259	0.0353254	0.12	ADRN_Proliferating
C4orf46	1.75209e-06	0.993816	0.094	0.037	0.0360685	0.057	ADRN_Proliferating
NUSAP1	1.77721e-06	2.55721	0.027	0.003	0.0365856	0.024	ADRN_Proliferating
PILRB	1.83457e-06	0.681975	0.402	0.287	0.0377666	0.115	ADRN_Proliferating
VAC14	1.8428e-06	0.5566	0.281	0.199	0.037936	0.082	ADRN_Proliferating
TCF7	1.8446e-06	1.58873	0.155	0.115	0.0379729	0.04	ADRN_Proliferating
ZNF92	1.91977e-06	0.679003	0.185	0.111	0.0395204	0.074	ADRN_Proliferating
SLC16A9	1.99104e-06	0.57162	0.268	0.167	0.0409876	0.101	ADRN_Proliferating
FANCL	2.00623e-06	0.604216	0.518	0.374	0.0413002	0.144	ADRN_Proliferating
MTHFD1L	2.00825e-06	0.593811	0.486	0.372	0.0413418	0.114	ADRN_Proliferating
SAMD1	2.0285e-06	0.59092	0.233	0.14	0.0417587	0.093	ADRN_Proliferating
GPM6B	2.07304e-06	0.687139	0.214	0.139	0.0426756	0.075	ADRN_Proliferating
GTF3C2	2.13707e-06	0.581018	0.388	0.272	0.0439938	0.116	ADRN_Proliferating
GLRA2	2.40027e-06	0.920066	0.085	0.04	0.0494119	0.045	ADRN_Proliferating
GPM6A	2.41505e-06	0.885365	0.234	0.131	0.0497162	0.103	ADRN_Proliferating
COL4A1	1.21479e-74	2.55007	0.553	0.198	2.50077e-70	0.355	MES
COL4A2	1.0189e-72	2.4955	0.533	0.179	2.09751e-68	0.354	MES
UACA	8.41257e-69	2.80954	0.329	0.084	1.73181e-64	0.245	MES
IGFBP7	2.76115e-68	2.38169	0.612	0.256	5.6841e-64	0.356	MES
LRMDA	2.03899e-67	2.85005	0.581	0.28	4.19746e-63	0.301	MES
THBS1	5.40662e-66	3.59899	0.325	0.071	1.11301e-61	0.254	MES
PARD3B	6.41179e-64	2.3487	0.485	0.219	1.31993e-59	0.266	MES
RBPMS	1.43931e-62	2.95634	0.404	0.127	2.96297e-58	0.277	MES
FNDC3B	1.28518e-60	2.3233	0.639	0.363	2.64567e-56	0.276	MES
SPARC	1.11388e-59	1.9536	0.54	0.22	2.29304e-55	0.32	MES
COL18A1	5.95832e-58	2.19091	0.428	0.182	1.22658e-53	0.246	MES
PRKG1	3.92267e-57	2.45136	0.553	0.251	8.0752e-53	0.302	MES
FOS	1.22722e-56	2.10347	0.449	0.181	2.52636e-52	0.268	MES
COL1A2	2.65104e-56	2.21524	0.557	0.231	5.45743e-52	0.326	MES
DOCK1	2.10889e-55	3.18833	0.366	0.075	4.34136e-51	0.291	MES
COL8A1	4.52054e-55	4.05415	0.247	0.038	9.30599e-51	0.209	MES
STARD13	9.9016e-55	2.97691	0.45	0.163	2.03834e-50	0.287	MES
COL5A2	6.6818e-52	2.87756	0.347	0.093	1.37552e-47	0.254	MES
SULF1	1.844e-51	2.71027	0.278	0.075	3.79606e-47	0.203	MES
EMP1	3.58144e-51	3.66682	0.258	0.047	7.37275e-47	0.211	MES
MT2A	5.68196e-50	3.12666	0.284	0.067	1.16969e-45	0.217	MES
STK3	7.10877e-50	2.07553	0.395	0.17	1.46341e-45	0.225	MES
SH3RF3	7.74718e-50	2.87579	0.287	0.082	1.59483e-45	0.205	MES
COL12A1	1.17266e-49	3.32669	0.238	0.045	2.41405e-45	0.193	MES
SASH1	2.38292e-49	2.57568	0.326	0.097	4.90548e-45	0.229	MES
NFIA	3.92509e-49	2.05327	0.45	0.192	8.08018e-45	0.258	MES
PLSCR4	6.24827e-49	3.88244	0.201	0.024	1.28627e-44	0.177	MES
MYOF	8.4469e-49	3.49756	0.228	0.04	1.73888e-44	0.188	MES
GLIS3	3.16918e-48	2.55327	0.368	0.131	6.52407e-44	0.237	MES
EPB41L2	3.35601e-48	2.4156	0.421	0.163	6.90868e-44	0.258	MES
EPS8	5.93331e-48	2.68709	0.351	0.109	1.22143e-43	0.242	MES
MYO1E	1.93758e-47	3.09847	0.302	0.076	3.9887e-43	0.226	MES
COL6A2	3.75639e-47	1.91074	0.311	0.134	7.73291e-43	0.177	MES
PHLDB2	5.40416e-47	3.44925	0.21	0.035	1.1125e-42	0.175	MES
PTPRE	9.85114e-47	2.20589	0.305	0.107	2.02796e-42	0.198	MES
GLI3	1.86173e-46	3.84002	0.191	0.024	3.83256e-42	0.167	MES
NFATC2	4.01731e-46	3.64801	0.252	0.063	8.27003e-42	0.189	MES
TNS1	1.5963e-45	2.69367	0.34	0.123	3.28615e-41	0.217	MES
ARHGAP42	2.31316e-45	2.81995	0.269	0.064	4.76187e-41	0.205	MES
LPP	2.5231e-45	1.008	0.839	0.672	5.19406e-41	0.167	MES
CRISPLD2	6.70933e-45	4.0362	0.206	0.034	1.38118e-40	0.172	MES
GAS7	1.10988e-44	3.21054	0.29	0.078	2.28481e-40	0.212	MES
COL1A1	4.24423e-44	2.31465	0.496	0.224	8.73717e-40	0.272	MES
COL6A3	5.04947e-44	2.45478	0.326	0.1	1.03948e-39	0.226	MES
NR4A1	5.45605e-44	2.24012	0.366	0.15	1.12318e-39	0.216	MES
ZEB2	7.06504e-44	1.8236	0.577	0.313	1.45441e-39	0.264	MES
HSPG2	7.66662e-44	3.00516	0.279	0.059	1.57825e-39	0.22	MES
PLD1	9.52859e-44	3.00296	0.242	0.072	1.96155e-39	0.17	MES
PDE1A	1.42418e-43	2.66127	0.189	0.054	2.93181e-39	0.135	MES
ABCA8	1.72147e-43	5.07207	0.194	0.016	3.54382e-39	0.178	MES
SERPINE1	2.53286e-42	3.03894	0.256	0.079	5.21416e-38	0.177	MES
ZFP36	7.57111e-42	2.91761	0.191	0.042	1.55859e-37	0.149	MES
YBX3	1.16012e-41	3.44464	0.197	0.029	2.38822e-37	0.168	MES
WWTR1	1.19479e-40	2.39866	0.317	0.114	2.45959e-36	0.203	MES
CCN1	1.20107e-40	3.31868	0.237	0.045	2.47253e-36	0.192	MES
CFH	1.92675e-40	3.37886	0.198	0.037	3.96641e-36	0.161	MES
CDH19	2.42643e-40	5.17594	0.209	0.034	4.99504e-36	0.175	MES
LAMA2	3.87581e-40	3.88873	0.285	0.083	7.97875e-36	0.202	MES
MAML2	1.21007e-39	1.58508	0.6	0.359	2.49105e-35	0.241	MES
COL5A1	1.45186e-39	2.54417	0.292	0.085	2.9888e-35	0.207	MES
KIRREL1	2.09363e-39	3.29801	0.2	0.031	4.30995e-35	0.169	MES
COL3A1	2.67777e-39	2.24189	0.495	0.217	5.51246e-35	0.278	MES
PTPN14	5.11547e-39	3.6735	0.228	0.035	1.05307e-34	0.193	MES
TGFBR2	7.58586e-39	2.9097	0.294	0.075	1.56163e-34	0.219	MES
FN1	1.37848e-38	1.86285	0.521	0.268	2.83775e-34	0.253	MES
LATS2	1.78372e-38	3.68599	0.175	0.023	3.67196e-34	0.152	MES
KANK1	2.14357e-38	3.30611	0.158	0.037	4.41276e-34	0.121	MES
P3H2	2.14441e-38	3.04502	0.205	0.055	4.41447e-34	0.15	MES
OSMR	3.00048e-38	2.81631	0.21	0.057	6.17678e-34	0.153	MES
MSRB3	5.98856e-38	2.38193	0.225	0.072	1.2328e-33	0.153	MES
AXL	1.09338e-37	3.32505	0.199	0.034	2.25083e-33	0.165	MES
BACE2	4.72144e-37	2.64493	0.195	0.043	9.71957e-33	0.152	MES
FSTL1	6.8904e-37	2.17742	0.289	0.107	1.41846e-32	0.182	MES
APOE	7.17708e-37	1.44712	0.492	0.275	1.47747e-32	0.217	MES
SP100	7.84068e-37	2.17086	0.235	0.072	1.61408e-32	0.163	MES
YAP1	9.64568e-37	3.49878	0.245	0.038	1.98566e-32	0.207	MES
PRSS23	1.57751e-36	2.04885	0.255	0.099	3.24746e-32	0.156	MES
PALM2AKAP2	1.76268e-36	1.21371	0.563	0.359	3.62865e-32	0.204	MES
CCN2	1.76888e-36	2.73059	0.253	0.064	3.64141e-32	0.189	MES
RAI14	3.73068e-36	1.79469	0.307	0.134	7.67998e-32	0.173	MES
CRIM1	5.09502e-36	2.42721	0.257	0.091	1.04886e-31	0.166	MES
TCF7L1	5.65432e-36	3.06074	0.181	0.035	1.164e-31	0.146	MES
ARHGAP24	5.7422e-36	1.91022	0.4	0.2	1.18209e-31	0.2	MES
MAN1A1	1.01823e-35	2.04991	0.323	0.159	2.09613e-31	0.164	MES
RBM47	2.37128e-35	3.33952	0.273	0.086	4.88152e-31	0.187	MES
KIAA1217	2.82289e-35	2.0967	0.365	0.151	5.8112e-31	0.214	MES
THBS2	3.50468e-35	2.44707	0.23	0.069	7.21473e-31	0.161	MES
RHOJ	4.56298e-35	3.15155	0.127	0.022	9.39336e-31	0.105	MES
IGFBP4	5.82899e-35	2.3053	0.253	0.075	1.19996e-30	0.178	MES
TNS3	7.86885e-35	1.80612	0.33	0.133	1.61988e-30	0.197	MES
GSN	4.22613e-34	1.96374	0.343	0.151	8.69991e-30	0.192	MES
RREB1	4.44812e-34	2.89757	0.22	0.047	9.15691e-30	0.173	MES
CALD1	9.66565e-34	1.06114	0.673	0.515	1.98977e-29	0.158	MES
RUNX1	9.898e-34	1.39529	0.444	0.229	2.0376e-29	0.215	MES
PLEKHG1	1.41267e-33	1.9395	0.28	0.115	2.90813e-29	0.165	MES
BGN	1.44654e-33	2.30411	0.215	0.062	2.97784e-29	0.153	MES
SEMA3C	1.73783e-33	2.15625	0.299	0.118	3.57749e-29	0.181	MES
ABCA9	2.20138e-33	3.10006	0.194	0.055	4.53175e-29	0.139	MES
HMCN1	2.84323e-33	3.18125	0.188	0.047	5.85307e-29	0.141	MES
FOXO1	2.98604e-33	1.79796	0.37	0.18	6.14706e-29	0.19	MES
PLXDC2	3.3676e-33	1.2642	0.633	0.427	6.93253e-29	0.206	MES
ANXA1	4.34474e-33	3.68169	0.206	0.039	8.94409e-29	0.167	MES
EGFR	5.53713e-33	2.62245	0.244	0.076	1.13987e-28	0.168	MES
COL15A1	9.89969e-33	4.22219	0.186	0.025	2.03795e-28	0.161	MES
NID1	1.88621e-32	2.84752	0.21	0.051	3.88295e-28	0.159	MES
ETV6	5.56553e-32	1.47316	0.494	0.288	1.14572e-27	0.206	MES
FBN1	7.93156e-32	1.86616	0.295	0.137	1.63279e-27	0.158	MES
TGFBR3	1.0089e-31	3.02261	0.257	0.077	2.07691e-27	0.18	MES
RAB31	1.48138e-31	1.91017	0.29	0.118	3.04958e-27	0.172	MES
FBLN5	2.78908e-31	3.54649	0.138	0.021	5.7416e-27	0.117	MES
ATP10A	3.88736e-31	3.2917	0.156	0.029	8.00251e-27	0.127	MES
LUM	4.12208e-31	2.56703	0.217	0.059	8.48572e-27	0.158	MES
SVIL	4.95234e-31	1.16077	0.457	0.29	1.01949e-26	0.167	MES
ABCA6	5.95069e-31	2.86531	0.17	0.053	1.22501e-26	0.117	MES
TANC1	7.35932e-31	1.29031	0.426	0.256	1.51499e-26	0.17	MES
FOSB	1.02278e-30	2.87871	0.213	0.057	2.10549e-26	0.156	MES
SAMD5	1.02666e-30	3.22029	0.162	0.038	2.11349e-26	0.124	MES
PEAK1	1.3448e-30	1.55071	0.488	0.302	2.76841e-26	0.186	MES
NR4A2	1.93136e-30	3.55756	0.159	0.028	3.9759e-26	0.131	MES
TNC	3.15368e-30	2.98077	0.233	0.065	6.49216e-26	0.168	MES
ITGA1	3.5931e-30	1.34511	0.443	0.283	7.39675e-26	0.16	MES
TIMP1	4.03245e-30	1.40185	0.389	0.191	8.3012e-26	0.198	MES
SNTB1	7.17522e-30	2.67198	0.189	0.058	1.47709e-25	0.131	MES
NNMT	1.84993e-29	2.94804	0.165	0.033	3.80826e-25	0.132	MES
MGP	2.08445e-29	1.71833	0.332	0.127	4.29104e-25	0.205	MES
ZFP36L1	2.65775e-29	2.19239	0.276	0.083	5.47125e-25	0.193	MES
NTM	2.69233e-29	1.51864	0.324	0.177	5.54244e-25	0.147	MES
KLF6	3.10924e-29	1.17081	0.408	0.255	6.40069e-25	0.153	MES
PDE4D	4.74734e-29	0.74195	0.674	0.532	9.77288e-25	0.142	MES
APBB2	4.90259e-29	1.04402	0.526	0.401	1.00925e-24	0.125	MES
COBLL1	8.74596e-29	3.0179	0.238	0.071	1.80044e-24	0.167	MES
MYL9	1.05531e-28	3.04172	0.184	0.031	2.17246e-24	0.153	MES
DCN	1.11683e-28	2.97036	0.236	0.054	2.29911e-24	0.182	MES
IL1R1	1.12774e-28	3.29802	0.176	0.042	2.32156e-24	0.134	MES
NECTIN2	1.34633e-28	2.69062	0.128	0.027	2.77156e-24	0.101	MES
OXR1	1.48503e-28	1.32485	0.523	0.336	3.05708e-24	0.187	MES
EGR1	2.21752e-28	1.32827	0.344	0.175	4.56498e-24	0.169	MES
KLF9	2.96965e-28	1.70782	0.229	0.113	6.11333e-24	0.116	MES
ALDH1A1	3.13611e-28	3.09253	0.153	0.029	6.456e-24	0.124	MES
PRRX1	3.16206e-28	3.4782	0.16	0.023	6.50942e-24	0.137	MES
SLC9A9	6.27914e-28	1.38085	0.29	0.153	1.29262e-23	0.137	MES
ABTB2	8.26196e-28	2.00687	0.258	0.134	1.70081e-23	0.124	MES
ARHGAP31	1.33604e-27	2.31199	0.184	0.063	2.75037e-23	0.121	MES
FAP	1.47092e-27	3.06743	0.098	0.016	3.02804e-23	0.082	MES
DOCK5	2.64682e-27	2.09071	0.305	0.151	5.44874e-23	0.154	MES
CADPS2	3.70429e-27	2.17076	0.23	0.092	7.62565e-23	0.138	MES
PTPRG	4.30652e-27	0.771515	0.595	0.393	8.8654e-23	0.202	MES
PTPRZ1	6.05986e-27	4.25889	0.136	0.017	1.24748e-22	0.119	MES
JUNB	6.10412e-27	1.78279	0.306	0.14	1.25659e-22	0.166	MES
TFPI	9.06097e-27	2.49607	0.216	0.067	1.86529e-22	0.149	MES
CFLAR	2.16827e-26	1.11911	0.327	0.218	4.4636e-22	0.109	MES
LTBP1	2.67436e-26	2.02736	0.244	0.105	5.50544e-22	0.139	MES
LMCD1	2.82708e-26	2.19652	0.148	0.048	5.81982e-22	0.1	MES
ITPR1	3.62468e-26	1.77171	0.288	0.148	7.46177e-22	0.14	MES
IGFBP5	4.94067e-26	1.49098	0.325	0.158	1.01709e-21	0.167	MES
SAT1	5.88639e-26	1.83941	0.371	0.172	1.21177e-21	0.199	MES
CEBPD	6.26404e-26	2.28717	0.146	0.045	1.28952e-21	0.101	MES
SLC2A3	7.01717e-26	1.99964	0.267	0.106	1.44455e-21	0.161	MES
CCDC80	7.21329e-26	2.30867	0.152	0.048	1.48493e-21	0.104	MES
DUSP1	8.32032e-26	1.43119	0.355	0.18	1.71282e-21	0.175	MES
FAM126A	9.55488e-26	2.23388	0.193	0.064	1.96697e-21	0.129	MES
NR2F2	9.59953e-26	2.49991	0.174	0.04	1.97616e-21	0.134	MES
ERG	1.02368e-25	2.57162	0.14	0.036	2.10736e-21	0.104	MES
MYO10	1.12293e-25	3.12279	0.176	0.043	2.31166e-21	0.133	MES
C7	1.24026e-25	2.42195	0.23	0.072	2.5532e-21	0.158	MES
PRDM16	1.66471e-25	4.5218	0.091	0.01	3.42698e-21	0.081	MES
OAF	3.29207e-25	3.05757	0.12	0.025	6.77705e-21	0.095	MES
TAGLN	3.41564e-25	1.9256	0.223	0.086	7.03144e-21	0.137	MES
MEF2C	3.63311e-25	1.97364	0.301	0.116	7.47913e-21	0.185	MES
LAMC1	4.66831e-25	1.37099	0.338	0.208	9.61019e-21	0.13	MES
VCAN	6.03853e-25	1.43952	0.427	0.236	1.24309e-20	0.191	MES
ADAMTS12	7.04878e-25	3.31984	0.143	0.027	1.45106e-20	0.116	MES
NAALADL2	7.95554e-25	1.17139	0.492	0.349	1.63773e-20	0.143	MES
VCL	8.8498e-25	1.47816	0.37	0.233	1.82182e-20	0.137	MES
UST	9.74135e-25	3.01829	0.199	0.064	2.00536e-20	0.135	MES
ERRFI1	1.10065e-24	2.11027	0.171	0.07	2.26581e-20	0.101	MES
USP53	1.10078e-24	1.98931	0.273	0.137	2.26606e-20	0.136	MES
ARHGEF26	1.18154e-24	3.48634	0.143	0.035	2.43231e-20	0.108	MES
ITGAV	1.38479e-24	1.06355	0.449	0.303	2.85072e-20	0.146	MES
WWC2	1.53912e-24	2.01504	0.233	0.097	3.16843e-20	0.136	MES
ZCCHC24	1.81023e-24	3.40249	0.107	0.015	3.72654e-20	0.092	MES
FHL2	1.84915e-24	2.46834	0.168	0.054	3.80666e-20	0.114	MES
CREB3L2	2.57211e-24	1.43062	0.343	0.21	5.29494e-20	0.133	MES
TCIM	2.71387e-24	3.46566	0.079	0.011	5.58677e-20	0.068	MES
IL4R	2.77435e-24	2.29073	0.134	0.035	5.71128e-20	0.099	MES
DENND2B	2.86949e-24	1.0813	0.322	0.227	5.90713e-20	0.095	MES
LUZP1	2.89493e-24	1.3481	0.246	0.145	5.95949e-20	0.101	MES
DOCK8	3.3979e-24	2.33474	0.227	0.086	6.99493e-20	0.141	MES
NR4A3	3.40702e-24	3.18353	0.168	0.046	7.01369e-20	0.122	MES
DAAM2	3.70073e-24	3.31578	0.141	0.027	7.61833e-20	0.114	MES
ABI3BP	4.91045e-24	2.06645	0.204	0.083	1.01086e-19	0.121	MES
OLFML2B	5.71882e-24	2.59483	0.121	0.034	1.17728e-19	0.087	MES
ARHGAP15	6.23346e-24	1.7052	0.346	0.168	1.28322e-19	0.178	MES
KLHL29	7.94944e-24	0.835055	0.619	0.512	1.63647e-19	0.107	MES
ELF1	1.59797e-23	1.45949	0.328	0.194	3.28957e-19	0.134	MES
FAT1	1.6304e-23	1.93195	0.202	0.081	3.35634e-19	0.121	MES
C1R	2.30989e-23	2.81455	0.127	0.027	4.75513e-19	0.1	MES
GRAMD2B	2.48897e-23	2.9738	0.121	0.026	5.1238e-19	0.095	MES
PTPRJ	2.56256e-23	1.32463	0.365	0.256	5.27529e-19	0.109	MES
COL14A1	2.67809e-23	1.84691	0.225	0.099	5.51312e-19	0.126	MES
WLS	2.89848e-23	2.86383	0.14	0.031	5.96681e-19	0.109	MES
PPFIBP1	3.22232e-23	1.24984	0.39	0.276	6.63348e-19	0.114	MES
PDGFC	3.78574e-23	2.10984	0.218	0.068	7.79333e-19	0.15	MES
A2M	4.34749e-23	1.79012	0.295	0.143	8.94975e-19	0.152	MES
CCDC102B	4.8577e-23	1.09268	0.353	0.279	1.00001e-18	0.074	MES
UTRN	5.98804e-23	0.971846	0.589	0.407	1.2327e-18	0.182	MES
KANK2	7.68525e-23	2.7353	0.096	0.02	1.58209e-18	0.076	MES
EVI5	1.20389e-22	0.7943	0.502	0.41	2.47834e-18	0.092	MES
SPRED1	1.37565e-22	1.31554	0.337	0.209	2.83192e-18	0.128	MES
KIF13A	1.47679e-22	0.808875	0.397	0.315	3.04012e-18	0.082	MES
NOTCH2	1.59043e-22	2.47389	0.157	0.038	3.27407e-18	0.119	MES
SAMHD1	1.76512e-22	1.73746	0.276	0.156	3.63368e-18	0.12	MES
BICC1	1.84831e-22	1.90644	0.345	0.203	3.80493e-18	0.142	MES
ENTPD1	1.95114e-22	2.05197	0.123	0.044	4.01661e-18	0.079	MES
PCGF5	2.0275e-22	1.2461	0.369	0.249	4.17382e-18	0.12	MES
EPHA3	2.21564e-22	2.44746	0.15	0.056	4.56113e-18	0.094	MES
MYH9	2.31685e-22	1.42252	0.411	0.234	4.76947e-18	0.177	MES
NEDD9	2.36051e-22	1.63533	0.224	0.125	4.85935e-18	0.099	MES
SKAP2	2.82838e-22	2.04039	0.203	0.076	5.82251e-18	0.127	MES
EBF2	3.28967e-22	4.3936	0.106	0.012	6.77211e-18	0.094	MES
MAP3K8	3.43396e-22	2.71099	0.119	0.029	7.06915e-18	0.09	MES
GATA6	3.522e-22	3.15058	0.135	0.035	7.25039e-18	0.1	MES
CD99	3.6616e-22	1.71209	0.205	0.085	7.53778e-18	0.12	MES
ELL2	6.53046e-22	1.11794	0.435	0.243	1.34436e-17	0.192	MES
PLAT	6.91774e-22	2.28181	0.202	0.082	1.42409e-17	0.12	MES
IQGAP1	7.16683e-22	0.879494	0.403	0.307	1.47536e-17	0.096	MES
EVA1C	7.31396e-22	1.92942	0.154	0.063	1.50565e-17	0.091	MES
GHR	7.58696e-22	2.90222	0.13	0.032	1.56185e-17	0.098	MES
TNXB	7.97227e-22	3.0288	0.166	0.047	1.64117e-17	0.119	MES
MFGE8	8.14953e-22	2.4818	0.106	0.023	1.67766e-17	0.083	MES
AEBP1	9.41738e-22	1.61328	0.251	0.122	1.93866e-17	0.129	MES
SOAT1	1.00525e-21	2.71962	0.219	0.109	2.06941e-17	0.11	MES
NPAS2	1.32671e-21	2.43849	0.131	0.039	2.73116e-17	0.092	MES
RIN3	1.37075e-21	2.13147	0.14	0.045	2.82182e-17	0.095	MES
C2CD2	1.46605e-21	2.38227	0.205	0.093	3.01802e-17	0.112	MES
COL5A3	1.9218e-21	3.6372	0.106	0.015	3.95621e-17	0.091	MES
PLS3	2.0632e-21	2.45578	0.152	0.039	4.24731e-17	0.113	MES
PCSK5	2.53183e-21	1.50232	0.218	0.117	5.21202e-17	0.101	MES
PHACTR2	4.29844e-21	1.20701	0.293	0.195	8.84877e-17	0.098	MES
ADAMTS1	4.8815e-21	2.46368	0.128	0.039	1.0049e-16	0.089	MES
C3	5.94071e-21	2.54413	0.126	0.037	1.22295e-16	0.089	MES
MICAL2	7.24719e-21	1.38867	0.259	0.149	1.49191e-16	0.11	MES
ETS1	1.03554e-20	1.75958	0.214	0.082	2.13176e-16	0.132	MES
THRB	1.05729e-20	2.86848	0.149	0.039	2.17654e-16	0.11	MES
EPS15	1.42019e-20	0.862159	0.438	0.35	2.92361e-16	0.088	MES
ADAM12	1.48319e-20	1.99928	0.21	0.085	3.05329e-16	0.125	MES
PDK4	1.60656e-20	3.76212	0.111	0.018	3.30727e-16	0.093	MES
MICALL2	1.6833e-20	2.69233	0.114	0.03	3.46525e-16	0.084	MES
FLVCR2	1.71783e-20	4.08952	0.087	0.01	3.53632e-16	0.077	MES
ACSS3	1.89663e-20	2.58227	0.123	0.035	3.90441e-16	0.088	MES
COL27A1	2.06852e-20	3.64677	0.125	0.019	4.25825e-16	0.106	MES
ADAMTSL1	2.29656e-20	2.47719	0.222	0.096	4.7277e-16	0.126	MES
PLEKHH2	2.47421e-20	2.76992	0.134	0.034	5.0934e-16	0.1	MES
LDLR	2.57829e-20	2.35614	0.212	0.114	5.30767e-16	0.098	MES
RRBP1	2.82709e-20	1.90043	0.235	0.094	5.81986e-16	0.141	MES
VGLL3	2.84247e-20	3.88772	0.095	0.011	5.85151e-16	0.084	MES
SGMS1	3.01225e-20	0.982804	0.465	0.379	6.20102e-16	0.086	MES
TACC1	3.11608e-20	1.31509	0.403	0.271	6.41477e-16	0.132	MES
NBEAL1	3.35832e-20	0.897277	0.469	0.382	6.91344e-16	0.087	MES
KIF16B	3.44434e-20	2.01525	0.244	0.141	7.09052e-16	0.103	MES
RASSF8	3.4986e-20	1.49982	0.242	0.132	7.20221e-16	0.11	MES
GNG12	3.80946e-20	1.69449	0.231	0.106	7.84216e-16	0.125	MES
LTBP2	4.12611e-20	2.46259	0.112	0.031	8.49402e-16	0.081	MES
CPQ	4.33489e-20	1.41501	0.318	0.175	8.92381e-16	0.143	MES
ARHGAP18	4.41016e-20	1.95585	0.207	0.086	9.07875e-16	0.121	MES
XAF1	6.23626e-20	2.50544	0.133	0.032	1.2838e-15	0.101	MES
SRGN	7.41287e-20	1.87975	0.189	0.073	1.52601e-15	0.116	MES
AKAP13	7.57663e-20	0.917239	0.647	0.531	1.55972e-15	0.116	MES
DOCK6	8.28224e-20	2.23455	0.111	0.035	1.70498e-15	0.076	MES
APOD	8.74449e-20	3.85009	0.135	0.029	1.80014e-15	0.106	MES
MDFIC	8.96744e-20	2.41093	0.17	0.043	1.84604e-15	0.127	MES
NEK6	9.4752e-20	2.15354	0.142	0.047	1.95057e-15	0.095	MES
ADGRF5	1.0001e-19	2.68976	0.142	0.031	2.05882e-15	0.111	MES
CAVIN1	1.03215e-19	2.43539	0.132	0.032	2.12479e-15	0.1	MES
LHFPL6	1.03552e-19	1.01936	0.533	0.341	2.13172e-15	0.192	MES
IL6ST	1.06921e-19	1.34898	0.368	0.219	2.20107e-15	0.149	MES
AHNAK	1.20179e-19	1.14741	0.326	0.195	2.47401e-15	0.131	MES
GAREM1	1.25178e-19	1.2533	0.322	0.227	2.57691e-15	0.095	MES
ITGA11	1.51722e-19	2.86504	0.115	0.026	3.12335e-15	0.089	MES
JAG1	1.51803e-19	1.26742	0.222	0.134	3.12502e-15	0.088	MES
AASS	1.57325e-19	2.45826	0.131	0.035	3.23868e-15	0.096	MES
F3	2.14497e-19	3.53696	0.069	0.012	4.41564e-15	0.057	MES
SH3BP5	2.19211e-19	2.32874	0.341	0.258	4.51267e-15	0.083	MES
DISC1	3.31689e-19	1.18088	0.293	0.21	6.82816e-15	0.083	MES
GGT5	3.37259e-19	2.74605	0.092	0.019	6.9428e-15	0.073	MES
SGMS2	3.45351e-19	3.29725	0.067	0.012	7.1094e-15	0.055	MES
AFAP1L2	4.14607e-19	3.32093	0.106	0.021	8.53511e-15	0.085	MES
NKAIN3	4.1742e-19	2.34275	0.236	0.126	8.59301e-15	0.11	MES
SHC4	4.38355e-19	2.37325	0.126	0.046	9.02398e-15	0.08	MES
RARRES2	4.92954e-19	2.77664	0.133	0.03	1.01479e-14	0.103	MES
TNFAIP3	5.73681e-19	2.03353	0.076	0.024	1.18098e-14	0.052	MES
ANXA2	6.13058e-19	0.926635	0.453	0.259	1.26204e-14	0.194	MES
ANO1	6.24044e-19	3.22943	0.105	0.017	1.28466e-14	0.088	MES
ERN1	6.9825e-19	2.38245	0.213	0.126	1.43742e-14	0.087	MES
POSTN	7.22275e-19	1.94853	0.212	0.077	1.48688e-14	0.135	MES
PER1	1.12936e-18	1.94729	0.167	0.074	2.32489e-14	0.093	MES
LRRC32	1.18206e-18	2.72282	0.061	0.011	2.43338e-14	0.05	MES
TRAM2	1.26221e-18	1.79716	0.135	0.066	2.59838e-14	0.069	MES
FMN1	1.27289e-18	0.501208	0.625	0.525	2.62037e-14	0.1	MES
TRABD2B	1.33206e-18	2.27342	0.126	0.046	2.74217e-14	0.08	MES
ESR1	1.34641e-18	2.33174	0.135	0.048	2.77172e-14	0.087	MES
SH3D19	1.61953e-18	0.818868	0.427	0.35	3.33396e-14	0.077	MES
PON2	1.65417e-18	1.84849	0.148	0.063	3.40526e-14	0.085	MES
DHRS3	2.01426e-18	2.67222	0.111	0.026	4.14655e-14	0.085	MES
ABCA10	2.05567e-18	1.77816	0.223	0.151	4.2318e-14	0.072	MES
SIPA1L1	2.18911e-18	0.903977	0.509	0.37	4.5065e-14	0.139	MES
SDC4	2.34925e-18	2.5062	0.091	0.022	4.83617e-14	0.069	MES
ECHDC2	2.37256e-18	1.7389	0.172	0.086	4.88416e-14	0.086	MES
CCL2	2.37507e-18	1.89118	0.15	0.051	4.88932e-14	0.099	MES
HAS2	2.3883e-18	3.38274	0.071	0.014	4.91656e-14	0.057	MES
TCF7L2	2.51646e-18	0.961342	0.337	0.222	5.18039e-14	0.115	MES
KIAA1755	2.61382e-18	3.76616	0.096	0.012	5.38081e-14	0.084	MES
CCN4	3.46536e-18	3.22083	0.064	0.009	7.13379e-14	0.055	MES
SMAD3	3.49582e-18	1.55103	0.191	0.095	7.19649e-14	0.096	MES
NFKB1	3.53106e-18	1.11577	0.294	0.213	7.26903e-14	0.081	MES
VEGFC	3.58624e-18	2.53704	0.102	0.03	7.38264e-14	0.072	MES
SPP1	3.73026e-18	1.12536	0.372	0.215	7.67912e-14	0.157	MES
CYBRD1	4.29118e-18	2.92195	0.119	0.021	8.83382e-14	0.098	MES
TENT5A	4.74042e-18	1.29486	0.279	0.144	9.75863e-14	0.135	MES
ADAMTS9	5.07976e-18	1.42621	0.369	0.232	1.04572e-13	0.137	MES
SYNE1	5.45888e-18	0.814947	0.501	0.428	1.12376e-13	0.073	MES
ARID5B	5.69559e-18	1.32642	0.33	0.188	1.17249e-13	0.142	MES
PLPP3	5.72749e-18	2.21021	0.162	0.065	1.17906e-13	0.097	MES
IQGAP2	5.93511e-18	1.32198	0.239	0.125	1.2218e-13	0.114	MES
PCED1B	6.45417e-18	1.47419	0.18	0.098	1.32866e-13	0.082	MES
TRIM22	1.01272e-17	1.77964	0.11	0.045	2.08478e-13	0.065	MES
RUNX2	1.01609e-17	1.71763	0.228	0.128	2.09172e-13	0.1	MES
ACTA2	1.19569e-17	1.77582	0.2	0.084	2.46144e-13	0.116	MES
UGCG	1.31307e-17	1.1634	0.375	0.268	2.70308e-13	0.107	MES
GEM	1.32574e-17	1.38268	0.292	0.151	2.72916e-13	0.141	MES
GALNT10	1.34735e-17	1.47812	0.165	0.093	2.77366e-13	0.072	MES
PLP1	1.41758e-17	3.13978	0.075	0.016	2.91823e-13	0.059	MES
PDLIM5	1.52351e-17	0.657297	0.507	0.4	3.13629e-13	0.107	MES
ARHGAP10	1.60536e-17	1.01748	0.439	0.314	3.30478e-13	0.125	MES
KCNE4	1.75375e-17	2.91252	0.079	0.019	3.61026e-13	0.06	MES
PLPP1	1.83806e-17	1.19654	0.435	0.347	3.78384e-13	0.088	MES
PLA2G4A	2.2208e-17	2.6716	0.075	0.017	4.57175e-13	0.058	MES
SPRY1	2.9676e-17	2.67152	0.103	0.025	6.10909e-13	0.078	MES
WASF2	3.28231e-17	0.716347	0.327	0.265	6.75695e-13	0.062	MES
FLI1	3.69379e-17	2.07767	0.146	0.045	7.60404e-13	0.101	MES
TRIM56	3.72558e-17	1.88192	0.131	0.05	7.66947e-13	0.081	MES
LIMA1	3.86767e-17	1.39932	0.305	0.19	7.96199e-13	0.115	MES
CALCRL	4.25928e-17	2.19568	0.117	0.038	8.76816e-13	0.079	MES
BMP2K	4.45564e-17	0.844324	0.346	0.274	9.17239e-13	0.072	MES
MYH11	4.52027e-17	2.31523	0.096	0.032	9.30542e-13	0.064	MES
CCN3	4.53529e-17	3.76135	0.094	0.013	9.33634e-13	0.081	MES
MARCHF3	5.73164e-17	1.58201	0.301	0.185	1.17991e-12	0.116	MES
ABCC3	5.94333e-17	2.9436	0.101	0.025	1.22349e-12	0.076	MES
MICA	6.15043e-17	3.41388	0.035	0.004	1.26613e-12	0.031	MES
ALPK1	6.22968e-17	2.60445	0.119	0.026	1.28244e-12	0.093	MES
ITIH5	6.46919e-17	3.42386	0.076	0.015	1.33175e-12	0.061	MES
SHROOM4	6.70747e-17	2.22636	0.125	0.043	1.3808e-12	0.082	MES
PLA2R1	6.82017e-17	1.64303	0.139	0.072	1.404e-12	0.067	MES
PAPLN	7.43894e-17	2.74253	0.07	0.016	1.53138e-12	0.054	MES
CELF2	7.92085e-17	0.919574	0.505	0.418	1.63059e-12	0.087	MES
CXCL12	8.05504e-17	2.27052	0.117	0.034	1.65821e-12	0.083	MES
IRAK3	8.46227e-17	1.61681	0.153	0.069	1.74204e-12	0.084	MES
SPTBN1	9.84936e-17	0.521846	0.811	0.755	2.02759e-12	0.056	MES
BACH1	1.01096e-16	0.507561	0.501	0.458	2.08117e-12	0.043	MES
PDGFA	1.08572e-16	2.59156	0.08	0.019	2.23506e-12	0.061	MES
SOX13	1.13868e-16	2.85031	0.068	0.015	2.34409e-12	0.053	MES
CDK14	1.1608e-16	0.747177	0.497	0.41	2.38962e-12	0.087	MES
MERTK	1.16558e-16	2.35267	0.15	0.051	2.39947e-12	0.099	MES
FILIP1	1.17589e-16	1.42881	0.145	0.089	2.42068e-12	0.056	MES
BHLHE40	1.24898e-16	1.88217	0.157	0.063	2.57116e-12	0.094	MES
VDR	1.35707e-16	3.01828	0.058	0.012	2.79365e-12	0.046	MES
NIBAN1	1.57959e-16	2.14749	0.169	0.062	3.25175e-12	0.107	MES
FBN2	1.69718e-16	3.0012	0.131	0.048	3.49381e-12	0.083	MES
SLC8B1	1.75356e-16	2.22272	0.104	0.04	3.60988e-12	0.064	MES
ITGA2	1.794e-16	2.43502	0.119	0.035	3.69313e-12	0.084	MES
ACACB	2.00564e-16	1.76182	0.221	0.147	4.12881e-12	0.074	MES
PAPPA	2.1417e-16	0.770449	0.364	0.287	4.4089e-12	0.077	MES
TPM2	2.1881e-16	1.67745	0.171	0.073	4.50442e-12	0.098	MES
CYP7B1	2.30915e-16	1.52734	0.222	0.122	4.75362e-12	0.1	MES
PRKCH	2.57543e-16	1.68674	0.183	0.075	5.30178e-12	0.108	MES
UBASH3B	3.438e-16	1.38034	0.232	0.146	7.07747e-12	0.086	MES
PLEKHA4	3.48987e-16	2.83174	0.092	0.021	7.18425e-12	0.071	MES
PLSCR1	3.74941e-16	1.81037	0.171	0.07	7.71853e-12	0.101	MES
MT1E	4.13762e-16	3.51709	0.08	0.01	8.51771e-12	0.07	MES
DOK5	4.51166e-16	1.50447	0.125	0.063	9.2877e-12	0.062	MES
ABCA1	4.63843e-16	1.30843	0.321	0.196	9.54867e-12	0.125	MES
BCL6	4.72146e-16	1.52339	0.204	0.109	9.71959e-12	0.095	MES
PARP14	4.96688e-16	1.69698	0.215	0.089	1.02248e-11	0.126	MES
GALNT17	5.02587e-16	1.53543	0.277	0.182	1.03463e-11	0.095	MES
SPATA6	5.14619e-16	1.28093	0.319	0.249	1.0594e-11	0.07	MES
NFIC	5.27048e-16	0.845429	0.391	0.312	1.08498e-11	0.079	MES
MEGF6	5.36597e-16	2.50024	0.066	0.016	1.10464e-11	0.05	MES
PDGFD	5.57327e-16	2.27537	0.148	0.067	1.14731e-11	0.081	MES
NACC2	6.38122e-16	3.22342	0.078	0.011	1.31364e-11	0.067	MES
VMP1	7.17587e-16	0.557539	0.685	0.624	1.47722e-11	0.061	MES
PFKFB3	7.7751e-16	1.02936	0.269	0.175	1.60058e-11	0.094	MES
SIK2	7.78112e-16	0.824388	0.444	0.373	1.60182e-11	0.071	MES
COL4A4	7.91619e-16	2.9854	0.086	0.024	1.62963e-11	0.062	MES
ADGRG6	7.93201e-16	2.71871	0.116	0.03	1.63288e-11	0.086	MES
CDH1	8.42175e-16	3.1524	0.064	0.017	1.7337e-11	0.047	MES
ERBB3	1.28438e-15	3.25482	0.055	0.011	2.64402e-11	0.044	MES
MAP3K5	1.63497e-15	1.40779	0.318	0.225	3.36575e-11	0.093	MES
EYA2	2.25639e-15	2.11526	0.078	0.031	4.64501e-11	0.047	MES
CNTN4	2.33961e-15	1.08294	0.305	0.23	4.81633e-11	0.075	MES
MIPOL1	2.41509e-15	1.79942	0.124	0.051	4.97171e-11	0.073	MES
PAPSS2	2.62432e-15	2.83014	0.173	0.072	5.40242e-11	0.101	MES
NHSL1	2.6826e-15	1.70068	0.19	0.076	5.5224e-11	0.114	MES
HOXB3	2.84265e-15	3.67673	0.069	0.007	5.85187e-11	0.062	MES
ADGRE5	3.15576e-15	2.08261	0.096	0.03	6.49644e-11	0.066	MES
INSC	3.28583e-15	4.65618	0.083	0.009	6.7642e-11	0.074	MES
ANXA11	3.63534e-15	1.5485	0.143	0.064	7.48371e-11	0.079	MES
MAPKAPK2	3.8979e-15	1.97643	0.198	0.079	8.02422e-11	0.119	MES
PECAM1	4.05543e-15	1.78679	0.132	0.056	8.34851e-11	0.076	MES
SPSB1	4.17681e-15	1.92059	0.194	0.09	8.59837e-11	0.104	MES
MSN	4.35332e-15	1.33932	0.248	0.123	8.96175e-11	0.125	MES
RASAL2	4.4819e-15	0.682012	0.58	0.502	9.22643e-11	0.078	MES
SPECC1	4.54464e-15	1.28834	0.222	0.131	9.35559e-11	0.091	MES
MMP19	4.7928e-15	2.82274	0.082	0.022	9.86645e-11	0.06	MES
INHBA	5.08082e-15	2.3079	0.13	0.034	1.04594e-10	0.096	MES
DNMBP	5.53984e-15	1.40505	0.201	0.115	1.14043e-10	0.086	MES
RBMS2	5.71045e-15	1.45034	0.202	0.118	1.17555e-10	0.084	MES
S100A11	5.90694e-15	1.60909	0.143	0.058	1.216e-10	0.085	MES
ALAS1	5.98202e-15	2.90619	0.121	0.06	1.23146e-10	0.061	MES
EDNRA	6.19991e-15	2.48852	0.095	0.026	1.27631e-10	0.069	MES
LGI4	6.88324e-15	2.85572	0.07	0.017	1.41698e-10	0.053	MES
LMOD1	7.09781e-15	2.32707	0.076	0.025	1.46115e-10	0.051	MES
FOSL2	7.10929e-15	1.80673	0.255	0.118	1.46352e-10	0.137	MES
TNFRSF1A	7.16892e-15	2.54158	0.113	0.025	1.47579e-10	0.088	MES
MAN2A1	7.18256e-15	0.96365	0.343	0.254	1.4786e-10	0.089	MES
RAB20	7.27398e-15	3.30831	0.103	0.019	1.49742e-10	0.084	MES
DUSP6	7.53433e-15	2.08795	0.117	0.04	1.55102e-10	0.077	MES
EIF2AK3	8.71273e-15	0.714341	0.285	0.247	1.7936e-10	0.038	MES
SEMA3B	8.78363e-15	2.39168	0.104	0.033	1.8082e-10	0.071	MES
SORBS1	8.84954e-15	0.890375	0.494	0.448	1.82177e-10	0.046	MES
MAMLD1	8.93807e-15	1.24826	0.195	0.12	1.83999e-10	0.075	MES
RGS6	1.02544e-14	1.41069	0.171	0.089	2.11096e-10	0.082	MES
NRXN3	1.04287e-14	1.01031	0.562	0.464	2.14686e-10	0.098	MES
NR3C1	1.04948e-14	0.73633	0.378	0.294	2.16046e-10	0.084	MES
TUBB6	1.06859e-14	2.08768	0.146	0.052	2.19981e-10	0.094	MES
PDZRN3	1.13884e-14	1.43548	0.263	0.161	2.34443e-10	0.102	MES
VCAM1	1.16639e-14	2.39899	0.073	0.017	2.40114e-10	0.056	MES
PXDC1	1.18435e-14	3.16189	0.075	0.012	2.43811e-10	0.063	MES
EFEMP1	1.29982e-14	2.55503	0.106	0.025	2.67581e-10	0.081	MES
SOCS3	1.33819e-14	2.24167	0.104	0.033	2.7548e-10	0.071	MES
EMP2	1.35702e-14	2.09905	0.095	0.03	2.79356e-10	0.065	MES
RFTN2	1.46252e-14	1.95975	0.11	0.046	3.01074e-10	0.064	MES
PDGFRB	1.50049e-14	1.83383	0.163	0.07	3.0889e-10	0.093	MES
STAT3	1.59344e-14	0.537197	0.618	0.542	3.28025e-10	0.076	MES
CHSY3	1.65691e-14	1.56691	0.209	0.122	3.41092e-10	0.087	MES
IL1RAP	1.68189e-14	2.91061	0.121	0.028	3.46233e-10	0.093	MES
LITAF	1.9358e-14	1.37439	0.232	0.137	3.98505e-10	0.095	MES
PLXND1	1.99958e-14	1.74441	0.128	0.054	4.11634e-10	0.074	MES
CYP11B1	2.09061e-14	3.82474	0.08	0.008	4.30373e-10	0.072	MES
RGCC	2.16155e-14	2.47455	0.086	0.023	4.44978e-10	0.063	MES
MCL1	2.31653e-14	1.23147	0.251	0.153	4.76881e-10	0.098	MES
SGK1	2.4523e-14	1.52066	0.202	0.118	5.04831e-10	0.084	MES
CEBPB	2.46122e-14	1.41232	0.162	0.077	5.06666e-10	0.085	MES
SHROOM3	2.46216e-14	1.76886	0.12	0.058	5.0686e-10	0.062	MES
DOCK9	2.55711e-14	1.05239	0.287	0.203	5.26406e-10	0.084	MES
S100A10	3.00281e-14	1.74938	0.146	0.052	6.18158e-10	0.094	MES
B4GALT1	3.01432e-14	1.66609	0.221	0.117	6.20528e-10	0.104	MES
ITGA5	3.36051e-14	2.7148	0.085	0.019	6.91794e-10	0.066	MES
ADAMTSL3	3.44802e-14	1.58064	0.134	0.073	7.0981e-10	0.061	MES
MEOX2	3.5406e-14	3.83155	0.067	0.012	7.28868e-10	0.055	MES
MYLK	3.59173e-14	1.28701	0.166	0.101	7.39394e-10	0.065	MES
FBLN2	3.76803e-14	1.97913	0.076	0.031	7.75688e-10	0.045	MES
SUCLG2	3.87207e-14	1.32485	0.227	0.132	7.97104e-10	0.095	MES
NOTCH3	4.24716e-14	2.19936	0.102	0.028	8.7432e-10	0.074	MES
NHS	5.18936e-14	1.26618	0.374	0.291	1.06828e-09	0.083	MES
NAMPT	5.85286e-14	1.50747	0.393	0.271	1.20487e-09	0.122	MES
IFFO2	5.99532e-14	2.51307	0.088	0.026	1.2342e-09	0.062	MES
FLT1	6.09688e-14	1.93521	0.11	0.042	1.2551e-09	0.068	MES
PDE7B	6.16054e-14	1.15824	0.221	0.149	1.26821e-09	0.072	MES
TRPC4	6.18811e-14	1.77847	0.055	0.027	1.27388e-09	0.028	MES
PREX2	6.51837e-14	2.88161	0.092	0.022	1.34187e-09	0.07	MES
GNA14	7.07999e-14	1.26288	0.165	0.123	1.45749e-09	0.042	MES
CYTH3	7.42014e-14	0.858438	0.359	0.298	1.52751e-09	0.061	MES
EPSTI1	7.61959e-14	1.64835	0.105	0.042	1.56857e-09	0.063	MES
ASPA	7.76208e-14	3.74917	0.065	0.01	1.5979e-09	0.055	MES
MID1	9.85926e-14	1.12044	0.193	0.133	2.02963e-09	0.06	MES
TBX18	1.06266e-13	3.16201	0.045	0.008	2.18758e-09	0.037	MES
GBP1	1.06921e-13	2.78967	0.068	0.013	2.20108e-09	0.055	MES
SLC22A3	1.24292e-13	4.09777	0.084	0.009	2.55868e-09	0.075	MES
STAR	1.26277e-13	3.53179	0.095	0.021	2.59954e-09	0.074	MES
TGFBI	1.31286e-13	2.33448	0.139	0.041	2.70266e-09	0.098	MES
IFNGR2	1.32095e-13	0.824067	0.269	0.211	2.7193e-09	0.058	MES
QKI	1.32238e-13	1.01401	0.567	0.455	2.72225e-09	0.112	MES
NFIL3	1.34041e-13	1.35231	0.137	0.082	2.75937e-09	0.055	MES
TLE1	1.35319e-13	1.39101	0.274	0.184	2.78568e-09	0.09	MES
NFATC1	1.35732e-13	2.84813	0.108	0.031	2.79418e-09	0.077	MES
IGF2BP2	1.46632e-13	1.34218	0.188	0.107	3.01856e-09	0.081	MES
EDIL3	1.52083e-13	0.879085	0.237	0.151	3.13078e-09	0.086	MES
COL28A1	1.59179e-13	2.05428	0.116	0.065	3.27686e-09	0.051	MES
GPC5	1.72286e-13	0.945754	0.361	0.284	3.54668e-09	0.077	MES
ZNF331	1.88189e-13	2.04455	0.306	0.268	3.87406e-09	0.038	MES
ZFP36L2	1.90045e-13	0.82988	0.3	0.222	3.91226e-09	0.078	MES
ADH1B	1.97824e-13	3.06871	0.054	0.009	4.07241e-09	0.045	MES
ITGB5	2.06969e-13	1.2976	0.189	0.104	4.26067e-09	0.085	MES
IFITM3	2.25156e-13	2.05015	0.147	0.044	4.63506e-09	0.103	MES
FERMT2	2.39652e-13	0.948854	0.327	0.245	4.93347e-09	0.082	MES
MRC2	2.46724e-13	1.26701	0.16	0.096	5.07906e-09	0.064	MES
BCL3	2.87298e-13	2.4264	0.028	0.006	5.91431e-09	0.022	MES
MMP14	2.98401e-13	2.36044	0.078	0.02	6.14287e-09	0.058	MES
[truncated: 666 more rows]

## Sheet: Supplementary Table 5
peak	logFC	logCPM	F	PValue	FDR	cluster
chr12-108059903-108060486	2.93831	1.36031	50.4931	4.14546e-09	0.000268788	ADRN_Calcium
chr2-151560154-151560891	2.84007	1.32124	49.9989	4.69917e-09	0.000268788	ADRN_Calcium
chr12-51752302-51752841	2.99061	1.42553	49.024	6.0293e-09	0.000268788	ADRN_Calcium
chr1-212131710-212132473	3.18568	1.28784	47.2084	9.65691e-09	0.000322881	ADRN_Calcium
chr13-29402078-29402779	3.015	1.34919	45.1634	1.65989e-08	0.00037905	ADRN_Calcium
chr7-131681716-131682334	3.29691	1.06833	43.8288	2.37929e-08	0.00037905	ADRN_Calcium
chr5-136749781-136750883	2.90176	1.50573	43.7833	2.40889e-08	0.00037905	ADRN_Calcium
chr3-50671289-50671614	3.05973	1.18482	43.5741	2.55005e-08	0.00037905	ADRN_Calcium
chr2-21939568-21940376	3.30574	1.60574	43.5731	2.55079e-08	0.00037905	ADRN_Calcium
chr14-87869358-87870467	3.23806	2.09722	41.6913	4.2835e-08	0.000472914	ADRN_Calcium
chr14-88263898-88264629	2.65587	1.68157	41.6187	4.37096e-08	0.000472914	ADRN_Calcium
chr15-25468507-25469887	2.83423	1.77702	41.6077	4.38442e-08	0.000472914	ADRN_Calcium
chr1-115189894-115190560	3.04537	1.31227	41.4017	4.64376e-08	0.000472914	ADRN_Calcium
chr19-32017752-32018544	2.88674	1.04492	41.1731	4.95046e-08	0.000472914	ADRN_Calcium
chr5-115366050-115366665	2.92082	1.49828	40.7334	5.60092e-08	0.000499382	ADRN_Calcium
chr7-131895275-131896082	3.2696	1.39859	40.3324	6.27185e-08	0.000524252	ADRN_Calcium
chr14-93994586-93995585	2.83552	2.11115	39.7905	7.31407e-08	0.000575407	ADRN_Calcium
chr1-67339656-67340670	2.87315	1.30254	39.3188	8.36804e-08	0.00062175	ADRN_Calcium
chr22-30829766-30830522	2.8967	2.40619	38.9001	9.43625e-08	0.000664217	ADRN_Calcium
chr4-14529435-14529990	3.08631	1.04205	38.2258	1.14644e-07	0.000765036	ADRN_Calcium
chr11-56932523-56933276	3.52821	1.08133	37.8827	1.2666e-07	0.000765036	ADRN_Calcium
chr8-20061910-20062654	3.11118	1.41062	37.7527	1.31548e-07	0.000765036	ADRN_Calcium
chr8-1652545-1653553	2.6295	1.79773	37.7522	1.31566e-07	0.000765036	ADRN_Calcium
chr10-91598228-91598962	2.78163	1.58402	37.2115	1.54111e-07	0.000858788	ADRN_Calcium
chr5-152259497-152260139	3.27144	1.66067	36.1334	2.11906e-07	0.00106734	ADRN_Calcium
chr9-115780752-115781649	3.15528	1.44306	36.1238	2.12515e-07	0.00106734	ADRN_Calcium
chr5-110377524-110378551	2.70317	1.82301	36.0772	2.15478e-07	0.00106734	ADRN_Calcium
chr5-174151501-174152022	2.53513	1.16589	35.9265	2.25371e-07	0.00106958	ADRN_Calcium
chr5-71947792-71948644	2.98765	1.2993	35.796	2.3432e-07	0.00106958	ADRN_Calcium
chr16-48075205-48075951	2.76056	1.45854	35.3495	2.67835e-07	0.00106958	ADRN_Calcium
chr8-101245125-101246023	2.75065	2.06589	35.3343	2.69063e-07	0.00106958	ADRN_Calcium
chr6-17863953-17864551	2.87267	1.29511	35.3223	2.70031e-07	0.00106958	ADRN_Calcium
chr9-119221090-119221667	2.86409	1.38841	35.2118	2.7915e-07	0.00106958	ADRN_Calcium
chr2-47631219-47632548	2.95076	2.27415	35.2	2.80141e-07	0.00106958	ADRN_Calcium
chr1-203177439-203177889	2.78614	1.03998	35.1311	2.86011e-07	0.00106958	ADRN_Calcium
chr7-158133782-158134297	2.67427	1.54294	35.0425	2.93746e-07	0.00106958	ADRN_Calcium
chr6-170013549-170014193	3.01507	1.26563	34.9694	3.00294e-07	0.00106958	ADRN_Calcium
chr9-126403275-126403685	2.83333	1.36615	34.9298	3.039e-07	0.00106958	ADRN_Calcium
chr7-132065267-132067038	2.11308	3.45059	34.7597	3.19927e-07	0.00109711	ADRN_Calcium
chr20-37441668-37442476	2.61084	2.30446	34.6636	3.2937e-07	0.00110126	ADRN_Calcium
chr13-42600797-42601557	3.10206	1.1489	34.5818	3.37642e-07	0.00110138	ADRN_Calcium
chr15-52143628-52144380	3.10867	1.62408	34.1307	3.87266e-07	0.00117064	ADRN_Calcium
chr2-30410158-30410509	3.19774	1.36818	34.1107	3.89628e-07	0.00117064	ADRN_Calcium
chr14-95796516-95797256	2.69343	1.0344	34.0751	3.9389e-07	0.00117064	ADRN_Calcium
chr2-219350365-219351199	2.54361	1.50605	33.8854	4.1738e-07	0.00117064	ADRN_Calcium
chr3-132231470-132232178	2.60419	0.90549	33.8854	4.17388e-07	0.00117064	ADRN_Calcium
chr20-51335211-51335869	2.66784	0.842532	33.8853	4.17392e-07	0.00117064	ADRN_Calcium
chr13-51034531-51035790	2.33486	2.23371	33.6833	4.44026e-07	0.00117064	ADRN_Calcium
chr9-84939886-84940750	2.95892	1.43993	33.6747	4.45192e-07	0.00117064	ADRN_Calcium
chr2-30407763-30408354	2.62017	1.84222	33.6577	4.4753e-07	0.00117064	ADRN_Calcium
chr7-129739279-129739867	2.72071	1.88437	33.6105	4.5406e-07	0.00117064	ADRN_Calcium
chr12-107411528-107412150	2.5851	1.50758	33.6026	4.55157e-07	0.00117064	ADRN_Calcium
chr15-48939179-48940032	3.04871	1.42493	33.5135	4.67784e-07	0.00118041	ADRN_Calcium
chr15-42427218-42428174	2.90988	1.41876	33.3268	4.95438e-07	0.00121391	ADRN_Calcium
chr7-71633157-71634072	2.58032	2.09354	33.2418	5.08587e-07	0.00121391	ADRN_Calcium
chr5-31811021-31811591	2.65706	1.34178	33.1888	5.16957e-07	0.00121391	ADRN_Calcium
chr3-155497821-155498531	2.83798	1.00022	33.1839	5.17739e-07	0.00121391	ADRN_Calcium
chr2-31070331-31070665	2.73571	0.985857	33.0653	5.37058e-07	0.00121391	ADRN_Calcium
chr12-119446225-119447136	2.62512	2.14222	33.0289	5.43132e-07	0.00121391	ADRN_Calcium
chr5-37735351-37736509	2.28386	1.397	33.0202	5.44595e-07	0.00121391	ADRN_Calcium
chr21-40049094-40050038	2.66051	1.79114	32.7979	5.83397e-07	0.00127908	ADRN_Calcium
chr7-139825593-139826266	2.34108	1.33663	32.6226	6.1603e-07	0.00127975	ADRN_Calcium
chr10-775176-775800	2.56306	1.1655	32.5829	6.23687e-07	0.00127975	ADRN_Calcium
chr2-23077088-23078093	2.65422	2.15069	32.5634	6.27468e-07	0.00127975	ADRN_Calcium
chr10-49780901-49781687	2.40009	2.44087	32.5422	6.31621e-07	0.00127975	ADRN_Calcium
chr12-98753878-98754509	2.61447	2.15894	32.4521	6.49588e-07	0.00127975	ADRN_Calcium
chr3-43953180-43954334	2.66946	2.27487	32.4434	6.51357e-07	0.00127975	ADRN_Calcium
chr6-18405375-18406100	3.11295	1.02489	32.439	6.52242e-07	0.00127975	ADRN_Calcium
chr7-136037027-136037348	2.59055	1.31689	32.3886	6.62572e-07	0.00127975	ADRN_Calcium
chr13-44004331-44005223	2.79652	1.57523	32.3537	6.69819e-07	0.00127975	ADRN_Calcium
chr11-120124748-120125333	2.77844	1.27961	32.2173	6.98968e-07	0.00131439	ADRN_Calcium
chr9-88583769-88584702	2.3226	1.036	32.1549	7.12716e-07	0.00131439	ADRN_Calcium
chr6-158487312-158488400	2.68459	1.77251	32.1338	7.17436e-07	0.00131439	ADRN_Calcium
chr7-158171680-158172232	2.69865	1.34292	32.0032	7.47385e-07	0.00134286	ADRN_Calcium
chr10-80075771-80076141	2.68608	0.802403	31.9641	7.56594e-07	0.00134286	ADRN_Calcium
chr7-43302032-43302698	2.41224	1.54068	31.9201	7.67109e-07	0.00134286	ADRN_Calcium
chr6-75402063-75402658	3.10831	1.7624	31.8951	7.7314e-07	0.00134286	ADRN_Calcium
chr20-56091302-56092231	3.03088	1.52947	31.7715	8.03731e-07	0.00136353	ADRN_Calcium
chr9-122087686-122088172	2.57496	1.53103	31.7648	8.05431e-07	0.00136353	ADRN_Calcium
chr9-69898508-69899183	2.5821	1.18851	31.6622	8.31851e-07	0.00137118	ADRN_Calcium
chr5-137648045-137649508	2.3828	1.62008	31.6216	8.42543e-07	0.00137118	ADRN_Calcium
chr14-72611346-72611914	2.69826	1.90688	31.5437	8.63492e-07	0.00137118	ADRN_Calcium
chr5-133663936-133664758	2.79847	1.49981	31.5193	8.7016e-07	0.00137118	ADRN_Calcium
chr10-77983128-77984327	2.35934	2.26405	31.4987	8.75814e-07	0.00137118	ADRN_Calcium
chr22-30806111-30806788	2.76064	1.63535	31.4729	8.82966e-07	0.00137118	ADRN_Calcium
chr17-51957430-51958153	2.40132	1.69455	31.4662	8.84852e-07	0.00137118	ADRN_Calcium
chr6-157514638-157515364	2.41009	1.52559	31.4008	9.03293e-07	0.00137118	ADRN_Calcium
chr13-27035818-27036599	2.74975	1.37858	31.3828	9.08457e-07	0.00137118	ADRN_Calcium
chr13-100131950-100132530	2.93482	1.64523	31.3688	9.12476e-07	0.00137118	ADRN_Calcium
chr20-8756270-8756841	2.64861	1.24312	31.2645	9.43066e-07	0.00140141	ADRN_Calcium
chr8-132265222-132266096	2.66731	2.24418	31.0764	1.00094e-06	0.00145082	ADRN_Calcium
chr6-158481430-158482641	2.67375	2.08551	31.0759	1.00111e-06	0.00145082	ADRN_Calcium
chr6-106574465-106575590	2.71874	1.79795	31.0516	1.00886e-06	0.00145082	ADRN_Calcium
chr8-41120030-41120857	2.34748	1.36106	30.9754	1.03355e-06	0.00147051	ADRN_Calcium
chr2-30968872-30969347	2.53354	0.870359	30.8726	1.06789e-06	0.00150338	ADRN_Calcium
chr17-34720614-34721616	2.42978	1.72349	30.7521	1.10962e-06	0.0015284	ADRN_Calcium
chr12-123024909-123025321	2.54539	1.12876	30.7429	1.11289e-06	0.0015284	ADRN_Calcium
chr16-17518566-17519459	2.73906	1.61047	30.723	1.11997e-06	0.0015284	ADRN_Calcium
chr14-67635995-67636810	2.66444	1.78185	30.6879	1.13255e-06	0.0015284	ADRN_Calcium
chr7-155071801-155072402	2.75874	1.26284	30.6596	1.14281e-06	0.0015284	ADRN_Calcium
chr3-32226470-32227314	2.83394	0.901531	30.608	1.16178e-06	0.00153839	ADRN_Calcium
chr13-42611514-42612677	2.46942	1.57629	30.5001	1.20253e-06	0.00153947	ADRN_Calcium
chr13-45563826-45564624	2.35658	1.54263	30.4668	1.21539e-06	0.00153947	ADRN_Calcium
chr7-158460425-158461006	2.73101	1.34536	30.4574	1.21903e-06	0.00153947	ADRN_Calcium
chr14-61891111-61891596	2.5376	1.06225	30.4456	1.22365e-06	0.00153947	ADRN_Calcium
chr17-51718471-51719371	2.52313	1.59225	30.4359	1.22745e-06	0.00153947	ADRN_Calcium
chr1-95197636-95198472	2.28486	1.43156	30.4044	1.23988e-06	0.00153947	ADRN_Calcium
chr9-122383897-122384559	3.03995	1.00044	30.3961	1.24317e-06	0.00153947	ADRN_Calcium
chr2-110828022-110828843	2.63705	1.27175	30.2556	1.30042e-06	0.00158932	ADRN_Calcium
chr13-32938566-32939273	2.63189	1.28565	30.2394	1.30719e-06	0.00158932	ADRN_Calcium
chr13-93861431-93862741	2.36638	2.3189	30.1129	1.36137e-06	0.00161886	ADRN_Calcium
chr10-101330339-101331211	2.26707	1.78466	30.0953	1.36908e-06	0.00161886	ADRN_Calcium
chr12-110055185-110056133	2.65255	1.57872	30.0757	1.3777e-06	0.00161886	ADRN_Calcium
chr7-27968885-27969733	2.371	1.69982	30.016	1.4044e-06	0.00161886	ADRN_Calcium
chr7-74343309-74344308	2.21679	1.67739	30.0129	1.40581e-06	0.00161886	ADRN_Calcium
chr3-63327985-63328800	2.66963	1.80148	30.0108	1.40678e-06	0.00161886	ADRN_Calcium
chr2-216492681-216493371	2.63744	1.45441	29.9777	1.42185e-06	0.00161886	ADRN_Calcium
chr11-120573479-120574200	2.33496	0.922958	29.9635	1.42833e-06	0.00161886	ADRN_Calcium
chr13-100887292-100888166	2.74103	1.41155	29.8713	1.47139e-06	0.00165365	ADRN_Calcium
chr12-108955134-108955817	2.7839	1.4773	29.8121	1.49973e-06	0.00167146	ADRN_Calcium
chr7-117132445-117133360	2.43531	1.3596	29.7509	1.52966e-06	0.00169073	ADRN_Calcium
chr20-19673256-19674079	2.5353	0.987556	29.7228	1.54362e-06	0.00169218	ADRN_Calcium
chr14-24070879-24071773	2.20002	1.70225	29.6394	1.58576e-06	0.00172423	ADRN_Calcium
chr7-154415660-154416427	2.69444	1.75661	29.5902	1.6112e-06	0.00173777	ADRN_Calcium
chr6-15735334-15736525	2.46171	1.69467	29.5306	1.64258e-06	0.00175744	ADRN_Calcium
chr14-95900800-95901362	2.44101	1.05207	29.4833	1.6679e-06	0.00177038	ADRN_Calcium
chr7-158301189-158301543	2.63597	0.979173	29.421	1.70194e-06	0.00179228	ADRN_Calcium
chr10-63105829-63106882	2.45073	1.66531	29.376	1.72695e-06	0.00180441	ADRN_Calcium
chr17-71969945-71970721	2.41236	1.56065	29.3117	1.76337e-06	0.00182818	ADRN_Calcium
chr22-44037244-44038069	2.55198	1.8695	29.2314	1.81002e-06	0.00184965	ADRN_Calcium
chr8-10395213-10395808	2.81448	1.58053	29.2162	1.81895e-06	0.00184965	ADRN_Calcium
chr5-59193558-59194284	2.57113	1.28935	29.1699	1.84659e-06	0.00184965	ADRN_Calcium
chr11-123586840-123587355	2.45551	1.25149	29.1602	1.85242e-06	0.00184965	ADRN_Calcium
chr8-30697998-30698915	2.31668	1.25631	29.1183	1.87784e-06	0.00184965	ADRN_Calcium
chr13-27334669-27335461	2.46505	1.43697	29.0612	1.91309e-06	0.00184965	ADRN_Calcium
chr8-128326357-128327270	2.62847	2.45629	29.0606	1.91346e-06	0.00184965	ADRN_Calcium
chr10-90959909-90960802	3.09669	1.91804	29.0455	1.9229e-06	0.00184965	ADRN_Calcium
chr2-172282934-172283820	2.66053	1.72995	29.0363	1.92871e-06	0.00184965	ADRN_Calcium
chr1-34199569-34200337	3.11762	1.28899	28.9986	1.95253e-06	0.00184965	ADRN_Calcium
chr1-56357742-56358613	2.36115	1.05751	28.9707	1.97039e-06	0.00184965	ADRN_Calcium
chr5-133735228-133735792	2.60228	1.2246	28.9527	1.98196e-06	0.00184965	ADRN_Calcium
chr4-48909629-48910012	2.7747	1.42484	28.9436	1.98791e-06	0.00184965	ADRN_Calcium
chr3-43871939-43872789	2.439	1.58819	28.9107	2.00933e-06	0.00184965	ADRN_Calcium
chr11-32136741-32137816	2.42466	1.00856	28.9062	2.01232e-06	0.00184965	ADRN_Calcium
chr5-157222099-157223200	2.53656	1.70207	28.8939	2.0204e-06	0.00184965	ADRN_Calcium
chr5-96509578-96510526	2.58533	1.79816	28.8877	2.02447e-06	0.00184965	ADRN_Calcium
chr16-48087125-48088103	2.23338	1.26445	28.8614	2.04194e-06	0.00184965	ADRN_Calcium
chr17-63974066-63975161	2.50736	2.10098	28.8422	2.05479e-06	0.00184965	ADRN_Calcium
chr10-81872247-81872765	2.46471	1.42152	28.8335	2.06069e-06	0.00184965	ADRN_Calcium
chr8-8833916-8834591	2.38242	1.1494	28.7502	2.11756e-06	0.00187571	ADRN_Calcium
chr1-84257411-84258030	2.35528	0.836198	28.7387	2.12558e-06	0.00187571	ADRN_Calcium
chr5-102909959-102910988	2.34391	1.50902	28.7262	2.13426e-06	0.00187571	ADRN_Calcium
chr8-124271036-124272315	2.64359	2.79563	28.7097	2.14582e-06	0.00187571	ADRN_Calcium
chr3-120170106-120170640	2.64192	1.28414	28.6723	2.17229e-06	0.00188652	ADRN_Calcium
chr7-136017752-136018731	2.55166	1.74879	28.6454	2.19153e-06	0.00189095	ADRN_Calcium
chr11-126917545-126918198	2.88849	1.49377	28.5992	2.22493e-06	0.00190065	ADRN_Calcium
chr13-40102613-40103284	2.56404	1.23573	28.5907	2.23119e-06	0.00190065	ADRN_Calcium
chr2-74387381-74387907	2.39185	1.95088	28.5628	2.25167e-06	0.00190595	ADRN_Calcium
chr1-75345508-75346333	2.54411	1.53621	28.4647	2.32541e-06	0.0019518	ADRN_Calcium
chr11-19589318-19590281	2.45278	0.90919	28.4521	2.33502e-06	0.0019518	ADRN_Calcium
chr13-30033598-30034171	2.46958	1.08163	28.3901	2.38309e-06	0.0019616	ADRN_Calcium
chr15-80645288-80646170	2.6842	1.1951	28.3829	2.38877e-06	0.0019616	ADRN_Calcium
chr7-102991194-102992237	2.37614	1.54619	28.3663	2.4018e-06	0.0019616	ADRN_Calcium
chr12-131607441-131608073	2.27758	1.26661	28.3618	2.40541e-06	0.0019616	ADRN_Calcium
chr1-57016978-57017608	2.72259	1.13471	28.3153	2.44247e-06	0.0019622	ADRN_Calcium
chr8-21560380-21561742	2.66307	2.23206	28.3028	2.45255e-06	0.0019622	ADRN_Calcium
chr17-63516709-63517387	2.31013	1.69878	28.2955	2.45843e-06	0.0019622	ADRN_Calcium
chr7-71307805-71308529	2.48337	1.06943	28.2876	2.46484e-06	0.0019622	ADRN_Calcium
chr10-18179705-18180361	2.3974	1.77524	28.2469	2.4981e-06	0.00197691	ADRN_Calcium
chr5-149798881-149799484	2.62388	2.13276	28.1953	2.54094e-06	0.00199004	ADRN_Calcium
chr2-45128294-45129042	2.69561	1.33077	28.1726	2.56004e-06	0.00199004	ADRN_Calcium
chr9-137918410-137920280	2.20523	2.8663	28.1566	2.57361e-06	0.00199004	ADRN_Calcium
chr1-25786890-25788053	2.68546	1.891	28.1559	2.57421e-06	0.00199004	ADRN_Calcium
chr10-77467133-77467606	2.30549	1.0631	27.976	2.73185e-06	0.00208771	ADRN_Calcium
chr7-132422306-132422799	2.28756	1.43733	27.9632	2.74338e-06	0.00208771	ADRN_Calcium
chr17-81898220-81899235	2.30549	2.57917	27.9449	2.76007e-06	0.00208771	ADRN_Calcium
chr12-119448411-119449108	2.25194	1.62808	27.9148	2.7877e-06	0.00208771	ADRN_Calcium
chr3-139338741-139339688	2.41679	1.47882	27.9036	2.79808e-06	0.00208771	ADRN_Calcium
chr16-6006907-6008026	2.03871	2.01657	27.8979	2.80339e-06	0.00208771	ADRN_Calcium
chr1-27145897-27146313	2.55107	1.31477	27.8909	2.80982e-06	0.00208771	ADRN_Calcium
chr1-109769080-109769656	2.5585	1.38649	27.8124	2.88387e-06	0.00213089	ADRN_Calcium
chr14-72607982-72608918	2.66983	2.35016	27.7644	2.93021e-06	0.00214294	ADRN_Calcium
chr16-12300019-12301501	1.932	2.98879	27.7321	2.96175e-06	0.00214294	ADRN_Calcium
chr7-134618694-134619440	2.75455	1.14169	27.7295	2.96433e-06	0.00214294	ADRN_Calcium
chr5-68683300-68683999	2.38791	1.93448	27.7139	2.97967e-06	0.00214294	ADRN_Calcium
chr10-2949452-2950358	2.5117	1.87266	27.7133	2.98029e-06	0.00214294	ADRN_Calcium
chr8-94018095-94018892	2.64622	1.91987	27.6845	3.00887e-06	0.00214327	ADRN_Calcium
chr1-152905489-152906699	2.92811	1.43748	27.6806	3.0128e-06	0.00214327	ADRN_Calcium
chr17-17937055-17937789	2.15125	1.85055	27.6576	3.03595e-06	0.00214831	ADRN_Calcium
chr5-168226744-168227367	2.51302	1.07217	27.6229	3.07108e-06	0.00215611	ADRN_Calcium
chr9-122402085-122402860	2.75551	2.46053	27.6136	3.08068e-06	0.00215611	ADRN_Calcium
chr10-85641508-85643195	2.00473	2.28926	27.5918	3.10307e-06	0.00215611	ADRN_Calcium
chr12-123097404-123098184	2.39905	3.14564	27.5837	3.11145e-06	0.00215611	ADRN_Calcium
chr2-106109671-106110269	2.20378	1.40511	27.5497	3.14683e-06	0.00216938	ADRN_Calcium
chr13-33797409-33798125	2.38376	1.88534	27.5265	3.17114e-06	0.00217493	ADRN_Calcium
chr15-48945902-48946527	3.01784	1.02963	27.4946	3.20504e-06	0.00217707	ADRN_Calcium
chr10-123639829-123640319	2.61728	0.880073	27.4871	3.21303e-06	0.00217707	ADRN_Calcium
chr3-133843373-133844191	2.57254	1.78584	27.4777	3.2231e-06	0.00217707	ADRN_Calcium
chr2-48125964-48126602	2.62572	1.30032	27.3942	3.31405e-06	0.0022157	ADRN_Calcium
chr13-31970296-31971227	2.30159	1.36961	27.3776	3.33248e-06	0.0022157	ADRN_Calcium
chr2-23561144-23561452	2.58681	1.22804	27.3756	3.33473e-06	0.0022157	ADRN_Calcium
chr12-123085680-123086077	2.28397	1.86428	27.3645	3.34704e-06	0.0022157	ADRN_Calcium
chr18-37421077-37421889	2.32004	2.37015	27.3502	3.36312e-06	0.0022157	ADRN_Calcium
chr20-8453843-8454782	2.56502	2.62033	27.3313	3.3844e-06	0.00221879	ADRN_Calcium
chr3-58260155-58261109	2.53146	1.3378	27.314	3.404e-06	0.00222075	ADRN_Calcium
chr9-120402926-120403695	2.36729	1.5507	27.2851	3.43696e-06	0.0022264	ADRN_Calcium
chr1-110581551-110582800	2.37866	1.59109	27.2738	3.44991e-06	0.0022264	ADRN_Calcium
chr10-5317370-5318168	2.8568	1.76057	27.2495	3.47806e-06	0.0022264	ADRN_Calcium
chr6-44278847-44279995	2.02337	2.59137	27.241	3.48798e-06	0.0022264	ADRN_Calcium
chr2-216373059-216373795	2.03419	2.10603	27.2107	3.52347e-06	0.0022264	ADRN_Calcium
chr10-78623727-78624247	2.47735	1.88857	27.1939	3.54331e-06	0.0022264	ADRN_Calcium
chr21-40601916-40602475	2.70948	1.43863	27.1922	3.54528e-06	0.0022264	ADRN_Calcium
chr1-110476864-110477797	2.66167	1.80714	27.1914	3.54631e-06	0.0022264	ADRN_Calcium
chr22-19497010-19497787	2.28952	1.45669	27.1778	3.56248e-06	0.0022264	ADRN_Calcium
chr2-30113307-30114130	2.59053	1.67159	27.1632	3.57989e-06	0.00222688	ADRN_Calcium
chr1-50192012-50192468	2.42039	1.50482	27.1403	3.60741e-06	0.0022336	ADRN_Calcium
chr16-15507037-15507673	2.43717	1.54394	27.1221	3.62946e-06	0.0022369	ADRN_Calcium
chr1-235588682-235589616	2.29162	2.14566	27.0969	3.66018e-06	0.00224549	ADRN_Calcium
chr22-33073789-33074365	2.71956	1.40993	27.0329	3.7395e-06	0.0022832	ADRN_Calcium
chr17-17470556-17470813	2.52854	1.11186	27.0126	3.76503e-06	0.0022832	ADRN_Calcium
chr17-68317984-68319076	2.59584	2.04718	27.0023	3.77806e-06	0.0022832	ADRN_Calcium
chr20-42259963-42260471	2.37721	1.40032	26.9586	3.83384e-06	0.0022832	ADRN_Calcium
chr6-42315734-42316360	2.49895	1.12832	26.9575	3.8353e-06	0.0022832	ADRN_Calcium
chr5-142644067-142645448	2.56178	2.42637	26.9531	3.84101e-06	0.0022832	ADRN_Calcium
chr6-75430816-75431827	2.27777	2.03119	26.9294	3.87168e-06	0.0022832	ADRN_Calcium
chr7-131243883-131244844	2.87071	2.71413	26.9274	3.87418e-06	0.0022832	ADRN_Calcium
chr3-47909573-47911321	2.3216	2.27866	26.9259	3.87617e-06	0.0022832	ADRN_Calcium
chr12-100705847-100706669	2.37701	1.3123	26.9073	3.90047e-06	0.0022832	ADRN_Calcium
chr11-132317801-132319058	2.65288	1.60914	26.8907	3.92229e-06	0.0022832	ADRN_Calcium
chr12-94618931-94619312	2.56087	1.4734	26.8722	3.94677e-06	0.0022832	ADRN_Calcium
chr9-37667463-37668498	2.30187	1.97578	26.863	3.95892e-06	0.0022832	ADRN_Calcium
chr4-24850416-24851078	2.50627	1.13326	26.8617	3.96066e-06	0.0022832	ADRN_Calcium
chr17-17879501-17879781	2.51666	0.700969	26.838	3.99233e-06	0.00229158	ADRN_Calcium
chr7-135197970-135198593	2.71156	1.74709	26.7953	4.05001e-06	0.00230378	ADRN_Calcium
chr6-155126804-155127405	2.62508	1.20837	26.7795	4.07158e-06	0.00230378	ADRN_Calcium
chr16-9796976-9797833	2.6904	1.20029	26.7734	4.08002e-06	0.00230378	ADRN_Calcium
chr10-105188626-105189624	2.3528	1.2587	26.7608	4.09727e-06	0.00230378	ADRN_Calcium
chr3-140446754-140447469	2.59695	1.44493	26.7591	4.09971e-06	0.00230378	ADRN_Calcium
chr18-25853549-25854349	2.24259	1.30345	26.7241	4.14826e-06	0.00231983	ADRN_Calcium
chr10-85532049-85533254	2.22865	1.84077	26.7136	4.16297e-06	0.00231983	ADRN_Calcium
chr7-71486585-71487536	2.75071	1.72498	26.6755	4.21671e-06	0.00234003	ADRN_Calcium
chr5-145494859-145496032	2.55334	1.79156	26.5991	4.32667e-06	0.0023774	ADRN_Calcium
chr15-33580450-33581475	2.44183	1.50667	26.5876	4.34346e-06	0.0023774	ADRN_Calcium
chr5-170305768-170306748	2.54986	1.72308	26.5658	4.37548e-06	0.0023774	ADRN_Calcium
chr14-78785144-78785895	2.47791	0.810523	26.562	4.38118e-06	0.0023774	ADRN_Calcium
chr3-49647577-49648194	2.31625	1.16101	26.5567	4.38901e-06	0.0023774	ADRN_Calcium
chr3-158746620-158747314	2.50505	1.31929	26.5283	4.43125e-06	0.0023774	ADRN_Calcium
chr9-115614932-115616148	2.50012	1.93079	26.503	4.46925e-06	0.0023774	ADRN_Calcium
chr5-74402417-74402921	2.49388	1.00044	26.503	4.46929e-06	0.0023774	ADRN_Calcium
chr3-135196970-135197740	2.36632	1.25346	26.4842	4.49776e-06	0.0023774	ADRN_Calcium
chr7-154853556-154854061	2.6271	0.999511	26.4799	4.50426e-06	0.0023774	ADRN_Calcium
chr5-76111374-76111853	2.47656	1.30151	26.4752	4.51148e-06	0.0023774	ADRN_Calcium
chr20-43974840-43975657	2.68187	1.52509	26.4558	4.54111e-06	0.0023774	ADRN_Calcium
chr5-115351369-115352116	2.53981	1.33986	26.4533	4.54501e-06	0.0023774	ADRN_Calcium
chr16-83336546-83337102	2.42991	1.26679	26.4283	4.5835e-06	0.0023774	ADRN_Calcium
chr2-64675762-64676284	2.75486	1.32946	26.424	4.59019e-06	0.0023774	ADRN_Calcium
chr20-39042009-39042958	2.3642	1.64534	26.4217	4.59372e-06	0.0023774	ADRN_Calcium
chr12-3655102-3655875	2.08407	1.73271	26.4147	4.60467e-06	0.0023774	ADRN_Calcium
chr17-50064326-50065066	2.37935	2.14661	26.409	4.61357e-06	0.0023774	ADRN_Calcium
chr5-11052587-11053341	2.37942	1.09953	26.3941	4.63675e-06	0.0023774	ADRN_Calcium
chr13-109274164-109274865	2.40071	1.39661	26.3549	4.6987e-06	0.0023774	ADRN_Calcium
chr22-25747155-25747924	2.41254	2.41543	26.3412	4.72055e-06	0.0023774	ADRN_Calcium
chr14-90721577-90722253	2.08758	1.73815	26.3408	4.72118e-06	0.0023774	ADRN_Calcium
chr17-65438140-65439291	2.41638	1.70339	26.3404	4.72175e-06	0.0023774	ADRN_Calcium
chr13-74930364-74930875	2.55382	1.2474	26.3343	4.73151e-06	0.0023774	ADRN_Calcium
chr9-88254823-88255492	2.79944	1.63916	26.3167	4.75985e-06	0.0023774	ADRN_Calcium
chr5-168209402-168210270	2.08364	1.04217	26.3132	4.76548e-06	0.0023774	ADRN_Calcium
chr4-13639714-13640674	2.51454	1.68745	26.3117	4.76789e-06	0.0023774	ADRN_Calcium
chr6-42190576-42191275	2.46312	1.26613	26.2873	4.80744e-06	0.0023774	ADRN_Calcium
chr5-59079650-59080595	2.35384	2.0163	26.285	4.81128e-06	0.0023774	ADRN_Calcium
chr3-140091046-140091432	2.50588	1.26351	26.2813	4.81734e-06	0.0023774	ADRN_Calcium
chr10-111246762-111248453	2.0444	2.59169	26.254	4.86206e-06	0.00238638	ADRN_Calcium
chr2-2557461-2557994	2.42889	1.4444	26.2484	4.87121e-06	0.00238638	ADRN_Calcium
chr14-65005669-65006819	2.59285	2.18988	26.2371	4.8899e-06	0.00238679	ADRN_Calcium
chr10-91190953-91191503	2.48147	0.950434	26.2138	4.9287e-06	0.00239698	ADRN_Calcium
chr2-172692643-172693461	2.2809	1.70467	26.1982	4.95497e-06	0.00240102	ADRN_Calcium
chr2-23513654-23514488	2.13801	2.24179	26.1505	5.03581e-06	0.00240459	ADRN_Calcium
chr1-30473875-30474517	2.77535	0.742294	26.1482	5.03974e-06	0.00240459	ADRN_Calcium
chr7-95263899-95265112	2.38293	3.15555	26.1398	5.05409e-06	0.00240459	ADRN_Calcium
chr15-80955556-80956177	2.44264	1.41124	26.1374	5.05812e-06	0.00240459	ADRN_Calcium
chr3-63051642-63052290	2.13723	1.93403	26.1104	5.10479e-06	0.00240459	ADRN_Calcium
chr5-178756553-178757687	2.33156	2.01498	26.1009	5.12132e-06	0.00240459	ADRN_Calcium
chr7-45568478-45569116	2.19636	1.83063	26.0902	5.13991e-06	0.00240459	ADRN_Calcium
chr7-8480286-8481097	2.61196	1.59085	26.0902	5.13995e-06	0.00240459	ADRN_Calcium
chr2-69997065-69997676	2.58922	0.991877	26.0825	5.15339e-06	0.00240459	ADRN_Calcium
chr5-9887884-9889256	2.35138	2.18469	26.0742	5.16791e-06	0.00240459	ADRN_Calcium
chr15-72248363-72249462	2.27602	1.18409	26.064	5.18582e-06	0.00240459	ADRN_Calcium
chr12-131783853-131784465	2.14354	1.27195	26.0587	5.19525e-06	0.00240459	ADRN_Calcium
chr2-112712424-112713841	2.79103	1.81155	26.0539	5.20374e-06	0.00240459	ADRN_Calcium
chr18-48200928-48201635	2.44109	1.36082	26.048	5.21404e-06	0.00240459	ADRN_Calcium
chr12-107983698-107984517	2.47533	1.41475	26.0208	5.26247e-06	0.00241184	ADRN_Calcium
chr7-154178724-154179243	2.22543	1.33718	25.9995	5.30077e-06	0.00241184	ADRN_Calcium
chr20-19643954-19644552	2.74062	0.819742	25.9901	5.31788e-06	0.00241184	ADRN_Calcium
chr18-37574070-37574510	2.38518	2.17182	25.9872	5.32295e-06	0.00241184	ADRN_Calcium
chr7-132298237-132299045	2.49605	2.07659	25.9819	5.3326e-06	0.00241184	ADRN_Calcium
chr10-78255749-78256467	2.39406	1.93489	25.973	5.34874e-06	0.00241184	ADRN_Calcium
chr2-2742492-2743770	2.17234	3.1251	25.945	5.4001e-06	0.00241184	ADRN_Calcium
chr11-18768300-18769199	2.53531	1.91891	25.9335	5.42118e-06	0.00241184	ADRN_Calcium
chr6-166799773-166800569	2.45917	1.4358	25.9299	5.42792e-06	0.00241184	ADRN_Calcium
chr5-72661229-72661779	2.5034	1.11242	25.92	5.44611e-06	0.00241184	ADRN_Calcium
chr17-5372593-5373815	2.42591	2.22638	25.915	5.45543e-06	0.00241184	ADRN_Calcium
chr5-96067639-96068419	2.27042	1.73601	25.8962	5.49058e-06	0.00241184	ADRN_Calcium
chr17-72296771-72298014	2.2282	2.37057	25.8872	5.50737e-06	0.00241184	ADRN_Calcium
chr12-107515043-107516363	1.90359	2.35393	25.8781	5.52439e-06	0.00241184	ADRN_Calcium
chr7-141354321-141355530	1.92835	2.13943	25.8767	5.52703e-06	0.00241184	ADRN_Calcium
chr20-42190016-42190597	2.4984	0.66797	25.8653	5.54861e-06	0.00241184	ADRN_Calcium
chr6-56862371-56863202	2.16246	1.15956	25.8647	5.54977e-06	0.00241184	ADRN_Calcium
chr2-237765935-237766805	2.46469	1.63046	25.8623	5.55437e-06	0.00241184	ADRN_Calcium
chr11-70914919-70916865	2.02499	2.6608	25.8385	5.59947e-06	0.00242356	ADRN_Calcium
chr5-168793914-168794792	2.29527	3.0353	25.8274	5.62083e-06	0.00242496	ADRN_Calcium
chr16-73771186-73772039	2.05007	1.40929	25.8064	5.6611e-06	0.00243149	ADRN_Calcium
chr1-117826221-117827108	2.52329	1.30195	25.7867	5.69938e-06	0.00243149	ADRN_Calcium
chr20-2210867-2211539	2.99474	2.07631	25.782	5.70839e-06	0.00243149	ADRN_Calcium
chr2-233801167-233801943	2.60052	0.97622	25.7738	5.72443e-06	0.00243149	ADRN_Calcium
chr3-73786321-73787120	2.02658	1.16977	25.7705	5.73087e-06	0.00243149	ADRN_Calcium
chr2-9692963-9693499	2.56703	1.49403	25.7633	5.74506e-06	0.00243149	ADRN_Calcium
chr2-178863481-178864178	2.40344	1.48217	25.7448	5.78151e-06	0.00243724	ADRN_Calcium
chr10-25641224-25641954	2.34582	1.27699	25.7379	5.79511e-06	0.00243724	ADRN_Calcium
chr16-3971047-3971956	2.51369	1.20861	25.7236	5.82352e-06	0.00244066	ADRN_Calcium
chr3-50627214-50628101	2.32519	2.24291	25.7154	5.83974e-06	0.00244066	ADRN_Calcium
chr2-23096589-23097748	2.58214	1.87758	25.6709	5.92912e-06	0.00245794	ADRN_Calcium
chr8-8860128-8861074	2.79357	1.70738	25.6559	5.95978e-06	0.00245794	ADRN_Calcium
chr5-174413384-174414246	2.62311	1.59796	25.6506	5.9705e-06	0.00245794	ADRN_Calcium
chr21-32007010-32007922	2.55129	1.94279	25.6497	5.97238e-06	0.00245794	ADRN_Calcium
chr3-50666364-50667366	2.48977	1.7894	25.6439	5.98409e-06	0.00245794	ADRN_Calcium
chr5-66558219-66559039	2.55576	1.30034	25.6353	6.0018e-06	0.00245794	ADRN_Calcium
chr5-170584277-170584941	2.10874	1.2656	25.6311	6.01046e-06	0.00245794	ADRN_Calcium
chr8-132345840-132346547	2.24269	1.29742	25.6225	6.0281e-06	0.00245794	ADRN_Calcium
chr2-18833917-18834774	2.4241	1.29088	25.5789	6.11879e-06	0.00248733	ADRN_Calcium
chr4-41538705-41539540	2.40012	1.14329	25.5411	6.19848e-06	0.00251209	ADRN_Calcium
chr13-113410519-113411670	2.72781	2.7732	25.5238	6.23528e-06	0.00251937	ADRN_Calcium
chr6-56528083-56528752	2.29506	1.1451	25.5099	6.26498e-06	0.00252375	ADRN_Calcium
chr20-7996059-7997097	2.06976	1.09269	25.4774	6.33509e-06	0.00254433	ADRN_Calcium
chr22-18031454-18032846	2.11301	2.91188	25.4653	6.36151e-06	0.00254729	ADRN_Calcium
chr17-59506776-59507957	2.20189	1.56354	25.4439	6.40827e-06	0.00255345	ADRN_Calcium
chr10-117804106-117805138	2.23424	1.6341	25.4144	6.47349e-06	0.00255345	ADRN_Calcium
chr17-45953368-45953847	2.1474	1.62893	25.4138	6.47487e-06	0.00255345	ADRN_Calcium
chr3-186298540-186299438	2.53868	1.91349	25.4059	6.49238e-06	0.00255345	ADRN_Calcium
chr14-72643073-72643871	2.50211	2.10689	25.3977	6.51072e-06	0.00255345	ADRN_Calcium
chr10-88149809-88150696	2.38538	1.51052	25.3922	6.52297e-06	0.00255345	ADRN_Calcium
chr5-94793023-94794287	2.45885	1.6037	25.3907	6.52626e-06	0.00255345	ADRN_Calcium
chr18-62632847-62633578	2.11758	1.68593	25.3882	6.53191e-06	0.00255345	ADRN_Calcium
chr6-147620886-147621719	2.53334	1.16713	25.3698	6.5732e-06	0.00255345	ADRN_Calcium
chr14-78402995-78404495	2.31525	2.66889	25.3534	6.61031e-06	0.00255345	ADRN_Calcium
chr6-166906750-166907021	2.54771	0.668017	25.3403	6.64022e-06	0.00255345	ADRN_Calcium
chr8-22986758-22987279	2.4724	1.41156	25.3264	6.67193e-06	0.00255345	ADRN_Calcium
chr6-90465819-90466918	1.95749	2.27458	25.3224	6.68113e-06	0.00255345	ADRN_Calcium
chr8-138855494-138855880	2.23129	1.10026	25.3212	6.68396e-06	0.00255345	ADRN_Calcium
chr2-30664507-30665384	2.68241	2.21508	25.3081	6.71414e-06	0.00255345	ADRN_Calcium
chr10-132095752-132096581	2.47303	1.40516	25.3069	6.71673e-06	0.00255345	ADRN_Calcium
chr10-79298515-79300127	2.01176	2.96795	25.3053	6.7205e-06	0.00255345	ADRN_Calcium
chr16-7140694-7141301	2.52956	1.05253	25.3042	6.72295e-06	0.00255345	ADRN_Calcium
chr4-108706155-108706971	2.67111	1.2676	25.297	6.73966e-06	0.00255345	ADRN_Calcium
chr5-143161854-143162816	2.37487	1.26129	25.2861	6.76503e-06	0.00255582	ADRN_Calcium
chr12-123163897-123164577	2.51172	0.899635	25.2651	6.81407e-06	0.0025671	ADRN_Calcium
chr17-33383332-33384008	2.5751	2.0835	25.2349	6.88522e-06	0.00258095	ADRN_Calcium
chr2-69143753-69144577	2.271	1.01774	25.2331	6.88944e-06	0.00258095	ADRN_Calcium
chr22-32587096-32587909	2.52366	1.64663	25.2126	6.93815e-06	0.00259194	ADRN_Calcium
chr5-81268460-81269412	2.22066	1.70335	25.1909	6.99008e-06	0.00259477	ADRN_Calcium
chr8-132261076-132261751	2.49231	1.04508	25.1895	6.99354e-06	0.00259477	ADRN_Calcium
chr2-28587760-28588208	2.68852	1.14942	25.1849	7.00448e-06	0.00259477	ADRN_Calcium
chr2-23705485-23706347	2.46836	2.34713	25.177	7.02359e-06	0.00259477	ADRN_Calcium
chr2-8730769-8731527	2.29771	1.03223	25.1691	7.04272e-06	0.00259477	ADRN_Calcium
chr1-203037627-203038668	2.32531	2.50505	25.1484	7.09316e-06	0.00259953	ADRN_Calcium
chr8-135004551-135005688	2.17128	1.63925	25.1389	7.11637e-06	0.00259953	ADRN_Calcium
chr5-32537213-32537813	2.19605	1.1635	25.1383	7.11781e-06	0.00259953	ADRN_Calcium
chr14-72637896-72638398	2.9237	1.09881	25.132	7.1334e-06	0.00259953	ADRN_Calcium
chr6-47697958-47698817	2.32749	1.12275	25.097	7.21986e-06	0.00261397	ADRN_Calcium
chr20-2384594-2385624	2.49317	1.50024	25.089	7.23978e-06	0.00261397	ADRN_Calcium
chr5-95866473-95867050	2.59239	1.2968	25.0848	7.25038e-06	0.00261397	ADRN_Calcium
chr7-128163640-128164370	2.60127	1.89056	25.0775	7.26863e-06	0.00261397	ADRN_Calcium
chr22-30701774-30702245	2.45673	0.919952	25.0728	7.28027e-06	0.00261397	ADRN_Calcium
chr2-236077604-236078841	2.15281	2.38124	25.0662	7.29704e-06	0.00261397	ADRN_Calcium
chr10-91613218-91614167	2.50651	1.6732	25.0611	7.30983e-06	0.00261397	ADRN_Calcium
chr1-222161585-222162339	2.46673	1.06841	25.0442	7.35246e-06	0.00261984	ADRN_Calcium
chr1-108719413-108720512	2.52417	1.97789	25.0389	7.36597e-06	0.00261984	ADRN_Calcium
chr13-46340611-46341752	2.54408	2.31416	25.0314	7.385e-06	0.00261984	ADRN_Calcium
chr5-5891316-5891928	2.45565	1.03299	24.9941	7.48062e-06	0.00263359	ADRN_Calcium
chr8-101949446-101950801	2.45995	2.50208	24.9897	7.49205e-06	0.00263359	ADRN_Calcium
chr1-6157304-6158123	2.25	1.76345	24.9882	7.49586e-06	0.00263359	ADRN_Calcium
chr12-6551863-6552450	1.99224	2.30784	24.9829	7.50974e-06	0.00263359	ADRN_Calcium
chr15-33013712-33014243	2.52511	0.887353	24.9683	7.5477e-06	0.00263359	ADRN_Calcium
chr7-131722130-131723024	2.19366	1.96111	24.9615	7.56536e-06	0.00263359	ADRN_Calcium
chr10-59817521-59818161	2.52758	1.07167	24.9601	7.56913e-06	0.00263359	ADRN_Calcium
chr6-81950412-81951328	2.65622	1.58481	24.9507	7.59359e-06	0.00263359	ADRN_Calcium
chr20-8449112-8449631	2.30905	0.918466	24.9479	7.60099e-06	0.00263359	ADRN_Calcium
chr2-128808591-128809762	2.94836	2.10629	24.9349	7.63517e-06	0.00263859	ADRN_Calcium
chr13-53190831-53191545	2.26987	1.32098	24.9213	7.67103e-06	0.00264164	ADRN_Calcium
chr16-11155082-11155851	2.25579	1.83632	24.9166	7.68348e-06	0.00264164	ADRN_Calcium
chr6-166566811-166567450	2.44111	1.51491	24.8755	7.79346e-06	0.00267258	ADRN_Calcium
chr6-150269565-150270157	2.6474	0.835093	24.8519	7.85747e-06	0.00268244	ADRN_Calcium
chr13-42762596-42763244	2.53472	1.30375	24.8501	7.86232e-06	0.00268244	ADRN_Calcium
chr1-181918698-181919850	2.03235	1.53702	24.8167	7.95368e-06	0.0027067	ADRN_Calcium
chr14-87878987-87879750	2.38956	1.04276	24.7849	8.04179e-06	0.00272974	ADRN_Calcium
chr6-14000922-14001988	2.06012	2.62975	24.7569	8.11988e-06	0.00273284	ADRN_Calcium
chr15-80710823-80711572	2.43845	1.56156	24.7567	8.1206e-06	0.00273284	ADRN_Calcium
chr7-101159643-101160588	2.29231	3.4137	24.7566	8.12072e-06	0.00273284	ADRN_Calcium
chr1-76942364-76942936	2.68861	1.5151	24.7524	8.13267e-06	0.00273284	ADRN_Calcium
chr3-183185566-183186082	2.11535	1.17621	24.7415	8.16353e-06	0.00273634	ADRN_Calcium
chr3-56323688-56324506	2.61562	1.76837	24.7341	8.18441e-06	0.00273648	ADRN_Calcium
chr6-7939063-7940218	2.07537	1.30213	24.6657	8.38079e-06	0.00279143	ADRN_Calcium
chr8-130903622-130905331	2.46567	2.15375	24.6509	8.42384e-06	0.00279143	ADRN_Calcium
chr12-132392969-132394474	2.36071	2.15644	24.6486	8.43063e-06	0.00279143	ADRN_Calcium
chr17-45867979-45868542	2.40014	1.33871	24.648	8.43227e-06	0.00279143	ADRN_Calcium
chr5-75320618-75321402	2.70676	1.34584	24.6266	8.49535e-06	0.00279849	ADRN_Calcium
chr5-159456409-159457259	2.71253	2.22511	24.6142	8.53198e-06	0.00279849	ADRN_Calcium
chr13-40158181-40159077	2.36214	1.15991	24.6099	8.54455e-06	0.00279849	ADRN_Calcium
chr1-178004694-178005470	2.40554	1.51338	24.6005	8.5725e-06	0.00279849	ADRN_Calcium
chr10-114271392-114272303	2.93564	2.19752	24.5891	8.60665e-06	0.00279849	ADRN_Calcium
chr8-128427561-128428540	2.44537	1.40827	24.5808	8.63125e-06	0.00279849	ADRN_Calcium
chr8-29061343-29062803	2.12321	2.45531	24.5777	8.64063e-06	0.00279849	ADRN_Calcium
chr13-46895418-46895822	2.07265	1.47583	24.5776	8.64085e-06	0.00279849	ADRN_Calcium
chr7-67019487-67020427	2.20066	1.64578	24.5773	8.64189e-06	0.00279849	ADRN_Calcium
chr7-30920700-30921562	2.50411	2.59323	24.5604	8.69278e-06	0.00280817	ADRN_Calcium
chr20-36128074-36128900	2.45071	1.47621	24.5436	8.74353e-06	0.00281353	ADRN_Calcium
chr18-46711177-46712893	1.93321	2.72347	24.5405	8.75313e-06	0.00281353	ADRN_Calcium
chr5-137192129-137192760	2.27255	1.65332	24.5341	8.7725e-06	0.00281353	ADRN_Calcium
chr2-25105321-25106272	2.41588	1.97475	24.5269	8.7946e-06	0.00281387	ADRN_Calcium
chr10-127945055-127945979	2.68782	1.47906	24.5087	8.85019e-06	0.0028249	ADRN_Calcium
chr10-49550288-49551229	2.30569	1.21319	24.4692	8.97273e-06	0.00285719	ADRN_Calcium
chr12-72207590-72208284	2.5351	1.47389	24.4559	9.01427e-06	0.00286361	ADRN_Calcium
chr11-94456881-94458012	1.91997	1.55483	24.4377	9.07144e-06	0.00287494	ADRN_Calcium
chr3-120323595-120324483	2.13754	1.3115	24.4045	9.17687e-06	0.0028984	ADRN_Calcium
chr2-74602453-74603364	2.23048	1.04211	24.3954	9.20612e-06	0.0028984	ADRN_Calcium
chr8-41854713-41855208	2.3543	0.895882	24.394	9.2105e-06	0.0028984	ADRN_Calcium
chr3-126893140-126893562	2.21781	1.0183	24.3675	9.29615e-06	0.00291849	ADRN_Calcium
chr20-33386879-33387617	2.47204	1.61439	24.3295	9.42001e-06	0.00294425	ADRN_Calcium
chr5-169549274-169549911	2.59449	1.44619	24.3223	9.44343e-06	0.00294425	ADRN_Calcium
chr6-166112281-166113482	2.42628	1.99975	24.3193	9.45334e-06	0.00294425	ADRN_Calcium
chr10-122282045-122282799	2.60985	1.58049	24.3154	9.46626e-06	0.00294425	ADRN_Calcium
chr2-30780849-30781781	2.01662	1.29282	24.3064	9.49595e-06	0.00294663	ADRN_Calcium
chr10-120508260-120508796	2.75713	1.57973	24.2727	9.60833e-06	0.0029746	ADRN_Calcium
chr1-114032397-114033618	2.10903	2.11317	24.2536	9.67257e-06	0.00298478	ADRN_Calcium
chr17-19346267-19347538	2.00618	3.05793	24.2497	9.68584e-06	0.00298478	ADRN_Calcium
chr2-2774699-2775500	2.58261	1.38602	24.2138	9.80772e-06	0.00301252	ADRN_Calcium
chr7-98822215-98822957	2.30442	1.39412	24.2057	9.83569e-06	0.00301252	ADRN_Calcium
chr2-79723287-79724219	2.27079	1.97691	24.2001	9.85496e-06	0.00301252	ADRN_Calcium
chr9-1207512-1208795	2.61041	1.17886	24.1969	9.86595e-06	0.00301252	ADRN_Calcium
chr2-100396659-100398196	2.45785	2.31668	24.1865	9.9018e-06	0.00301538	ADRN_Calcium
chr12-30417363-30418298	2.47342	2.70156	24.1811	9.92042e-06	0.00301538	ADRN_Calcium
chr10-84156583-84157330	2.40238	1.9828	24.1498	1.00296e-05	0.00303536	ADRN_Calcium
chr13-109737277-109737942	2.28326	1.60061	24.1492	1.00316e-05	0.00303536	ADRN_Calcium
chr8-131761699-131762392	2.21873	1.12069	24.1315	1.00939e-05	0.00304734	ADRN_Calcium
chr1-211735314-211736046	2.51433	2.51116	24.1241	1.01199e-05	0.00304831	ADRN_Calcium
chr10-20088788-20089453	2.39579	1.39336	24.108	1.01773e-05	0.00305869	ADRN_Calcium
chr17-82598316-82599091	2.0416	2.53086	24.0918	1.0235e-05	0.00306252	ADRN_Calcium
chr14-69059616-69060280	2.28666	1.79952	24.0916	1.02358e-05	0.00306252	ADRN_Calcium
chr1-181508542-181509302	2.3975	1.65007	24.0848	1.02603e-05	0.00306299	ADRN_Calcium
chr17-79581138-79581879	2.07865	1.9634	24.0698	1.03141e-05	0.0030722	ADRN_Calcium
chr9-116190646-116191352	2.40024	1.38067	24.0474	1.03953e-05	0.00308066	ADRN_Calcium
chr8-132120171-132120698	2.36258	0.867621	24.0431	1.04108e-05	0.00308066	ADRN_Calcium
chr7-151699704-151700267	2.182	1.49494	24.0429	1.04116e-05	0.00308066	ADRN_Calcium
chr2-34160491-34162140	2.24927	1.86244	24.0216	1.04897e-05	0.00309293	ADRN_Calcium
chr7-120732887-120733582	2.35754	1.36737	24.0189	1.04993e-05	0.00309293	ADRN_Calcium
chr18-926169-927303	2.43975	1.81724	24.0113	1.05274e-05	0.00309438	ADRN_Calcium
chr20-36079783-36080395	2.73482	0.941266	23.9939	1.0592e-05	0.00310654	ADRN_Calcium
chr7-66859775-66860529	2.47854	1.29613	23.9808	1.06405e-05	0.00311394	ADRN_Calcium
chr2-9656217-9656704	2.46283	1.13624	23.9575	1.07277e-05	0.00313261	ADRN_Calcium
chr5-110257636-110259109	2.04128	2.54192	23.9388	1.07984e-05	0.00314621	ADRN_Calcium
chr17-66635964-66636511	2.4142	1.82491	23.9327	1.08213e-05	0.00314621	ADRN_Calcium
chr2-129801341-129802163	2.62744	1.73998	23.9075	1.09176e-05	0.0031673	ADRN_Calcium
chr7-157564647-157565462	2.13984	1.68158	23.8894	1.0987e-05	0.0031704	ADRN_Calcium
chr20-9220777-9221394	2.21675	0.842796	23.8879	1.0993e-05	0.0031704	ADRN_Calcium
chr5-14406462-14406780	2.16032	1.4934	23.8811	1.10193e-05	0.0031704	ADRN_Calcium
chr5-175809456-175810165	2.41817	1.94415	23.8801	1.10231e-05	0.0031704	ADRN_Calcium
chr3-64988138-64988768	2.47544	1.29515	23.8611	1.10966e-05	0.00317789	ADRN_Calcium
chr2-237500582-237501337	2.39337	1.97671	23.8471	1.11515e-05	0.00318122	ADRN_Calcium
chr6-10759267-10760515	2.15677	1.68706	23.8428	1.11683e-05	0.00318122	ADRN_Calcium
chr6-108747795-108748409	2.27219	1.25769	23.8399	1.11796e-05	0.00318122	ADRN_Calcium
chr1-116409711-116410250	2.36894	1.41397	23.8048	1.13182e-05	0.00321309	ADRN_Calcium
chr7-130135218-130136080	2.12699	2.09458	23.7994	1.13397e-05	0.00321309	ADRN_Calcium
chr12-3168084-3169135	2.09528	3.70069	23.7898	1.13782e-05	0.00321369	ADRN_Calcium
chr1-221035628-221036157	2.45027	0.943925	23.7868	1.13898e-05	0.00321369	ADRN_Calcium
chr1-20255383-20256130	2.85752	1.78462	23.778	1.14252e-05	0.00321689	ADRN_Calcium
chr14-95938811-95939698	2.36278	1.6753	23.7689	1.14618e-05	0.00321926	ADRN_Calcium
chr16-51538564-51539486	2.06266	1.47583	23.7598	1.14985e-05	0.00321926	ADRN_Calcium
chr8-141568290-141568860	2.39555	1.42204	23.758	1.15059e-05	0.00321926	ADRN_Calcium
chr3-56131967-56132563	2.56652	1.01408	23.7435	1.15647e-05	0.00322896	ADRN_Calcium
chr9-91514943-91515612	2.63847	1.16863	23.7149	1.16815e-05	0.00325477	ADRN_Calcium
chr15-93209669-93210229	2.47122	0.803889	23.6967	1.17566e-05	0.00326368	ADRN_Calcium
chr10-31242425-31243434	2.41456	2.02557	23.6954	1.17622e-05	0.00326368	ADRN_Calcium
chr16-67919552-67920080	1.99976	1.4559	23.6869	1.17973e-05	0.0032665	ADRN_Calcium
chr20-36434305-36434962	2.1393	1.55926	23.6811	1.18213e-05	0.0032665	ADRN_Calcium
chr10-60974486-60975255	2.36337	1.20411	23.6236	1.20632e-05	0.00331126	ADRN_Calcium
chr12-31002771-31003469	2.7596	1.72513	23.6188	1.20837e-05	0.00331126	ADRN_Calcium
chr6-18584696-18585562	2.61646	2.90815	23.6183	1.20858e-05	0.00331126	ADRN_Calcium
chr7-51613776-51614523	2.60533	1.67664	23.6134	1.21063e-05	0.00331126	ADRN_Calcium
chr6-167140541-167141504	2.16302	1.77584	23.6133	1.2107e-05	0.00331126	ADRN_Calcium
chr10-29642667-29643295	2.55222	1.38062	23.5891	1.22107e-05	0.0033328	ADRN_Calcium
chr11-35367269-35367832	2.49635	1.35666	23.5669	1.23068e-05	0.00334274	ADRN_Calcium
chr11-112128281-112129034	2.56607	1.07242	23.5548	1.23593e-05	0.00334274	ADRN_Calcium
chr5-175898529-175898969	2.248	1.15534	23.551	1.23759e-05	0.00334274	ADRN_Calcium
chr21-40706214-40707662	2.30683	1.37312	23.547	1.23932e-05	0.00334274	ADRN_Calcium
chr7-31082989-31083724	2.18289	1.42878	23.545	1.24021e-05	0.00334274	ADRN_Calcium
chr14-70887003-70887894	1.90899	1.66767	23.5423	1.24137e-05	0.00334274	ADRN_Calcium
chr6-39036921-39037997	2.01308	1.35247	23.5404	1.24221e-05	0.00334274	ADRN_Calcium
chr2-80489401-80490033	2.06836	1.31349	23.5285	1.24745e-05	0.00334877	ADRN_Calcium
chr2-216826973-216827714	2.25309	1.32702	23.5239	1.24946e-05	0.00334877	ADRN_Calcium
chr8-21139359-21140168	2.73036	1.48646	23.5138	1.25392e-05	0.00335402	ADRN_Calcium
chr6-14542271-14543039	2.21986	1.63365	23.4835	1.26742e-05	0.00336108	ADRN_Calcium
chr22-45083648-45084489	2.29319	1.42388	23.4802	1.2689e-05	0.00336108	ADRN_Calcium
chr14-56514466-56515505	2.25275	1.34955	23.4794	1.26926e-05	0.00336108	ADRN_Calcium
chr11-71129498-71129966	2.4389	1.00214	23.4721	1.2725e-05	0.00336108	ADRN_Calcium
chr12-29516082-29516831	2.50923	1.95056	23.4658	1.27535e-05	0.00336108	ADRN_Calcium
chr3-43405981-43406750	2.23445	1.31706	23.4634	1.27645e-05	0.00336108	ADRN_Calcium
chr3-156787878-156788565	2.14455	1.33422	23.4631	1.27657e-05	0.00336108	ADRN_Calcium
chr10-98055436-98056311	2.49221	0.990582	23.4629	1.27667e-05	0.00336108	ADRN_Calcium
chr7-142759480-142760592	2.26205	1.83837	23.4551	1.28018e-05	0.0033637	ADRN_Calcium
chr7-141441567-141442332	2.32152	1.26054	23.4481	1.28333e-05	0.00336537	ADRN_Calcium
chr20-48179701-48180367	2.29431	1.13651	23.4358	1.28892e-05	0.00337341	ADRN_Calcium
chr15-86163856-86164602	2.41496	1.56512	23.4141	1.29884e-05	0.00337807	ADRN_Calcium
chr14-95891590-95892548	2.33686	2.33694	23.4131	1.29931e-05	0.00337807	ADRN_Calcium
chr2-2837856-2838364	2.10659	1.37024	23.402	1.3044e-05	0.00337807	ADRN_Calcium
chr7-45646226-45647701	2.06145	2.31465	23.4003	1.30518e-05	0.00337807	ADRN_Calcium
chr2-54081458-54082025	2.34171	1.28411	23.3989	1.30585e-05	0.00337807	ADRN_Calcium
chr18-41829477-41830239	2.57509	1.29975	23.3974	1.30652e-05	0.00337807	ADRN_Calcium
chr5-176676085-176677289	2.44507	2.07886	23.3934	1.30838e-05	0.00337807	ADRN_Calcium
chr20-36142598-36143388	2.30441	2.3849	23.3871	1.31131e-05	0.00337911	ADRN_Calcium
chr8-29727963-29728646	2.34167	1.41245	23.3692	1.31963e-05	0.00338591	ADRN_Calcium
chr11-75031095-75031701	2.42787	1.6245	23.3633	1.32238e-05	0.00338591	ADRN_Calcium
chr10-18500440-18501637	2.40009	2.32715	23.3632	1.32241e-05	0.00338591	ADRN_Calcium
chr3-56125258-56125710	2.47789	1.23073	23.3597	1.32407e-05	0.00338591	ADRN_Calcium
chr7-141477669-141478233	2.12121	1.3659	23.3106	1.34729e-05	0.0034387	ADRN_Calcium
chr1-41862448-41863328	2.03055	1.73794	23.3048	1.35003e-05	0.00343913	ADRN_Calcium
chr12-132071372-132072201	2.33521	1.6912	23.2888	1.35769e-05	0.00345145	ADRN_Calcium
chr12-123049771-123050897	2.29356	2.64841	23.2761	1.36383e-05	0.00345145	ADRN_Calcium
chr12-2613287-2614169	2.58553	2.17167	23.2761	1.36383e-05	0.00345145	ADRN_Calcium
chr10-112092259-112092991	1.90604	2.01767	23.2733	1.36519e-05	0.00345145	ADRN_Calcium
chr6-9126746-9127551	2.67271	1.30881	23.2679	1.36779e-05	0.00345149	ADRN_Calcium
chr15-28976984-28978212	2.23964	2.52669	23.2538	1.37465e-05	0.00345672	ADRN_Calcium
chr2-240775946-240776480	2.25439	1.52521	23.2517	1.37565e-05	0.00345672	ADRN_Calcium
chr3-59502513-59503187	2.7154	1.23459	23.2477	1.37761e-05	0.00345672	ADRN_Calcium
chr17-47934715-47935269	2.2675	1.17462	23.2265	1.38801e-05	0.00347337	ADRN_Calcium
chr12-109497402-109498352	2.51128	1.39003	23.2192	1.3916e-05	0.00347337	ADRN_Calcium
chr11-45164069-45164566	2.04105	1.11559	23.2183	1.39204e-05	0.00347337	ADRN_Calcium
chr1-93692999-93694500	2.20065	2.28986	23.1946	1.40376e-05	0.00348502	ADRN_Calcium
chr7-151038543-151040220	1.88538	3.8595	23.194	1.4041e-05	0.00348502	ADRN_Calcium
chr7-11814505-11815000	2.19749	1.20524	23.1931	1.40453e-05	0.00348502	ADRN_Calcium
chr17-71765269-71765989	1.90976	2.10065	23.1632	1.41947e-05	0.00349752	ADRN_Calcium
chr22-30649161-30649914	2.22365	1.47908	23.1598	1.42123e-05	0.00349752	ADRN_Calcium
chr2-99597461-99598044	2.74863	1.56573	23.1586	1.42182e-05	0.00349752	ADRN_Calcium
chr3-183370551-183371607	2.28095	1.29187	23.1535	1.42437e-05	0.00349752	ADRN_Calcium
chr7-157880868-157881518	2.52025	2.39717	23.1535	1.42437e-05	0.00349752	ADRN_Calcium
chr11-127062946-127063630	2.38311	1.47256	23.1482	1.42706e-05	0.00349752	ADRN_Calcium
chr3-14604996-14605436	2.03502	1.26377	23.1466	1.42787e-05	0.00349752	ADRN_Calcium
chr10-35079173-35080098	2.31028	1.47437	23.1371	1.43272e-05	0.0035016	ADRN_Calcium
chr18-46530958-46531850	2.37893	2.28436	23.133	1.43477e-05	0.0035016	ADRN_Calcium
chr11-75263474-75264444	1.74421	1.664	23.1188	1.44206e-05	0.00350423	ADRN_Calcium
chr9-113673546-113674199	2.14241	1.49124	23.1126	1.44521e-05	0.00350423	ADRN_Calcium
chr7-68691297-68692308	2.59895	1.68975	23.1113	1.44586e-05	0.00350423	ADRN_Calcium
chr11-127059427-127060155	2.5444	1.2025	23.1104	1.44633e-05	0.00350423	ADRN_Calcium
chr11-126624218-126625108	2.27749	1.83302	23.1048	1.44921e-05	0.00350485	ADRN_Calcium
chr15-47623852-47624832	2.14702	1.62297	23.0856	1.45913e-05	0.00350968	ADRN_Calcium
chr15-88187023-88187491	2.33266	1.4177	23.0733	1.4655e-05	0.00350968	ADRN_Calcium
chr1-227778380-227779190	2.49868	1.97586	23.0726	1.46591e-05	0.00350968	ADRN_Calcium
chr1-205374313-205375045	2.18353	1.01388	23.0629	1.47097e-05	0.00350968	ADRN_Calcium
chr2-37613818-37614862	2.33011	2.95119	23.0596	1.47268e-05	0.00350968	ADRN_Calcium
chr18-36591775-36592786	2.394	1.60168	23.0551	1.47505e-05	0.00350968	ADRN_Calcium
chr3-102089590-102091012	1.82645	2.86498	23.051	1.47716e-05	0.00350968	ADRN_Calcium
chr15-73800384-73801437	2.48288	1.98012	23.0457	1.47995e-05	0.00350968	ADRN_Calcium
chr2-196413690-196414288	2.32337	1.40213	23.0425	1.48165e-05	0.00350968	ADRN_Calcium
chr5-107937121-107938212	1.96975	2.28874	23.0313	1.48753e-05	0.00350968	ADRN_Calcium
chr9-115164183-115165013	2.2344	1.25718	23.0303	1.48808e-05	0.00350968	ADRN_Calcium
chr14-67418365-67419155	2.12753	1.06892	23.0295	1.48849e-05	0.00350968	ADRN_Calcium
chr17-13346991-13348043	2.43191	2.10617	23.0284	1.48907e-05	0.00350968	ADRN_Calcium
chr5-96177201-96177864	2.4745	1.27708	23.0235	1.49167e-05	0.00350968	ADRN_Calcium
chr7-70906719-70908213	2.40659	1.74242	23.0191	1.49404e-05	0.00350968	ADRN_Calcium
chr2-86225476-86225873	2.43477	2.00851	23.0183	1.49445e-05	0.00350968	ADRN_Calcium
chr8-26650178-26650754	2.19823	1.12811	23.0157	1.49581e-05	0.00350968	ADRN_Calcium
chr2-172698006-172698736	2.64493	0.998461	22.9983	1.50513e-05	0.00351181	ADRN_Calcium
chr11-126949120-126949875	2.49392	1.13564	22.9981	1.50523e-05	0.00351181	ADRN_Calcium
chr6-90318850-90319432	2.35694	0.88878	22.9948	1.50696e-05	0.00351181	ADRN_Calcium
chr12-127559074-127560326	1.94347	2.0361	22.9816	1.51408e-05	0.00351181	ADRN_Calcium
chr16-55911644-55912648	2.1428	3.14947	22.9802	1.51483e-05	0.00351181	ADRN_Calcium
chr20-60249033-60249850	2.25947	1.07878	22.9754	1.51739e-05	0.00351181	ADRN_Calcium
chr1-20470116-20470533	2.37018	0.700578	22.9732	1.51863e-05	0.00351181	ADRN_Calcium
chr5-155978337-155979273	2.41167	1.75233	22.9668	1.52206e-05	0.00351181	ADRN_Calcium
chr12-129938174-129939369	2.23342	1.42957	22.9667	1.52211e-05	0.00351181	ADRN_Calcium
chr1-208329141-208329669	2.43224	1.03101	22.9651	1.52298e-05	0.00351181	ADRN_Calcium
chr14-61381243-61382150	2.38135	1.25843	22.9586	1.5265e-05	0.00351387	ADRN_Calcium
chr7-5467470-5467972	2.08013	1.75009	22.9497	1.53136e-05	0.00351792	ADRN_Calcium
chr5-132389415-132390230	2.3821	2.0634	22.9446	1.53414e-05	0.00351792	ADRN_Calcium
chr22-36641562-36642797	2.16749	2.48531	22.9409	1.53615e-05	0.00351792	ADRN_Calcium
chr2-219274379-219274875	2.20002	1.90259	22.9318	1.54114e-05	0.0035233	ADRN_Calcium
chr6-169976084-169977180	2.04687	1.68533	22.9173	1.54911e-05	0.00352898	ADRN_Calcium
chr2-238643620-238644905	2.70659	2.19212	22.9039	1.55651e-05	0.00352898	ADRN_Calcium
chr6-36487911-36488537	2.01162	1.29566	22.9022	1.55748e-05	0.00352898	ADRN_Calcium
chr7-129530656-129531265	2.30881	1.26576	22.9014	1.55792e-05	0.00352898	ADRN_Calcium
chr20-61752998-61753733	2.14873	0.865898	22.8977	1.55998e-05	0.00352898	ADRN_Calcium
chr3-130658440-130658986	2.46975	1.05237	22.8915	1.5634e-05	0.00352898	ADRN_Calcium
chr6-38337698-38338409	2.39607	0.954844	22.8881	1.56531e-05	0.00352898	ADRN_Calcium
chr22-36541849-36542388	2.70244	1.1729	22.8854	1.56683e-05	0.00352898	ADRN_Calcium
chr7-69418658-69420268	1.7786	2.95317	22.8746	1.57283e-05	0.00352898	ADRN_Calcium
chr2-133326255-133327286	2.24097	2.43491	22.8671	1.57708e-05	0.00352898	ADRN_Calcium
chr7-131931036-131931777	2.54087	1.92949	22.867	1.57711e-05	0.00352898	ADRN_Calcium
chr3-135802812-135803663	2.30166	1.43016	22.8615	1.58023e-05	0.00352898	ADRN_Calcium
chr11-27209322-27210004	2.38268	1.34958	22.8572	1.58263e-05	0.00352898	ADRN_Calcium
chr12-123055866-123056344	2.11633	1.15008	22.8519	1.58563e-05	0.00352898	ADRN_Calcium
chr7-23241997-23242606	2.45232	0.920866	22.8442	1.58997e-05	0.00352898	ADRN_Calcium
chr5-71830083-71831491	1.8982	2.37413	22.842	1.59121e-05	0.00352898	ADRN_Calcium
chr16-71928745-71929374	2.2733	1.47838	22.8368	1.59417e-05	0.00352898	ADRN_Calcium
chr5-172919968-172920856	2.70084	2.31858	22.8352	1.59511e-05	0.00352898	ADRN_Calcium
chr13-23440580-23441554	2.17533	1.21526	22.835	1.59518e-05	0.00352898	ADRN_Calcium
chr13-110113092-110113680	2.57863	1.34965	22.8315	1.5972e-05	0.00352898	ADRN_Calcium
chr3-65402090-65403000	2.0225	1.9237	22.8277	1.59939e-05	0.00352898	ADRN_Calcium
chr21-37032594-37033232	2.66658	1.72067	22.8237	1.60167e-05	0.00352898	ADRN_Calcium
chr5-57597921-57599147	1.8812	1.57213	22.8032	1.61338e-05	0.0035446	ADRN_Calcium
chr10-29471076-29471932	2.19399	1.72683	22.802	1.61406e-05	0.0035446	ADRN_Calcium
chr12-101045211-101046034	2.54245	1.11037	22.793	1.61928e-05	0.00355023	ADRN_Calcium
chr6-25910132-25910839	2.51911	1.72933	22.7859	1.62339e-05	0.00355342	ADRN_Calcium
chr6-163814112-163815225	2.35567	2.399	22.7763	1.62897e-05	0.00355592	ADRN_Calcium
chr8-89611535-89612170	2.54476	1.22253	22.7748	1.62985e-05	0.00355592	ADRN_Calcium
chr2-50326887-50328256	2.01253	1.87649	22.7689	1.63328e-05	0.00355694	ADRN_Calcium
chr16-26295312-26296463	2.09413	1.14394	22.7648	1.63564e-05	0.00355694	ADRN_Calcium
chr17-35700088-35701046	2.53401	2.45083	22.7503	1.64412e-05	0.0035618	ADRN_Calcium
chr8-23755126-23755742	2.36023	0.766086	22.7491	1.64483e-05	0.0035618	ADRN_Calcium
chr14-67413949-67414707	2.68188	2.02036	22.7474	1.64586e-05	0.0035618	ADRN_Calcium
chr2-215022139-215022881	2.51669	1.2378	22.7396	1.65045e-05	0.00356595	ADRN_Calcium
chr17-60173274-60173766	2.13984	1.04157	22.7313	1.65532e-05	0.00357072	ADRN_Calcium
chr15-33243752-33244256	2.15286	1.70862	22.7239	1.65969e-05	0.00357438	ADRN_Calcium
chr22-31853749-31854498	2.30198	1.80462	22.7136	1.66582e-05	0.00357632	ADRN_Calcium
chr21-40186750-40187625	2.1313	1.23512	22.7127	1.66638e-05	0.00357632	ADRN_Calcium
chr20-58201863-58202560	2.1889	1.75374	22.7089	1.66862e-05	0.00357632	ADRN_Calcium
chr20-53330351-53331941	1.86047	3.00682	22.7019	1.67277e-05	0.00357675	ADRN_Calcium
chr8-94035606-94036561	2.1455	2.22555	22.6996	1.67417e-05	0.00357675	ADRN_Calcium
chr2-118530736-118531718	2.43941	1.2002	22.6918	1.67882e-05	0.00357916	ADRN_Calcium
chr9-121984483-121985139	2.30112	1.34275	22.6865	1.68205e-05	0.00357916	ADRN_Calcium
chr22-44145342-44145917	2.19195	2.20475	22.6843	1.68332e-05	0.00357916	ADRN_Calcium
chr2-216216849-216218070	1.71864	2.35654	22.627	1.71817e-05	0.00364746	ADRN_Calcium
chr3-49661167-49661853	2.47622	1.83106	22.6115	1.72775e-05	0.00366199	ADRN_Calcium
chr2-237498278-237498740	1.99321	1.25775	22.5865	1.74324e-05	0.00368363	ADRN_Calcium
chr20-58555067-58555425	2.2834	1.64529	22.5862	1.74347e-05	0.00368363	ADRN_Calcium
chr11-112652877-112653394	2.28005	1.26643	22.5714	1.75271e-05	0.00369731	ADRN_Calcium
chr11-11700967-11701410	2.47899	1.19186	22.5627	1.75814e-05	0.00370292	ADRN_Calcium
chr2-23601851-23602481	2.31722	1.79914	22.5556	1.76262e-05	0.00370651	ADRN_Calcium
chr3-143157847-143158871	2.02243	1.14349	22.5349	1.77575e-05	0.00372827	ADRN_Calcium
chr17-4194950-4196415	2.50504	2.15511	22.5081	1.79286e-05	0.00375829	ADRN_Calcium
chr3-43522521-43524022	2.07818	2.26025	22.4882	1.80574e-05	0.00377938	ADRN_Calcium
chr15-43601777-43602700	2.31268	1.71243	22.4701	1.81744e-05	0.00379242	ADRN_Calcium
chr12-30967937-30968550	2.15018	1.2708	22.4698	1.81765e-05	0.00379242	ADRN_Calcium
chr3-52091445-52091875	2.16882	0.836581	22.4586	1.82497e-05	0.00379401	ADRN_Calcium
chr3-37458293-37458874	2.05764	1.64758	22.4575	1.8257e-05	0.00379401	ADRN_Calcium
chr7-157623583-157623913	2.0533	1.10607	22.4556	1.82692e-05	0.00379401	ADRN_Calcium
chr8-1640951-1641686	2.25518	1.30799	22.4486	1.83151e-05	0.00379765	ADRN_Calcium
chr6-90044257-90045403	2.15369	2.06134	22.4437	1.83472e-05	0.00379842	ADRN_Calcium
chr10-97217846-97218628	2.23781	0.974121	22.435	1.8405e-05	0.00379989	ADRN_Calcium
chr6-96940321-96940687	2.30854	1.05477	22.4314	1.8429e-05	0.00379989	ADRN_Calcium
chr13-34435017-34435680	2.35613	1.82398	22.4297	1.84396e-05	0.00379989	ADRN_Calcium
chr3-43817486-43818531	2.50862	1.26618	22.4101	1.857e-05	0.00381571	ADRN_Calcium
chr5-60196115-60196810	2.4508	1.21186	22.4096	1.85734e-05	0.00381571	ADRN_Calcium
chr3-124315007-124315647	2.2111	1.20168	22.4042	1.86095e-05	0.00381726	ADRN_Calcium
chr1-208482057-208482725	2.18082	1.39297	22.3991	1.86433e-05	0.00381833	ADRN_Calcium
chr12-4820493-4821480	1.98715	1.37168	22.371	1.88322e-05	0.00385112	ADRN_Calcium
chr9-90934922-90935529	2.33555	0.719	22.3666	1.88624e-05	0.00385142	ADRN_Calcium
chr18-46536226-46536920	2.43424	1.66114	22.3536	1.89505e-05	0.00386351	ADRN_Calcium
chr6-158050490-158051336	2.09661	1.50905	22.3427	1.90251e-05	0.00386904	ADRN_Calcium
chr7-151566642-151567278	2.18479	1.22471	22.3411	1.90355e-05	0.00386904	ADRN_Calcium
chr13-51266358-51267052	2.17867	1.41935	22.3312	1.91037e-05	0.00387647	ADRN_Calcium
chr11-18748661-18750147	2.31453	2.35963	22.31	1.92496e-05	0.00387647	ADRN_Calcium
chr10-110512444-110513171	2.63581	1.56295	22.3098	1.92512e-05	0.00387647	ADRN_Calcium
chr2-12313577-12314098	2.2603	1.21694	22.3097	1.92519e-05	0.00387647	ADRN_Calcium
chr12-98752587-98753319	2.34472	1.93482	22.3094	1.92536e-05	0.00387647	ADRN_Calcium
chr17-66281412-66282182	2.1373	0.987036	22.3068	1.92718e-05	0.00387647	ADRN_Calcium
chr5-56350055-56351208	2.31596	2.21953	22.306	1.92775e-05	0.00387647	ADRN_Calcium
chr9-120258925-120259533	2.54193	0.920979	22.2986	1.9329e-05	0.00387647	ADRN_Calcium
chr3-119643575-119643891	2.26099	1.00445	22.2934	1.93651e-05	0.00387647	ADRN_Calcium
chr1-168584722-168586172	2.31555	2.35782	22.2914	1.93791e-05	0.00387647	ADRN_Calcium
chr17-74605210-74605772	2.3521	1.54782	22.2897	1.93909e-05	0.00387647	ADRN_Calcium
chr10-34916119-34916730	2.54428	1.69789	22.2644	1.95679e-05	0.00390602	ADRN_Calcium
chr3-38992147-38992741	2.42981	0.886695	22.2476	1.96862e-05	0.00392378	ADRN_Calcium
chr2-80242290-80242938	2.18905	1.58713	22.2398	1.97417e-05	0.00392898	ADRN_Calcium
chr6-122722452-122723425	2.01894	2.05841	22.227	1.9833e-05	0.00394128	ADRN_Calcium
chr2-68344999-68345794	2.2707	1.16636	22.2091	1.99611e-05	0.00395439	ADRN_Calcium
chr1-211738368-211739386	2.03097	2.76014	22.2026	2.00081e-05	0.00395439	ADRN_Calcium
chr5-180155140-180155882	2.38424	1.11437	22.202	2.0012e-05	0.00395439	ADRN_Calcium
chr14-76203198-76203950	2.21624	1.39614	22.1998	2.00278e-05	0.00395439	ADRN_Calcium
chr12-119478738-119480272	1.71912	3.28151	22.1932	2.00759e-05	0.00395439	ADRN_Calcium
chr8-131844950-131845661	2.12474	1.86814	22.1931	2.00764e-05	0.00395439	ADRN_Calcium
chr17-43401310-43401666	2.23513	1.84762	22.1883	2.01113e-05	0.00395545	ADRN_Calcium
chr17-65163824-65164487	2.05065	1.77535	22.1833	2.01472e-05	0.00395669	ADRN_Calcium
chr13-50400276-50402035	2.16356	2.81336	22.1768	2.01943e-05	0.00396013	ADRN_Calcium
chr18-59123232-59124213	2.56665	2.25165	22.1612	2.03085e-05	0.00396551	ADRN_Calcium
chr6-108737868-108738481	2.34963	1.572	22.1576	2.03349e-05	0.00396551	ADRN_Calcium
chr1-58358005-58359005	2.27052	1.46124	22.1533	2.0366e-05	0.00396551	ADRN_Calcium
chr17-42364817-42365503	2.15534	2.28158	22.1479	2.04062e-05	0.00396551	ADRN_Calcium
chr9-19748168-19749090	2.07397	1.16366	22.1458	2.0421e-05	0.00396551	ADRN_Calcium
chr5-168931342-168932134	2.20884	2.54684	22.1427	2.04443e-05	0.00396551	ADRN_Calcium
chr1-221756587-221757178	2.61906	1.39301	22.1412	2.04551e-05	0.00396551	ADRN_Calcium
chr15-82832306-82832923	2.33022	1.0454	22.1298	2.05391e-05	0.00396551	ADRN_Calcium
chr18-9765925-9766695	2.3597	1.23502	22.129	2.0545e-05	0.00396551	ADRN_Calcium
chr8-31821321-31821882	2.52019	0.973744	22.1267	2.05622e-05	0.00396551	ADRN_Calcium
chr20-9218249-9219004	2.21123	1.90825	22.1239	2.05829e-05	0.00396551	ADRN_Calcium
chr11-70209815-70210504	2.15342	1.17167	22.1222	2.0596e-05	0.00396551	ADRN_Calcium
chr12-2998410-2999480	2.6107	2.00152	22.1171	2.06338e-05	0.00396551	ADRN_Calcium
chr14-81137043-81137962	2.23328	1.6661	22.1164	2.06389e-05	0.00396551	ADRN_Calcium
chr12-123030571-123030999	2.09003	1.91059	22.1126	2.06669e-05	0.00396551	ADRN_Calcium
chr10-60122943-60123969	2.32253	1.73106	22.106	2.07161e-05	0.00396551	ADRN_Calcium
chr1-111919807-111920936	2.29021	2.57281	22.1047	2.07258e-05	0.00396551	ADRN_Calcium
chr5-150052875-150053556	2.07243	1.4315	22.0997	2.07632e-05	0.00396698	ADRN_Calcium
chr14-95544547-95546134	2.03172	2.63731	22.0772	2.09322e-05	0.00398868	ADRN_Calcium
chr13-51330491-51331545	2.01597	1.67365	22.0767	2.09364e-05	0.00398868	ADRN_Calcium
chr12-110545393-110546758	1.96432	1.36764	22.0668	2.10112e-05	0.00399462	ADRN_Calcium
chr12-2240884-2241283	2.01783	1.01725	22.0647	2.10273e-05	0.00399462	ADRN_Calcium
chr6-58059274-58060060	2.39079	1.06659	22.0556	2.10962e-05	0.00399721	ADRN_Calcium
chr20-60694712-60695616	2.21026	1.34671	22.055	2.11007e-05	0.00399721	ADRN_Calcium
chr4-48912941-48913836	2.36482	1.99458	22.047	2.11617e-05	0.0040031	ADRN_Calcium
chr21-37194912-37196025	1.81178	1.61306	22.0328	2.12708e-05	0.00401695	ADRN_Calcium
chr11-112851938-112853155	2.15198	1.64462	22.0266	2.13184e-05	0.00401695	ADRN_Calcium
chr11-133978579-133979215	2.35334	1.15839	22.0236	2.13415e-05	0.00401695	ADRN_Calcium
chr21-39842461-39843482	2.31193	1.2509	22.0218	2.13551e-05	0.00401695	ADRN_Calcium
chr18-37535976-37536266	1.87203	1.8508	22.0013	2.15141e-05	0.00404118	ADRN_Calcium
chr5-102628520-102629097	2.09441	1.31179	21.9941	2.15698e-05	0.00404595	ADRN_Calcium
chr8-6619567-6620307	2.41518	1.43158	21.972	2.17428e-05	0.00406914	ADRN_Calcium
chr1-32724669-32725619	2.20678	1.44763	21.9645	2.18015e-05	0.00406914	ADRN_Calcium
chr7-146366608-146367309	2.19204	1.42598	21.9606	2.18322e-05	0.00406914	ADRN_Calcium
chr5-62028669-62029745	2.36383	1.23495	21.9605	2.18332e-05	0.00406914	ADRN_Calcium
chr17-45834843-45835390	2.29695	1.88528	21.9589	2.18455e-05	0.00406914	ADRN_Calcium
chr2-168856249-168857168	2.40144	1.97664	21.9532	2.18905e-05	0.00407185	ADRN_Calcium
chr20-47988693-47989076	2.02747	1.70492	21.9478	2.19338e-05	0.00407293	ADRN_Calcium
chr2-54903730-54904493	2.33713	1.75063	21.9448	2.19572e-05	0.00407293	ADRN_Calcium
chr16-9311015-9311619	2.09485	0.927601	21.9334	2.20477e-05	0.00408405	ADRN_Calcium
chr5-61881371-61882336	2.14216	1.68349	21.9168	2.21809e-05	0.00410028	ADRN_Calcium
chr15-47523140-47524450	1.83714	2.60471	21.9148	2.21966e-05	0.00410028	ADRN_Calcium
chr3-133856323-133856585	2.38224	0.666854	21.9077	2.22542e-05	0.00410523	ADRN_Calcium
chr14-95272810-95273536	2.11563	1.34985	21.9027	2.2294e-05	0.00410692	ADRN_Calcium
chr5-152264014-152265299	2.17307	1.70785	21.896	2.23486e-05	0.00411131	ADRN_Calcium
chr13-25971304-25971932	2.02186	1.03307	21.8686	2.25706e-05	0.00414289	ADRN_Calcium
chr1-91225783-91226937	2.46081	2.12873	21.8672	2.25822e-05	0.00414289	ADRN_Calcium
chr1-84252587-84253425	2.44923	1.36133	21.8549	2.26834e-05	0.00415576	ADRN_Calcium
chr8-23761117-23761926	2.23738	1.63256	21.848	2.27396e-05	0.00416036	ADRN_Calcium
chr5-159902486-159903271	2.32283	2.48839	21.8376	2.28255e-05	0.00417036	ADRN_Calcium
chr1-41639287-41639970	2.02567	1.24626	21.8334	2.28602e-05	0.004171	ADRN_Calcium
chr8-20928245-20929574	2.32095	2.08132	21.8187	2.2982e-05	0.0041792	ADRN_Calcium
chr20-59586027-59586456	2.23843	1.16247	21.8146	2.30168e-05	0.0041792	ADRN_Calcium
chr1-98575425-98576256	2.08743	0.940298	21.8144	2.30182e-05	0.0041792	ADRN_Calcium
chr8-33738436-33739770	1.85161	2.01216	21.8036	2.31087e-05	0.0041792	ADRN_Calcium
chr2-69149314-69150177	2.37171	1.86444	21.7976	2.31588e-05	0.0041792	ADRN_Calcium
chr17-59361921-59362769	2.23737	2.86435	21.7962	2.31706e-05	0.0041792	ADRN_Calcium
chr7-142563224-142564068	2.35693	1.72181	21.7957	2.31748e-05	0.0041792	ADRN_Calcium
chr14-79584314-79585148	2.07551	1.36013	21.7954	2.31772e-05	0.0041792	ADRN_Calcium
chr3-168027934-168028416	2.35468	0.95262	21.7943	2.31864e-05	0.0041792	ADRN_Calcium
chr7-141225675-141226330	2.0077	1.63902	21.7853	2.32618e-05	0.00418543	ADRN_Calcium
chr10-116183569-116184708	1.89761	1.82721	21.7799	2.33076e-05	0.00418543	ADRN_Calcium
chr10-6621165-6622034	3.16035	1.88795	21.779	2.33148e-05	0.00418543	ADRN_Calcium
chr15-47383801-47384713	1.88175	1.89345	21.7745	2.33534e-05	0.00418674	ADRN_Calcium
chr11-17263483-17264126	2.15414	1.09047	21.7673	2.34138e-05	0.00419195	ADRN_Calcium
chr18-75407285-75409355	1.90083	2.54438	21.7614	2.34641e-05	0.00419301	ADRN_Calcium
chr8-29825557-29826079	2.17361	1.28015	21.7593	2.34825e-05	0.00419301	ADRN_Calcium
chr20-51578879-51579458	2.13837	0.867835	21.7476	2.35821e-05	0.00420518	ADRN_Calcium
chr1-15337351-15338065	2.73695	1.79157	21.7405	2.3643e-05	0.00420524	ADRN_Calcium
chr12-125132694-125133024	2.28305	1.17667	21.7402	2.36453e-05	0.00420524	ADRN_Calcium
chr5-13540139-13540598	2.68435	0.877952	21.7348	2.3692e-05	0.00420795	ADRN_Calcium
chr13-47499179-47500130	2.68963	1.33043	21.7272	2.37574e-05	0.00421397	ADRN_Calcium
chr15-92463505-92464209	2.07145	1.03426	21.7122	2.38867e-05	0.0042313	ADRN_Calcium
chr7-96093179-96094050	2.23515	1.74408	21.6907	2.40738e-05	0.00424765	ADRN_Calcium
chr12-26317726-26318965	2.25441	2.2553	21.69	2.40801e-05	0.00424765	ADRN_Calcium
chr20-48463161-48464275	2.16884	2.94309	21.6858	2.41166e-05	0.00424765	ADRN_Calcium
chr20-51033413-51034200	2.06293	2.16081	21.6835	2.41368e-05	0.00424765	ADRN_Calcium
chr8-28166527-28167060	2.1859	0.861362	21.6834	2.41378e-05	0.00424765	ADRN_Calcium
chr6-24484254-24485215	2.34057	1.18399	21.6795	2.41721e-05	0.0042481	ADRN_Calcium
chr5-148696966-148697818	2.14415	1.38798	21.6746	2.42147e-05	0.00425	ADRN_Calcium
chr7-154672659-154673629	2.15711	2.56901	21.666	2.42908e-05	0.00425253	ADRN_Calcium
chr8-27280618-27281709	2.12942	2.21146	21.6625	2.43215e-05	0.00425253	ADRN_Calcium
chr10-101331579-101332326	1.88424	1.72748	21.659	2.43524e-05	0.00425253	ADRN_Calcium
chr5-173657345-173658290	1.89502	1.60556	21.6537	2.43995e-05	0.00425253	ADRN_Calcium
chr1-203643035-203643608	2.00167	1.45807	21.6525	2.44101e-05	0.00425253	ADRN_Calcium
chr15-90462635-90463908	2.54426	1.9909	21.6488	2.44423e-05	0.00425253	ADRN_Calcium
chr20-41854526-41855145	2.48984	0.960808	21.6449	2.44777e-05	0.00425253	ADRN_Calcium
chr7-141158451-141159051	2.38667	1.78592	21.6442	2.44835e-05	0.00425253	ADRN_Calcium
chr11-132408483-132409414	2.09419	0.991117	21.6306	2.46049e-05	0.00426563	ADRN_Calcium
chr7-67226336-67226843	2.4517	1.2101	21.6286	2.46227e-05	0.00426563	ADRN_Calcium
chr19-30861621-30862338	2.24596	1.19103	21.6203	2.46973e-05	0.00427105	ADRN_Calcium
chr1-5163954-5164685	2.80735	1.53277	21.618	2.47179e-05	0.00427105	ADRN_Calcium
chr6-139962456-139963348	1.87886	1.13589	21.6087	2.48008e-05	0.00427986	ADRN_Calcium
chr2-5803412-5804386	2.06594	1.59788	21.5949	2.49264e-05	0.00429597	ADRN_Calcium
chr12-125470903-125471780	2.12298	1.55867	21.5859	2.50078e-05	0.00430236	ADRN_Calcium
chr1-41742062-41742598	2.10942	1.41123	21.5783	2.50765e-05	0.00430236	ADRN_Calcium
chr7-44177322-44178367	2.37853	1.90249	21.5753	2.5104e-05	0.00430236	ADRN_Calcium
chr1-30412158-30413435	2.26019	2.19576	21.574	2.51158e-05	0.00430236	ADRN_Calcium
chr12-89363520-89364449	2.18402	1.21798	21.57	2.51529e-05	0.00430236	ADRN_Calcium
chr16-23070838-23072430	2.23269	1.94739	21.5696	2.51564e-05	0.00430236	ADRN_Calcium
chr5-102958375-102959363	2.53922	2.09158	21.5633	2.52138e-05	0.00430412	ADRN_Calcium
chr2-222950670-222951613	1.87782	2.04484	21.5614	2.52311e-05	0.00430412	ADRN_Calcium
chr7-153253943-153255316	2.20909	2.40995	21.5526	2.53121e-05	0.00431245	ADRN_Calcium
chr1-183327422-183328138	2.10942	1.86788	21.5374	2.54524e-05	0.00432831	ADRN_Calcium
chr10-113585647-113586352	2.23582	1.20866	21.5355	2.547e-05	0.00432831	ADRN_Calcium
chr7-76372788-76373639	2.29635	2.42976	21.5288	2.55319e-05	0.00432922	ADRN_Calcium
chr11-6431697-6432341	2.33452	0.838792	21.528	2.55401e-05	0.00432922	ADRN_Calcium
chr2-80104857-80105371	2.19147	1.18521	21.5188	2.56251e-05	0.00433508	ADRN_Calcium
chr6-130601902-130603011	2.43014	1.82218	21.5146	2.56645e-05	0.00433508	ADRN_Calcium
chr2-110807201-110807872	2.26342	1.58937	21.5138	2.56719e-05	0.00433508	ADRN_Calcium
chr7-154833369-154834103	1.96971	1.32071	21.5036	2.57674e-05	0.00433609	ADRN_Calcium
chr17-51456462-51457386	2.3139	2.91277	21.5028	2.5775e-05	0.00433609	ADRN_Calcium
chr17-51455013-51455438	2.22679	0.899235	21.5028	2.57751e-05	0.00433609	ADRN_Calcium
chr3-59559318-59560179	2.42445	1.77498	21.4887	2.59072e-05	0.00435028	ADRN_Calcium
chr6-89986591-89987341	1.91586	2.24643	21.4869	2.59245e-05	0.00435028	ADRN_Calcium
chr15-79157496-79158279	2.21883	1.48395	21.4674	2.61091e-05	0.00437577	ADRN_Calcium
chr6-90431303-90432054	2.43744	0.833137	21.4554	2.62238e-05	0.00438948	ADRN_Calcium
chr17-74042233-74043247	2.6103	3.34838	21.4452	2.63208e-05	0.00439333	ADRN_Calcium
chr7-37484280-37485123	1.89301	1.32073	21.4451	2.63217e-05	0.00439333	ADRN_Calcium
chr2-23113821-23115105	2.84829	2.11971	21.4427	2.63453e-05	0.00439333	ADRN_Calcium
chr1-192913721-192914440	2.25048	1.2481	21.4277	2.64899e-05	0.00440592	ADRN_Calcium
chr1-220498002-220498851	1.97228	2.04858	21.4254	2.65117e-05	0.00440592	ADRN_Calcium
chr3-183937244-183938221	2.4389	1.81843	21.4233	2.65318e-05	0.00440592	ADRN_Calcium
chr11-87926281-87927087	2.64409	1.98054	21.4212	2.65526e-05	0.00440592	ADRN_Calcium
chr7-67505209-67505941	2.36996	1.56478	21.4085	2.66758e-05	0.00441547	ADRN_Calcium
chr12-47383770-47384385	2.35168	1.09498	21.4051	2.67087e-05	0.00441547	ADRN_Calcium
chr22-26416799-26417275	2.0387	1.21341	21.405	2.67092e-05	0.00441547	ADRN_Calcium
chr1-210347045-210347504	2.57555	2.05109	21.3955	2.6802e-05	0.00442511	ADRN_Calcium
chr10-97852824-97853294	1.96169	1.23633	21.3923	2.68337e-05	0.00442511	ADRN_Calcium
chr6-158737239-158738188	2.08695	2.07851	21.3876	2.68792e-05	0.00442716	ADRN_Calcium
chr13-113407832-113408471	2.24869	1.6893	21.38	2.69537e-05	0.00442718	ADRN_Calcium
chrX-30283310-30284123	2.51268	1.06912	21.3781	2.69728e-05	0.00442718	ADRN_Calcium
chr5-96383845-96384840	2.22097	2.2485	21.3775	2.69787e-05	0.00442718	ADRN_Calcium
chr4-40290630-40291285	2.02276	1.31155	21.3644	2.71081e-05	0.00444298	ADRN_Calcium
chr7-157951370-157952034	1.94785	1.54027	21.3488	2.72623e-05	0.00446255	ADRN_Calcium
chr17-33435549-33436764	1.93763	1.38926	21.3456	2.72943e-05	0.00446255	ADRN_Calcium
chr18-45375226-45376792	2.2168	2.24856	21.3393	2.7357e-05	0.00446734	ADRN_Calcium
chr10-107441614-107442480	2.04556	1.4372	21.3113	2.76383e-05	0.00450778	ADRN_Calcium
chr7-140506397-140507474	1.81351	2.60277	21.3074	2.76775e-05	0.00450868	ADRN_Calcium
chr11-65279624-65280351	2.62958	1.30427	21.3029	2.77234e-05	0.00451064	ADRN_Calcium
chr17-34763585-34764284	2.46138	1.53371	21.2974	2.77791e-05	0.00451272	ADRN_Calcium
chr12-100986715-100988431	2.11405	1.86384	21.295	2.78036e-05	0.00451272	ADRN_Calcium
chr6-56890630-56892153	1.87709	1.60612	21.2846	2.7909e-05	0.00451918	ADRN_Calcium
chr8-133882396-133883336	2.1786	0.992895	21.2816	2.79395e-05	0.00451918	ADRN_Calcium
chr12-7146220-7147109	1.89755	1.86235	21.2785	2.79716e-05	0.00451918	ADRN_Calcium
chr8-41200923-41201975	2.50609	2.35665	21.2775	2.79815e-05	0.00451918	ADRN_Calcium
chr2-111703716-111704628	2.22274	1.67099	21.2745	2.80123e-05	0.00451918	ADRN_Calcium
chr1-41955314-41956176	2.60364	1.2078	21.2661	2.80976e-05	0.00452434	ADRN_Calcium
chr4-145034613-145035292	2.07929	1.05585	21.2647	2.8112e-05	0.00452434	ADRN_Calcium
chr3-43758992-43759792	2.09542	1.67039	21.2595	2.81662e-05	0.00452761	ADRN_Calcium
chr14-74965254-74966079	2.20943	1.19532	21.2501	2.82624e-05	0.00453735	ADRN_Calcium
chr11-113184469-113184815	2.07622	1.03322	21.2464	2.83007e-05	0.00453735	ADRN_Calcium
chr1-84824138-84824763	2.02026	0.787221	21.2437	2.83285e-05	0.00453735	ADRN_Calcium
chr7-28595925-28596617	1.9619	1.52723	21.2401	2.83662e-05	0.00453794	ADRN_Calcium
chr1-7386143-7386484	2.34562	1.19824	21.2155	2.86222e-05	0.00457245	ADRN_Calcium
chr5-111932388-111933620	1.82521	1.73024	21.2065	2.87164e-05	0.00457245	ADRN_Calcium
chr1-7608278-7609540	2.07357	1.64324	21.2062	2.87202e-05	0.00457245	ADRN_Calcium
chr16-10129470-10130801	2.40291	1.66992	21.206	2.87219e-05	0.00457245	ADRN_Calcium
chr9-116594238-116594880	2.48525	0.888208	21.2022	2.87621e-05	0.00457245	ADRN_Calcium
chr15-52103275-52104032	2.58692	1.77351	21.1997	2.87884e-05	0.00457245	ADRN_Calcium
chr14-100557520-100558101	2.0372	2.07598	21.1965	2.88219e-05	0.00457245	ADRN_Calcium
chr18-73752231-73753231	2.52498	1.95517	21.1933	2.88554e-05	0.00457245	ADRN_Calcium
chr1-117077112-117078019	2.64692	1.71881	21.1875	2.89166e-05	0.00457673	ADRN_Calcium
chr8-29072578-29073486	2.17959	1.9891	21.1796	2.90004e-05	0.00458404	ADRN_Calcium
chr8-126449147-126449811	2.25637	0.933987	21.1767	2.90318e-05	0.00458404	ADRN_Calcium
chr21-34807485-34808360	2.14532	1.88494	21.1735	2.90656e-05	0.00458404	ADRN_Calcium
chr6-119146896-119147785	2.14006	2.63628	21.1697	2.91058e-05	0.00458497	ADRN_Calcium
chr16-17836695-17837369	2.12325	1.08162	21.1545	2.92683e-05	0.00460515	ADRN_Calcium
chr6-163793000-163793960	1.88219	1.7242	21.1468	2.93503e-05	0.0046071	ADRN_Calcium
chr2-100281547-100282222	2.50995	2.25505	21.1452	2.93683e-05	0.0046071	ADRN_Calcium
chr10-18260193-18262097	1.38498	3.44989	21.1424	2.93985e-05	0.0046071	ADRN_Calcium
chr7-151658605-151659206	2.22322	1.2086	21.1405	2.94185e-05	0.0046071	ADRN_Calcium
chr10-117762227-117763190	2.62471	1.29488	21.1364	2.9463e-05	0.00460867	ADRN_Calcium
chr5-147661023-147662564	1.98041	2.56868	21.1269	2.95659e-05	0.00461936	ADRN_Calcium
chr10-67819778-67820202	2.32358	1.36766	21.1166	2.96773e-05	0.00463135	ADRN_Calcium
chr12-120962352-120963074	2.75941	1.68286	21.1104	2.97448e-05	0.0046353	ADRN_Calcium
chr7-44187711-44188317	1.91786	1.28893	21.1079	2.97719e-05	0.0046353	ADRN_Calcium
chr5-115494031-115495213	2.12772	2.41826	21.0981	2.98794e-05	0.00464663	ADRN_Calcium
chr11-13215977-13217130	2.59554	2.22814	21.0847	3.00262e-05	0.00466004	ADRN_Calcium
chr13-101397759-101398526	2.12849	1.19772	21.0817	3.00591e-05	0.00466004	ADRN_Calcium
chr11-95108760-95109671	2.06498	1.63549	21.0807	3.00702e-05	0.00466004	ADRN_Calcium
chr18-56402724-56403529	1.89068	1.78988	21.0651	3.0242e-05	0.00468125	ADRN_Calcium
chr18-57107188-57107821	2.22064	1.25287	21.0594	3.03054e-05	0.00468564	ADRN_Calcium
chr17-27810796-27811764	2.32353	1.42209	21.0476	3.04371e-05	0.00469132	ADRN_Calcium
chr12-110024270-110025193	2.17308	2.0502	21.0473	3.04397e-05	0.00469132	ADRN_Calcium
chr11-126711738-126712344	2.22239	1.6257	21.0467	3.04474e-05	0.00469132	ADRN_Calcium
chr22-17910308-17911516	1.67701	3.70097	21.0416	3.05036e-05	0.00469457	ADRN_Calcium
chr20-9185311-9185930	2.4568	1.47371	21.0366	3.05598e-05	0.00469781	ADRN_Calcium
chr17-43417106-43419427	2.03131	3.26048	21.0286	3.06494e-05	0.00470618	ADRN_Calcium
chr10-59960448-59961105	1.98632	1.22303	21.0139	3.08155e-05	0.00472626	ADRN_Calcium
chr2-46881156-46882763	2.01002	2.8619	20.9877	3.11123e-05	0.00476631	ADRN_Calcium
chr6-54801360-54802069	2.2121	1.42541	20.9756	3.12518e-05	0.00478087	ADRN_Calcium
chr7-108083806-108084411	2.49108	1.52888	20.9725	3.12866e-05	0.00478087	ADRN_Calcium
chr6-39529925-39530717	1.92912	1.26332	20.9671	3.13487e-05	0.00478087	ADRN_Calcium
chr1-209839807-209840479	2.18967	1.12664	20.9667	3.1354e-05	0.00478087	ADRN_Calcium
chr18-39946534-39947200	2.25291	1.03235	20.9639	3.13861e-05	0.00478087	ADRN_Calcium
chr15-84833175-84833834	2.44818	1.92539	20.9417	3.16428e-05	0.00481366	ADRN_Calcium
chr12-75862577-75863935	2.05161	2.42804	20.9391	3.16733e-05	0.00481366	ADRN_Calcium
chr2-20141002-20141981	2.33792	2.71946	20.9305	3.17734e-05	0.00482281	ADRN_Calcium
chr1-110490563-110491461	2.61008	2.91646	20.9277	3.18056e-05	0.00482281	ADRN_Calcium
chr11-44946232-44946505	2.00428	1.14853	20.9162	3.19398e-05	0.00482991	ADRN_Calcium
chr10-77781882-77783114	2.0121	1.53751	20.9145	3.19598e-05	0.00482991	ADRN_Calcium
chr20-6104459-6105361	1.97587	1.5298	20.9145	3.19608e-05	0.00482991	ADRN_Calcium
chr2-129276752-129277289	2.35662	1.14916	20.9032	3.20935e-05	0.0048399	ADRN_Calcium
chr17-77834293-77834808	2.14891	3.00349	20.9008	3.21216e-05	0.0048399	ADRN_Calcium
chr6-164194965-164195905	2.20872	1.18593	20.8994	3.21382e-05	0.0048399	ADRN_Calcium
chr7-87574069-87575022	2.43658	2.19474	20.8934	3.22089e-05	0.0048399	ADRN_Calcium
chr7-27863571-27864267	2.20478	1.29082	20.8922	3.22231e-05	0.0048399	ADRN_Calcium
chr11-8097247-8097966	2.38817	2.78789	20.8888	3.22633e-05	0.0048399	ADRN_Calcium
chr2-218383533-218384239	2.33628	1.58448	20.887	3.22842e-05	0.0048399	ADRN_Calcium
chr6-37628685-37629052	1.86073	1.44837	20.8834	3.23274e-05	0.0048399	ADRN_Calcium
chr7-141463707-141464255	2.14483	1.53691	20.8772	3.24014e-05	0.0048399	ADRN_Calcium
chr14-97179731-97180731	2.77913	1.78483	20.8725	3.24579e-05	0.0048399	ADRN_Calcium
chr8-21844406-21845085	2.01544	1.71066	20.8706	3.24805e-05	0.0048399	ADRN_Calcium
chr1-6893080-6893752	2.10266	1.32068	20.8701	3.24862e-05	0.0048399	ADRN_Calcium
chr5-136886229-136886979	2.25192	1.07607	20.8692	3.24973e-05	0.0048399	ADRN_Calcium
chr5-72441758-72442721	2.33675	1.59074	20.8585	3.26243e-05	0.00484483	ADRN_Calcium
chr13-35992788-35993308	2.16554	1.80149	20.8554	3.26623e-05	0.00484483	ADRN_Calcium
chr2-228603455-228604020	2.38414	1.00285	20.8538	3.26808e-05	0.00484483	ADRN_Calcium
chr2-69196102-69196972	2.30882	1.37729	20.852	3.27029e-05	0.00484483	ADRN_Calcium
chr3-140466812-140467437	2.66526	2.08101	20.8513	3.27116e-05	0.00484483	ADRN_Calcium
chr1-210687382-210687990	2.27058	2.01939	20.8465	3.27691e-05	0.00484794	ADRN_Calcium
chr15-48925324-48926337	2.49497	3.11197	20.8435	3.28051e-05	0.00484794	ADRN_Calcium
chr2-2022973-2023594	2.02579	1.36523	20.838	3.28712e-05	0.00485235	ADRN_Calcium
chr10-128009448-128010251	2.4693	1.47689	20.825	3.30288e-05	0.00486699	ADRN_Calcium
chr22-44486217-44486888	2.22431	1.71941	20.8239	3.30432e-05	0.00486699	ADRN_Calcium
chr1-36938511-36939243	2.12199	1.17569	20.8146	3.31559e-05	0.00487584	ADRN_Calcium
chr7-128827253-128827979	2.28725	2.46733	20.8129	3.31762e-05	0.00487584	ADRN_Calcium
chr20-38043576-38044415	2.27003	1.51347	20.8092	3.32214e-05	0.00487713	ADRN_Calcium
chr18-426805-427477	2.47191	1.91374	20.804	3.32858e-05	0.00487946	ADRN_Calcium
chr13-30430043-30430674	2.71996	1.48857	20.8015	3.33155e-05	0.00487946	ADRN_Calcium
chr5-142053351-142053924	2.06996	1.2673	20.797	3.3371e-05	0.00487946	ADRN_Calcium
chr12-123126197-123126995	2.24531	1.55988	20.7926	3.3426e-05	0.00487946	ADRN_Calcium
chr7-68306296-68307301	2.26154	3.09798	20.7924	3.34272e-05	0.00487946	ADRN_Calcium
chr17-33888138-33889272	2.18044	2.15671	20.7861	3.35054e-05	0.00487946	ADRN_Calcium
chr10-73650947-73651311	2.69882	1.30052	20.786	3.35072e-05	0.00487946	ADRN_Calcium
chr2-68368247-68369369	2.03402	2.23761	20.7842	3.35292e-05	0.00487946	ADRN_Calcium
chr1-209039286-209040212	2.2547	1.92901	20.776	3.36305e-05	0.00488826	ADRN_Calcium
chr18-25298324-25299387	2.0282	1.3181	20.7734	3.36628e-05	0.00488826	ADRN_Calcium
chr10-117461439-117462556	2.06831	1.55844	20.7668	3.37444e-05	0.0048948	ADRN_Calcium
chr10-3942279-3943410	2.32211	1.57557	20.7569	3.38681e-05	0.0048983	ADRN_Calcium
chr14-62409131-62410259	2.19403	1.15498	20.7555	3.38854e-05	0.0048983	ADRN_Calcium
chr17-43733722-43734657	2.44153	1.99772	20.7532	3.39141e-05	0.0048983	ADRN_Calcium
chr22-30717129-30718123	2.11555	1.19781	20.7507	3.39449e-05	0.0048983	ADRN_Calcium
chr9-109765671-109766786	2.16912	1.17515	20.7502	3.39516e-05	0.0048983	ADRN_Calcium
chr5-43281352-43282471	1.87374	1.0063	20.7427	3.40448e-05	0.00489884	ADRN_Calcium
chr1-16076594-16077194	2.16376	2.21535	20.7406	3.40717e-05	0.00489884	ADRN_Calcium
chr11-112285740-112286396	2.12349	1.47255	20.7372	3.41143e-05	0.00489884	ADRN_Calcium
chr11-64710177-64710852	1.89502	2.08001	20.7353	3.41385e-05	0.00489884	ADRN_Calcium
chr20-10039997-10040753	2.21026	1.13739	20.7353	3.41385e-05	0.00489884	ADRN_Calcium
chr12-130421600-130422069	1.84798	1.24662	20.7266	3.42472e-05	0.00490917	ADRN_Calcium
chr17-66747398-66748055	2.19267	1.19299	20.7043	3.45302e-05	0.00493857	ADRN_Calcium
chr4-142815755-142816157	2.51446	1.01482	20.7042	3.45309e-05	0.00493857	ADRN_Calcium
chr18-23115252-23116419	2.47175	1.83924	20.7017	3.45631e-05	0.00493857	ADRN_Calcium
chr9-116379568-116380183	2.10506	1.57719	20.6985	3.46042e-05	0.00493917	ADRN_Calcium
chr17-42518325-42518811	2.27194	1.61425	20.6881	3.47371e-05	0.00494983	ADRN_Calcium
chr2-20365216-20365875	2.09856	1.02521	20.6869	3.47529e-05	0.00494983	ADRN_Calcium
chr1-151210632-151211381	2.44166	1.37123	20.6748	3.49082e-05	0.00496363	ADRN_Calcium
chr5-136518664-136519204	2.23955	1.1767	20.6731	3.49302e-05	0.00496363	ADRN_Calcium
chr7-68269202-68269904	2.33803	1.51043	20.6707	3.49612e-05	0.00496363	ADRN_Calcium
chr15-33098135-33098497	2.20176	1.08745	20.6662	3.50188e-05	0.00496654	ADRN_Calcium
chr2-222774752-222775338	2.17522	0.868235	20.6573	3.51337e-05	0.00496707	ADRN_Calcium
chr13-47707957-47709102	2.14914	1.28236	20.6571	3.51362e-05	0.00496707	ADRN_Calcium
chr14-68124810-68125518	2.35554	1.23583	20.6534	3.51841e-05	0.00496707	ADRN_Calcium
chr7-108266172-108267125	2.13744	1.887	20.6525	3.51962e-05	0.00496707	ADRN_Calcium
chr1-34268032-34268912	2.47839	2.4892	20.6516	3.52082e-05	0.00496707	ADRN_Calcium
chr18-76739576-76740726	2.07995	2.0541	20.6438	3.5309e-05	0.00496731	ADRN_Calcium
chr12-50751838-50752712	2.39654	2.05808	20.6407	3.53502e-05	0.00496731	ADRN_Calcium
chr5-131992131-131992737	2.41125	1.16503	20.6405	3.53518e-05	0.00496731	ADRN_Calcium
chr5-115377381-115378083	2.41174	1.63814	20.64	3.53585e-05	0.00496731	ADRN_Calcium
chr10-71357838-71358654	2.28406	1.64027	20.6342	3.54341e-05	0.00497272	ADRN_Calcium
chr11-19025592-19026248	2.19356	1.04899	20.6192	3.56317e-05	0.00499047	ADRN_Calcium
chr5-77132974-77133488	2.57035	1.19724	20.6189	3.56353e-05	0.00499047	ADRN_Calcium
chr6-122717078-122718018	2.17442	1.60504	20.614	3.57e-05	0.00499431	ADRN_Calcium
chr9-97507621-97507877	1.77767	1.73876	20.6017	3.58616e-05	0.00499807	ADRN_Calcium
chr9-85212088-85213262	2.0757	1.64395	20.6004	3.58794e-05	0.00499807	ADRN_Calcium
chr5-149790097-149790613	1.87193	1.24436	20.6002	3.58823e-05	0.00499807	ADRN_Calcium
chr5-145858982-145860120	1.76866	2.17354	20.5962	3.59345e-05	0.00499807	ADRN_Calcium
chr7-46229275-46229854	2.28482	1.63613	20.596	3.59379e-05	0.00499807	ADRN_Calcium
chr14-99427588-99428133	2.29973	1.60903	20.595	3.59511e-05	0.00499807	ADRN_Calcium
chr5-40477437-40478374	2.32688	2.04751	20.5883	3.60404e-05	0.00500271	ADRN_Calcium
chr8-4787338-4788323	2.21778	0.943926	20.5798	3.61539e-05	0.00500271	ADRN_Calcium
chr10-130795597-130796219	2.27787	0.819634	20.5784	3.61714e-05	0.00500271	ADRN_Calcium
chr3-54578410-54578782	1.94129	1.21475	20.5738	3.62339e-05	0.00500271	ADRN_Calcium
chr7-132739185-132739941	2.52543	1.90575	20.571	3.62714e-05	0.00500271	ADRN_Calcium
chr5-136810095-136810839	2.73843	1.87568	20.5677	3.63157e-05	0.00500271	ADRN_Calcium
chr7-134515644-134516239	2.32469	1.18904	20.5663	3.63344e-05	0.00500271	ADRN_Calcium
chr14-75343528-75344342	2.30953	1.37855	20.5661	3.63361e-05	0.00500271	ADRN_Calcium
chr6-153170340-153170879	2.35417	1.14902	20.5658	3.63405e-05	0.00500271	ADRN_Calcium
chr13-102012286-102013189	1.93931	1.27085	20.5645	3.63586e-05	0.00500271	ADRN_Calcium
chr17-59357658-59358305	2.4043	2.52123	20.5561	3.64717e-05	0.00500446	ADRN_Calcium
chr12-31052669-31053062	2.65088	1.01888	20.5554	3.64804e-05	0.00500446	ADRN_Calcium
chr4-3640382-3641011	2.42417	1.53789	20.5552	3.64836e-05	0.00500446	ADRN_Calcium
chr2-28610407-28611333	2.3994	2.52919	20.548	3.65806e-05	0.00501263	ADRN_Calcium
chr18-36711457-36712333	1.82149	3.21871	20.5304	3.68193e-05	0.00502723	ADRN_Calcium
chr5-5678740-5679352	2.3302	1.36758	20.5304	3.68194e-05	0.00502723	ADRN_Calcium
chr8-30057766-30058678	1.90208	1.76874	20.5291	3.68365e-05	0.00502723	ADRN_Calcium
chr20-47331298-47331694	2.22495	1.33852	20.5288	3.68406e-05	0.00502723	ADRN_Calcium
chr10-395521-396024	1.87016	0.893739	20.5263	3.68751e-05	0.00502723	ADRN_Calcium
chr15-83323118-83323883	2.21938	1.71337	20.5168	3.70052e-05	0.00503982	ADRN_Calcium
chr6-40947850-40948907	2.28591	1.21792	20.5055	3.71601e-05	0.00505578	ADRN_Calcium
chr5-168734307-168735204	1.72545	2.11011	20.4995	3.7242e-05	0.00505947	ADRN_Calcium
chr17-41704941-41706045	2.12902	3.40603	20.498	3.72629e-05	0.00505947	ADRN_Calcium
chr17-43535915-43536598	2.32165	1.18913	20.4853	3.74383e-05	0.00507813	ADRN_Calcium
chr14-96086136-96086349	2.2471	1.61532	20.4768	3.75562e-05	0.00508897	ADRN_Calcium
chr7-134619677-134620342	2.50845	1.13763	20.4715	3.763e-05	0.00509294	ADRN_Calcium
chr22-25949881-25950508	2.16683	0.80561	20.4671	3.76905e-05	0.00509294	ADRN_Calcium
chr20-39338477-39339539	2.23256	1.19687	20.4665	3.76998e-05	0.00509294	ADRN_Calcium
chr22-30771519-30772685	1.75408	1.47229	20.4549	3.78618e-05	0.00509645	ADRN_Calcium
chr2-233415200-233415492	2.37624	1.0862	20.4545	3.78671e-05	0.00509645	ADRN_Calcium
chr4-185559546-185560327	1.9834	1.86033	20.454	3.78747e-05	0.00509645	ADRN_Calcium
chr11-115613816-115614543	2.11396	1.61619	20.4537	3.78782e-05	0.00509645	ADRN_Calcium
chr17-57942902-57943518	2.11019	2.55878	20.45	3.79298e-05	0.00509826	ADRN_Calcium
chr2-79629646-79630406	1.97793	1.69509	20.4464	3.79812e-05	0.00509929	ADRN_Calcium
chr1-168622945-168624126	2.08285	2.13386	20.4433	3.80246e-05	0.00509929	ADRN_Calcium
chr7-128115112-128115679	1.94599	1.62835	20.4414	3.80518e-05	0.00509929	ADRN_Calcium
chr12-109961177-109962078	2.35339	1.62224	20.4351	3.81398e-05	0.0051036	ADRN_Calcium
chr15-79328490-79329702	2.12513	1.95002	20.4337	3.81603e-05	0.0051036	ADRN_Calcium
chr2-86313411-86314479	2.05032	1.42291	20.4284	3.82342e-05	0.00510837	ADRN_Calcium
chr19-49013972-49014621	1.9978	1.17247	20.4211	3.83391e-05	0.00511036	ADRN_Calcium
chr12-77031445-77032279	2.40188	2.46281	20.4196	3.83596e-05	0.00511036	ADRN_Calcium
chr21-42152076-42152576	2.12657	1.15404	20.4145	3.84325e-05	0.00511036	ADRN_Calcium
chr7-75596578-75597190	2.18545	1.43643	20.4103	3.84923e-05	0.00511036	ADRN_Calcium
chr16-51325978-51327277	2.58312	2.1084	20.4091	3.85095e-05	0.00511036	ADRN_Calcium
chr17-64792727-64793314	2.12326	1.10636	20.4074	3.85328e-05	0.00511036	ADRN_Calcium
chr5-153623829-153624561	1.91286	1.06875	20.4048	3.8571e-05	0.00511036	ADRN_Calcium
chr6-37630073-37630756	2.18452	1.70494	20.4046	3.85728e-05	0.00511036	ADRN_Calcium
chr12-101002697-101003353	2.38951	0.863652	20.4032	3.8593e-05	0.00511036	ADRN_Calcium
chr17-46027332-46027971	1.61047	2.05866	20.3995	3.8647e-05	0.00511245	ADRN_Calcium
chr17-39222638-39223270	2.31015	2.39319	20.3954	3.87051e-05	0.00511508	ADRN_Calcium
chr19-29798631-29799326	2.25622	0.721505	20.3911	3.87673e-05	0.0051159	ADRN_Calcium
chr11-61626535-61627096	2.44095	2.19198	20.3896	3.87878e-05	0.0051159	ADRN_Calcium
chr6-52929182-52929704	2.31122	0.798972	20.3863	3.88354e-05	0.00511713	ADRN_Calcium
chr14-94545148-94545892	2.00049	1.89884	20.3774	3.89637e-05	0.00512898	ADRN_Calcium
chr2-26979533-26980124	2.19942	1.40644	20.3654	3.91378e-05	0.00514684	ADRN_Calcium
chr3-157475565-157476404	2.10435	1.17183	20.3552	3.92863e-05	0.00515867	ADRN_Calcium
chr15-73897417-73898286	2.16092	2.3124	20.3539	3.93049e-05	0.00515867	ADRN_Calcium
chr20-51354213-51355213	2.05431	1.11836	20.3471	3.94035e-05	0.00516583	ADRN_Calcium
chr12-2615548-2615983	2.20294	1.17179	20.3438	3.94521e-05	0.00516583	ADRN_Calcium
chr10-127776641-127777227	2.19759	1.06269	20.3414	3.94872e-05	0.00516583	ADRN_Calcium
chr2-28583594-28584825	2.37195	3.08539	20.3396	3.9514e-05	0.00516583	ADRN_Calcium
chr15-72222235-72222809	1.98362	1.75376	20.3338	3.95992e-05	0.00517191	ADRN_Calcium
chr7-67863690-67864611	2.41704	0.909148	20.3165	3.98541e-05	0.00519306	ADRN_Calcium
chr3-168034064-168034575	2.23673	0.919253	20.3163	3.98564e-05	0.00519306	ADRN_Calcium
chr10-7027277-7028713	2.29085	1.50045	20.3149	3.98776e-05	0.00519306	ADRN_Calcium
chr18-67782942-67783948	2.06736	1.09407	20.3076	3.99857e-05	0.00519866	ADRN_Calcium
chr21-36027227-36027719	2.16405	1.54251	20.3052	4.0021e-05	0.00519866	ADRN_Calcium
chr5-76269390-76270530	2.04476	1.22787	20.3016	4.00737e-05	0.00519866	ADRN_Calcium
chr1-38690683-38691152	2.34717	0.77058	20.3005	4.00902e-05	0.00519866	ADRN_Calcium
chr16-19700917-19701463	2.08258	1.22544	20.2989	4.0115e-05	0.00519866	ADRN_Calcium
chr13-44755887-44756845	1.811	1.49832	20.2899	4.02494e-05	0.00521092	ADRN_Calcium
chr7-107034676-107035794	2.1627	2.50874	20.2873	4.02875e-05	0.00521092	ADRN_Calcium
chr8-20078573-20079838	1.77457	1.83198	20.2686	4.05684e-05	0.00523826	ADRN_Calcium
chr7-24907329-24907891	2.0992	1.30452	20.268	4.05772e-05	0.00523826	ADRN_Calcium
chr17-32496272-32496979	2.02714	1.87786	20.2613	4.06777e-05	0.00524617	ADRN_Calcium
chr5-159878615-159879802	1.54753	3.45092	20.2441	4.09395e-05	0.00527453	ADRN_Calcium
chr6-11652828-11653797	1.93937	2.03102	20.2405	4.09938e-05	0.00527453	ADRN_Calcium
chr14-96246090-96246757	2.25152	1.4906	20.239	4.10159e-05	0.00527453	ADRN_Calcium
chr17-39212177-39212575	2.06029	1.36634	20.2345	4.10847e-05	0.00527714	ADRN_Calcium
chr6-97947749-97948555	2.17695	1.22206	20.2325	4.11151e-05	0.00527714	ADRN_Calcium
chr20-57791733-57792632	2.01042	1.38889	20.2253	4.12252e-05	0.0052862	ADRN_Calcium
chr2-12119672-12121165	1.97028	1.50965	20.2222	4.12734e-05	0.0052873	ADRN_Calcium
chr8-33800101-33800493	2.13607	0.925591	20.2015	4.15912e-05	0.00531104	ADRN_Calcium
chr15-78715458-78716475	2.11852	1.61518	20.2008	4.16033e-05	0.00531104	ADRN_Calcium
chr19-33755112-33755656	2.00091	1.7274	20.1996	4.16215e-05	0.00531104	ADRN_Calcium
chr7-157492867-157494027	2.19273	1.79242	20.1941	4.17057e-05	0.00531104	ADRN_Calcium
chr1-36166673-36167395	2.30329	1.6968	20.1921	4.17369e-05	0.00531104	ADRN_Calcium
chr1-48048048-48048469	2.12408	1.00149	20.1914	4.17484e-05	0.00531104	ADRN_Calcium
chr6-13088360-13090040	1.98263	1.28621	20.1913	4.17492e-05	0.00531104	ADRN_Calcium
chr17-52027492-52028016	2.1921	1.25269	20.1896	4.17764e-05	0.00531104	ADRN_Calcium
chr10-77351233-77351806	2.28288	1.30094	20.1825	4.18871e-05	0.00531508	ADRN_Calcium
chr10-90968225-90969017	1.97254	1.16332	20.181	4.19099e-05	0.00531508	ADRN_Calcium
chr16-14399111-14400257	2.1426	2.42208	20.1799	4.19274e-05	0.00531508	ADRN_Calcium
chr11-19665028-19665486	2.31731	1.18433	20.1681	4.21111e-05	0.00533331	ADRN_Calcium
chr2-21314355-21314761	2.08057	1.35858	20.1629	4.21931e-05	0.00533865	ADRN_Calcium
chr5-141657871-141658560	2.20383	1.51533	20.153	4.23487e-05	0.00535146	ADRN_Calcium
chr12-11814386-11814749	2.05628	1.20165	20.1513	4.23744e-05	0.00535146	ADRN_Calcium
chr20-51486720-51487428	1.96552	1.24519	20.1465	4.24503e-05	0.00535166	ADRN_Calcium
chr10-126013407-126014230	2.02934	1.11	20.1462	4.2456e-05	0.00535166	ADRN_Calcium
chr1-210694949-210695354	2.28765	1.68919	20.1393	4.25654e-05	0.00535854	ADRN_Calcium
chr5-5316225-5316707	2.36353	0.815512	20.134	4.26487e-05	0.00535854	ADRN_Calcium
chr3-16183355-16184051	2.37131	1.50963	20.133	4.26647e-05	0.00535854	ADRN_Calcium
chr12-121765396-121765945	2.3224	2.20901	20.1326	4.26708e-05	0.00535854	ADRN_Calcium
chr7-27960789-27961623	2.30014	1.51811	20.1253	4.27872e-05	0.00536811	ADRN_Calcium
chr10-121417977-121418689	2.62779	1.00281	20.1211	4.2854e-05	0.00537145	ADRN_Calcium
chr3-16101206-16101931	2.42999	1.00419	20.1139	4.2969e-05	0.00538082	ADRN_Calcium
chr17-57480525-57481168	1.62508	2.42776	20.1114	4.30093e-05	0.00538083	ADRN_Calcium
chr1-236548068-236549058	2.31613	1.76946	20.0968	4.32435e-05	0.00540508	ADRN_Calcium
chr22-48204298-48204730	2.63615	0.940108	20.0929	4.33055e-05	0.00540776	ADRN_Calcium
chr15-86183403-86184160	2.08415	1.18223	20.0824	4.34762e-05	0.00541026	ADRN_Calcium
chr17-1060814-1061446	2.22717	1.46163	20.0798	4.35175e-05	0.00541026	ADRN_Calcium
chr9-86179808-86180351	2.57906	0.986483	20.0768	4.35669e-05	0.00541026	ADRN_Calcium
chr16-67862945-67863623	2.37667	2.04566	20.0764	4.35733e-05	0.00541026	ADRN_Calcium
chr12-122118006-122118275	1.88425	1.06163	20.0757	4.35838e-05	0.00541026	ADRN_Calcium
chr9-106752366-106753019	2.11984	1.08392	20.0698	4.36799e-05	0.00541026	ADRN_Calcium
chr7-134174271-134175448	2.18494	1.67854	20.0688	4.36965e-05	0.00541026	ADRN_Calcium
chr3-138625685-138626451	2.28675	0.877237	20.0688	4.36966e-05	0.00541026	ADRN_Calcium
chr17-67569657-67570116	2.08935	1.40949	20.066	4.37419e-05	0.00541026	ADRN_Calcium
chr7-87413683-87414541	1.82712	2.03119	20.065	4.37584e-05	0.00541026	ADRN_Calcium
chr5-135208611-135209249	1.95539	1.24842	20.0628	4.37947e-05	0.00541026	ADRN_Calcium
chr3-124097140-124098418	2.11528	1.98492	20.0618	4.38109e-05	0.00541026	ADRN_Calcium
chr6-101597511-101598271	1.91059	1.48019	20.0516	4.39771e-05	0.00542578	ADRN_Calcium
chr5-135493415-135493702	2.33407	0.959047	20.0421	4.41329e-05	0.00543597	ADRN_Calcium
chr7-41028450-41029529	2.54609	1.87809	20.0416	4.4141e-05	0.00543597	ADRN_Calcium
chr2-26519511-26520241	1.71862	1.09671	20.0367	4.42221e-05	0.00543721	ADRN_Calcium
chr19-10686334-10687144	1.96657	1.70443	20.0359	4.42342e-05	0.00543721	ADRN_Calcium
chr14-55398555-55399063	2.33529	1.03384	20.0318	4.43033e-05	0.00543721	ADRN_Calcium
chr22-34637003-34638244	2.01019	1.21313	20.0297	4.43379e-05	0.00543721	ADRN_Calcium
chr2-5866901-5867456	2.23458	1.48902	20.0271	4.4381e-05	0.00543721	ADRN_Calcium
chr4-140947316-140947830	2.08498	1.20523	20.0262	4.4395e-05	0.00543721	ADRN_Calcium
chr6-22236279-22237084	2.2135	1.04669	20.0221	4.44631e-05	0.00544056	ADRN_Calcium
chr21-46564060-46564945	2.28477	2.04428	20.0163	4.45587e-05	0.00544424	ADRN_Calcium
chr2-151302933-151303597	2.06713	1.16416	20.0154	4.45746e-05	0.00544424	ADRN_Calcium
chr17-7981877-7982869	2.24523	1.32589	20.0079	4.46983e-05	0.00545438	ADRN_Calcium
chr12-91778875-91779290	2.10211	1.28469	19.9996	4.48376e-05	0.00546336	ADRN_Calcium
chr10-100506149-100506963	2.43983	1.4055	19.998	4.48638e-05	0.00546336	ADRN_Calcium
chr22-43921296-43921717	2.1554	1.03896	19.9962	4.48944e-05	0.00546336	ADRN_Calcium
chr2-54860135-54860804	2.1317	1.26226	19.9885	4.50228e-05	0.00547322	ADRN_Calcium
chr4-183589603-183590070	2.23048	0.759432	19.9865	4.50573e-05	0.00547322	ADRN_Calcium
chr17-4229655-4230485	2.10451	2.00025	19.9815	4.51405e-05	0.00547378	ADRN_Calcium
chr5-143245889-143246551	2.37295	1.55195	19.9813	4.51438e-05	0.00547378	ADRN_Calcium
chr11-32392035-32392536	2.12423	1.00419	19.9762	4.52307e-05	0.00547935	ADRN_Calcium
chr16-47976200-47977324	2.03707	2.49185	19.9677	4.53739e-05	0.00549172	ADRN_Calcium
chr2-240766485-240767645	1.99616	2.27884	19.9587	4.55261e-05	0.005498	ADRN_Calcium
chr7-140315119-140316675	1.95639	2.35832	19.9585	4.55302e-05	0.005498	ADRN_Calcium
chr8-63220013-63220893	2.13617	1.61894	19.9574	4.55491e-05	0.005498	ADRN_Calcium
chr5-174235210-174235601	2.00927	1.04176	19.9512	4.56535e-05	0.00550122	ADRN_Calcium
chr21-32596847-32597522	2.26893	1.05717	19.951	4.56581e-05	0.00550122	ADRN_Calcium
chr7-134083259-134085078	2.0354	2.5627	19.9471	4.57248e-05	0.0055043	ADRN_Calcium
chr20-48171725-48172455	1.89476	1.50714	19.9395	4.58539e-05	0.00551488	ADRN_Calcium
chr16-17777036-17777820	1.73288	1.80027	19.9278	4.60547e-05	0.00553369	ADRN_Calcium
chr17-74123084-74123656	2.12157	1.68899	19.923	4.61374e-05	0.00553369	ADRN_Calcium
chr7-158672747-158673505	2.08015	1.03579	19.9216	4.61617e-05	0.00553369	ADRN_Calcium
chr13-44255850-44256366	1.85345	1.58553	19.9207	4.61758e-05	0.00553369	ADRN_Calcium
chr22-46915437-46916289	2.26432	1.48146	19.9131	4.63077e-05	0.00554453	ADRN_Calcium
chr1-230327594-230328899	2.06572	1.60129	19.9041	4.64637e-05	0.00555823	ADRN_Calcium
chr13-44292405-44294289	2.06817	2.62263	19.9001	4.65335e-05	0.00556161	ADRN_Calcium
chr1-209877097-209877381	1.84481	1.29346	19.897	4.65876e-05	0.0055631	ADRN_Calcium
chr7-23864750-23865391	1.99099	1.76136	19.8931	4.66549e-05	0.00556616	ADRN_Calcium
chr2-216316772-216317032	2.03673	0.89009	19.8865	4.67702e-05	0.00557495	ADRN_Calcium
chr3-197394515-197395254	2.18005	1.10504	19.8815	4.68572e-05	0.00558035	ADRN_Calcium
chr2-172231718-172232288	2.19935	1.22603	19.8751	4.69699e-05	0.00558438	ADRN_Calcium
chr15-52076746-52077543	2.0173	1.35047	19.8748	4.69746e-05	0.00558438	ADRN_Calcium
chr2-33275500-33276121	2.2609	1.41731	19.8693	4.70718e-05	0.00559097	ADRN_Calcium
chr3-8489954-8490564	2.27217	1.35201	19.8631	4.71814e-05	0.00559347	ADRN_Calcium
chr2-86747709-86748329	2.00203	1.26905	19.8613	4.72123e-05	0.00559347	ADRN_Calcium
chr1-222369599-222370794	2.12163	2.91095	19.86	4.72345e-05	0.00559347	ADRN_Calcium
chr13-46113133-46113971	2.31995	1.31245	19.8586	4.72602e-05	0.00559347	ADRN_Calcium
chr7-138350354-138351054	2.18545	0.873775	19.8468	4.74681e-05	0.00560972	ADRN_Calcium
chr1-210883561-210884321	2.11285	1.55058	19.8461	4.74814e-05	0.00560972	ADRN_Calcium
chr20-48259894-48260821	1.79177	2.1593	19.8436	4.75261e-05	0.00561005	ADRN_Calcium
chr3-49636339-49637596	2.1893	1.91751	19.8385	4.76157e-05	0.00561267	ADRN_Calcium
chr7-33979248-33980425	2.05946	1.86779	19.8345	4.76877e-05	0.00561267	ADRN_Calcium
chr2-216911683-216912279	2.21718	1.25315	19.8336	4.77043e-05	0.00561267	ADRN_Calcium
chr16-67917309-67918308	2.22333	2.79616	19.8329	4.77162e-05	0.00561267	ADRN_Calcium
chr14-73829590-73830408	2.25381	1.54129	19.826	4.78397e-05	0.00562018	ADRN_Calcium
chr17-67520206-67521174	1.96141	1.71369	19.8246	4.78641e-05	0.00562018	ADRN_Calcium
chr20-46350135-46350808	1.89755	1.93811	19.816	4.80192e-05	0.00562819	ADRN_Calcium
chr12-122983110-122983623	1.79917	2.42705	19.8095	4.81349e-05	0.00562819	ADRN_Calcium
chr6-42226211-42227035	2.28997	1.08624	19.8072	4.81764e-05	0.00562819	ADRN_Calcium
chr8-124237583-124238530	2.06348	1.62444	19.8066	4.81874e-05	0.00562819	ADRN_Calcium
chr14-50452787-50453937	2.28184	1.97087	19.8035	4.82444e-05	0.00562819	ADRN_Calcium
chr2-172441724-172442864	2.14728	2.10943	19.803	4.82526e-05	0.00562819	ADRN_Calcium
chr20-9051039-9052215	2.41072	2.49437	19.7996	4.83139e-05	0.00562819	ADRN_Calcium
chr8-11061707-11062249	1.79336	1.96194	19.7996	4.8314e-05	0.00562819	ADRN_Calcium
chr10-120436641-120437874	2.15813	1.24472	19.7983	4.83369e-05	0.00562819	ADRN_Calcium
chr9-12603955-12604641	1.95935	0.998749	19.7974	4.83531e-05	0.00562819	ADRN_Calcium
chr8-20971685-20972710	2.00357	0.993636	19.7893	4.85014e-05	0.00564055	ADRN_Calcium
chr15-33044336-33045654	1.8657	1.43502	19.7806	4.86591e-05	0.00565177	ADRN_Calcium
chr3-54881918-54882774	2.14739	1.48129	19.7784	4.86979e-05	0.00565177	ADRN_Calcium
chr15-29843553-29844843	2.38508	1.19802	19.777	4.87247e-05	0.00565177	ADRN_Calcium
chr8-21687653-21688026	1.99421	1.18789	19.7727	4.88024e-05	0.00565588	ADRN_Calcium
chr16-26365094-26366208	1.91335	2.15878	19.7664	4.89185e-05	0.00566442	ADRN_Calcium
chr11-43518355-43519061	2.37024	1.5644	19.7624	4.89904e-05	0.00566784	ADRN_Calcium
chr9-134648742-134649523	2.20152	1.81151	19.7438	4.9333e-05	0.00570132	ADRN_Calcium
chr6-163585717-163586459	2.3497	1.25803	19.7421	4.9365e-05	0.00570132	ADRN_Calcium
chr15-80480749-80481364	2.39788	0.838564	19.7384	4.94336e-05	0.00570431	ADRN_Calcium
chr17-33163674-33164754	2.29264	1.98496	19.7356	4.94853e-05	0.00570535	ADRN_Calcium
chr16-51392563-51393747	2.14574	1.36088	19.7183	4.98074e-05	0.00573302	ADRN_Calcium
chr17-66275577-66276637	1.88707	2.1899	19.7181	4.9811e-05	0.00573302	ADRN_Calcium
chr5-65885609-65886911	1.99435	1.44764	19.7132	4.99014e-05	0.00573427	ADRN_Calcium
chr6-80163564-80164231	2.16027	1.36549	19.7129	4.99076e-05	0.00573427	ADRN_Calcium
chr12-129100944-129102493	2.17733	2.54382	19.71	4.99609e-05	0.00573547	ADRN_Calcium
chr3-8282481-8283482	2.22227	1.10986	19.7061	5.00356e-05	0.00573596	ADRN_Calcium
chr22-32791523-32791836	2.10206	0.768099	19.7052	5.00509e-05	0.00573596	ADRN_Calcium
chr17-51707141-51707460	2.13884	1.2011	19.6981	5.01857e-05	0.00574279	ADRN_Calcium
chr7-131723615-131724319	1.92537	1.46243	19.6975	5.01965e-05	0.00574279	ADRN_Calcium
chr2-1675191-1676060	2.05008	1.55089	19.6909	5.032e-05	0.00575201	ADRN_Calcium
chr11-8728368-8728910	2.61473	1.16382	19.6885	5.03666e-05	0.00575242	ADRN_Calcium
chr9-130962198-130962959	2.31365	1.38616	19.6858	5.04176e-05	0.00575333	ADRN_Calcium
chr10-30637865-30638418	2.29878	1.1129	19.6763	5.05956e-05	0.00575812	ADRN_Calcium
chr11-19380140-19380933	2.21558	1.34972	19.6762	5.05976e-05	0.00575812	ADRN_Calcium
chr10-120343134-120343819	2.16069	0.935948	19.6762	5.05977e-05	0.00575812	ADRN_Calcium
chr7-141234069-141234694	1.97546	1.33719	19.6744	5.06318e-05	0.00575812	ADRN_Calcium
chr7-28354340-28355135	1.90214	2.45619	19.6706	5.07048e-05	0.00576152	ADRN_Calcium
chr2-46478281-46478793	2.30257	1.45771	19.6612	5.08845e-05	0.00577704	ADRN_Calcium
chr10-18712828-18713530	2.30522	1.28086	19.652	5.10603e-05	0.00578928	ADRN_Calcium
chr15-65979105-65979727	2.24024	1.83712	19.651	5.10789e-05	0.00578928	ADRN_Calcium
chr2-239819939-239820445	2.28924	1.13097	19.6455	5.11832e-05	0.00579256	ADRN_Calcium
chr17-51397560-51398068	1.90052	1.3094	19.6428	5.1235e-05	0.00579256	ADRN_Calcium
chr13-74674921-74675531	1.9025	1.14835	19.6427	5.12378e-05	0.00579256	ADRN_Calcium
chr6-136077732-136078306	2.17843	1.22324	19.6376	5.13368e-05	0.00579648	ADRN_Calcium
chr16-66740453-66740847	1.7952	0.956268	19.635	5.13853e-05	0.00579648	ADRN_Calcium
chr9-88571239-88572044	2.30339	1.08541	19.6324	5.14367e-05	0.00579648	ADRN_Calcium
chr3-40828135-40828671	2.4684	0.698784	19.6319	5.14459e-05	0.00579648	ADRN_Calcium
chr17-34386832-34387512	2.14509	1.21099	19.6268	5.15441e-05	0.00580266	ADRN_Calcium
chr1-5165301-5165905	1.90899	1.01527	19.6237	5.1605e-05	0.00580463	ADRN_Calcium
chr1-212030678-212031265	1.9823	1.45031	19.6106	5.18592e-05	0.00581812	ADRN_Calcium
chr7-47954020-47955029	1.8937	1.32522	19.6076	5.19178e-05	0.00581812	ADRN_Calcium
chr1-201714305-201714993	2.16106	2.01827	19.6069	5.19296e-05	0.00581812	ADRN_Calcium
chr10-102555709-102556439	2.00997	1.67496	19.6065	5.19381e-05	0.00581812	ADRN_Calcium
chr3-140223348-140224017	2.21619	0.845553	19.6042	5.19841e-05	0.00581812	ADRN_Calcium
chr17-34269778-34270532	2.32143	1.12485	19.6041	5.19859e-05	0.00581812	ADRN_Calcium
chr2-232592695-232593505	2.64587	2.11169	19.588	5.23007e-05	0.00584772	ADRN_Calcium
chr5-58971776-58972611	1.95837	1.04354	19.5834	5.239e-05	0.00584772	ADRN_Calcium
chr2-100013506-100014223	2.1723	2.03092	19.5832	5.23953e-05	0.00584772	ADRN_Calcium
chr2-179460136-179461980	2.09174	1.78014	19.5816	5.24253e-05	0.00584772	ADRN_Calcium
chr9-20319604-20320257	2.43173	0.841946	19.5792	5.24738e-05	0.00584825	ADRN_Calcium
chr1-162349404-162350041	2.01028	1.15687	19.5684	5.26857e-05	0.00586698	ADRN_Calcium
chr5-111828859-111830656	1.93614	2.27483	19.5654	5.27451e-05	0.0058687	ADRN_Calcium
chr13-45601792-45602779	1.88084	1.69744	19.5631	5.27916e-05	0.005869	ADRN_Calcium
chr6-170247162-170247505	1.90062	1.23596	19.5559	5.29333e-05	0.00587986	ADRN_Calcium
chr2-23588353-23589126	1.80039	1.90552	19.5517	5.3017e-05	0.00588075	ADRN_Calcium
chr2-1556726-1557384	1.90067	1.72554	19.5493	5.30651e-05	0.00588075	ADRN_Calcium
chr11-66118951-66120153	1.90922	2.95826	19.5489	5.30733e-05	0.00588075	ADRN_Calcium
chr17-45705215-45705752	2.2243	1.56547	19.5445	5.31609e-05	0.00588328	ADRN_Calcium
chr8-9931855-9932745	2.06004	1.90067	19.5434	5.3184e-05	0.00588328	ADRN_Calcium
chr7-146960920-146962113	2.32811	2.43646	19.5368	5.33161e-05	0.00589128	ADRN_Calcium
chr15-56532624-56533351	1.92436	0.927237	19.5353	5.33444e-05	0.00589128	ADRN_Calcium
chr5-158942762-158943387	2.21248	1.73019	19.5288	5.34754e-05	0.00589216	ADRN_Calcium
chr2-148999492-149000490	1.90644	1.87418	19.5277	5.3498e-05	0.00589216	ADRN_Calcium
chr1-7047666-7048123	2.32688	0.74147	19.525	5.35531e-05	0.00589216	ADRN_Calcium
chr13-48255885-48256349	2.16684	0.935191	19.5249	5.35533e-05	0.00589216	ADRN_Calcium
chr15-22877596-22878516	2.19111	1.54699	19.524	5.35727e-05	0.00589216	ADRN_Calcium
chr7-36943945-36944619	2.11589	1.71884	19.519	5.36723e-05	0.00589441	ADRN_Calcium
chr15-62770336-62771181	2.29318	1.7178	19.5145	5.37646e-05	0.00589441	ADRN_Calcium
chr20-39795046-39796032	2.42367	1.55607	19.5131	5.37926e-05	0.00589441	ADRN_Calcium
chr1-208475217-208475828	2.00189	1.74323	19.5099	5.38577e-05	0.00589441	ADRN_Calcium
chr11-78733101-78733496	1.98048	0.685597	19.509	5.38754e-05	0.00589441	ADRN_Calcium
chr12-130375369-130377130	1.96183	2.51492	19.5087	5.38813e-05	0.00589441	ADRN_Calcium
chr2-150132775-150133992	2.12008	2.19085	19.5077	5.39017e-05	0.00589441	ADRN_Calcium
chr17-33559839-33560566	2.42212	1.34979	19.5054	5.39488e-05	0.00589474	ADRN_Calcium
chr2-54309959-54310690	1.72836	1.39282	19.5013	5.40302e-05	0.00589882	ADRN_Calcium
chr17-29007653-29008335	2.02635	2.26745	19.4963	5.41329e-05	0.00590522	ADRN_Calcium
chr5-151123639-151124353	2.16378	1.13512	19.4918	5.4224e-05	0.00590656	ADRN_Calcium
chr1-117092971-117093543	2.25679	1.61691	19.4895	5.4271e-05	0.00590656	ADRN_Calcium
chr4-183402546-183403115	1.88724	1.08744	19.4884	5.42937e-05	0.00590656	ADRN_Calcium
chr10-44982087-44982463	1.79331	1.48676	19.4867	5.43291e-05	0.00590656	ADRN_Calcium
chr8-49129535-49130158	2.25574	0.903183	19.4845	5.43725e-05	0.00590656	ADRN_Calcium
chr17-29240679-29241664	1.90062	2.0473	19.4789	5.44884e-05	0.00590656	ADRN_Calcium
chr15-70281521-70282108	1.92987	1.3493	19.4787	5.44923e-05	0.00590656	ADRN_Calcium
chr12-26369238-26370377	1.92903	1.41877	19.4784	5.44986e-05	0.00590656	ADRN_Calcium
chr16-78170412-78171071	2.04037	0.871444	19.4716	5.46388e-05	0.00591696	ADRN_Calcium
chr22-31825389-31826018	2.08258	1.17657	19.4638	5.47991e-05	0.00592861	ADRN_Calcium
chr17-67569009-67569458	1.98813	1.52875	19.462	5.4835e-05	0.00592861	ADRN_Calcium
chr10-49601613-49602273	2.30595	1.9589	19.4588	5.49016e-05	0.00593101	ADRN_Calcium
chr3-41418900-41419784	2.4142	1.63273	19.4531	5.50187e-05	0.00593492	ADRN_Calcium
chr8-38870862-38871350	2.22603	1.14768	19.4528	5.50265e-05	0.00593492	ADRN_Calcium
chr10-70267107-70267837	2.40795	1.54054	19.4487	5.51097e-05	0.00593888	ADRN_Calcium
chr1-220487074-220487855	2.09205	1.40019	19.4467	5.5152e-05	0.00593888	ADRN_Calcium
chr2-239927326-239927992	2.06667	1.46646	19.4441	5.52054e-05	0.00593984	ADRN_Calcium
chr1-30700699-30701541	2.5096	2.29768	19.4371	5.53513e-05	0.005947	ADRN_Calcium
chr6-33685974-33686629	2.17104	1.44713	19.4332	5.54329e-05	0.005947	ADRN_Calcium
chr2-63712456-63713309	2.10226	0.946328	19.4331	5.54338e-05	0.005947	ADRN_Calcium
chr3-124094364-124094866	1.81903	1.32067	19.4308	5.54833e-05	0.005947	ADRN_Calcium
chr5-137617661-137618080	1.81618	1.63378	19.4303	5.54942e-05	0.005947	ADRN_Calcium
chr1-210446396-210446948	1.94954	1.52934	19.4252	5.5599e-05	0.00595345	ADRN_Calcium
chr8-23798016-23799099	2.54094	1.68307	19.4182	5.57465e-05	0.00596447	ADRN_Calcium
chr8-35944089-35944811	2.12086	1.4523	19.4153	5.58073e-05	0.00596621	ADRN_Calcium
chr3-51646089-51646610	2.23228	0.604126	19.41	5.59185e-05	0.00596713	ADRN_Calcium
chr1-246139620-246140107	2.13345	1.25064	19.4089	5.59414e-05	0.00596713	ADRN_Calcium
chr7-153296966-153297516	2.21454	1.12035	19.4085	5.59498e-05	0.00596713	ADRN_Calcium
chr6-157706463-157707300	2.21542	1.69411	19.404	5.60448e-05	0.0059725	ADRN_Calcium
chr1-76948869-76950011	2.45946	2.03125	19.4009	5.61108e-05	0.00597477	ADRN_Calcium
chr18-46566862-46567567	2.20132	1.36598	19.3975	5.61834e-05	0.00597728	ADRN_Calcium
chr1-210770545-210771268	2.00813	1.45295	19.3956	5.62237e-05	0.00597728	ADRN_Calcium
chr3-43531532-43532238	2.10596	1.34201	19.3923	5.62928e-05	0.00597729	ADRN_Calcium
chr5-168712324-168712926	2.11696	1.59983	19.3913	5.63132e-05	0.00597729	ADRN_Calcium
chr3-71982148-71983039	2.59588	1.92386	19.3892	5.63588e-05	0.00597738	ADRN_Calcium
chr10-24865069-24865609	2.15417	1.01602	19.3757	5.66458e-05	0.00600306	ADRN_Calcium
chr2-178233223-178233747	2.27044	0.846944	19.3695	5.67777e-05	0.00601197	ADRN_Calcium
chr20-47379566-47380190	2.35888	1.35902	19.3676	5.68197e-05	0.00601197	ADRN_Calcium
chr15-78930654-78931391	1.75366	2.14955	19.3503	5.71906e-05	0.00604174	ADRN_Calcium
chr11-61447622-61448799	2.44906	2.75482	19.3502	5.71914e-05	0.00604174	ADRN_Calcium
chr5-10913472-10914568	2.11744	1.56104	19.3433	5.73422e-05	0.00605183	ADRN_Calcium
chr16-82699270-82700055	2.00541	1.16252	19.3416	5.73774e-05	0.00605183	ADRN_Calcium
chr7-111498452-111499695	2.10216	1.86888	19.3393	5.74281e-05	0.0060524	ADRN_Calcium
chr17-32502770-32505141	1.28605	3.72258	19.329	5.76519e-05	0.0060712	ADRN_Calcium
chr6-166553475-166554894	1.67473	2.178	19.3235	5.77704e-05	0.00607206	ADRN_Calcium
chr9-114690986-114691809	2.09075	0.893045	19.3233	5.77762e-05	0.00607206	ADRN_Calcium
chr9-127507229-127507721	2.07708	1.32865	19.3199	5.785e-05	0.00607206	ADRN_Calcium
chr10-18505536-18506109	2.01622	1.4792	19.3195	5.78584e-05	0.00607206	ADRN_Calcium
chr1-203520108-203520617	2.00988	2.30546	19.3182	5.78871e-05	0.00607206	ADRN_Calcium
chr6-134816323-134817280	2.05565	1.62651	19.3139	5.79811e-05	0.00607707	ADRN_Calcium
chr9-116171137-116171956	2.21349	0.874496	19.3118	5.80261e-05	0.00607707	ADRN_Calcium
chr17-66493349-66494256	1.81021	1.90096	19.3097	5.80712e-05	0.00607707	ADRN_Calcium
chr5-34591590-34592095	2.38849	0.810164	19.3062	5.81487e-05	0.00608043	ADRN_Calcium
chr1-245701179-245701654	2.06495	0.770341	19.3008	5.82666e-05	0.00608685	ADRN_Calcium
chr3-47024702-47025218	2.16961	1.08072	19.2985	5.8317e-05	0.00608685	ADRN_Calcium
chr3-141331128-141332326	2.50546	2.62783	19.2972	5.83466e-05	0.00608685	ADRN_Calcium
chr10-130714385-130715111	1.97084	1.33987	19.2876	5.8559e-05	0.00609715	ADRN_Calcium
chr12-104603828-104604781	1.93876	1.86293	19.2813	5.86975e-05	0.00609715	ADRN_Calcium
chr14-48936295-48937071	2.12151	2.27459	19.2809	5.87069e-05	0.00609715	ADRN_Calcium
chr4-98660067-98660419	1.90029	1.77852	19.2806	5.87138e-05	0.00609715	ADRN_Calcium
chr12-98911235-98911901	1.86613	1.00934	19.2793	5.87427e-05	0.00609715	ADRN_Calcium
chr7-150802198-150802571	2.09517	1.34007	19.2791	5.87459e-05	0.00609715	ADRN_Calcium
chr18-8140942-8141471	1.98891	1.42287	19.2783	5.87645e-05	0.00609715	ADRN_Calcium
chr15-43913068-43913749	2.36931	1.7679	19.2693	5.89633e-05	0.00610792	ADRN_Calcium
chr20-10074336-10074962	2.2429	1.77458	19.2675	5.90029e-05	0.00610792	ADRN_Calcium
chr13-40163748-40164443	2.16716	1.316	19.2674	5.90053e-05	0.00610792	ADRN_Calcium
chr3-15874766-15875614	2.12397	1.51606	19.2651	5.90575e-05	0.00610859	ADRN_Calcium
chr20-25229965-25230272	2.27609	1.01248	19.2572	5.92343e-05	0.00611555	ADRN_Calcium
chr2-158649606-158650936	1.83463	2.21258	19.2566	5.92471e-05	0.00611555	ADRN_Calcium
chr20-64193003-64193505	2.12354	1.71264	19.2555	5.92716e-05	0.00611555	ADRN_Calcium
chr1-208455671-208456143	2.08136	1.01439	19.2539	5.93077e-05	0.00611555	ADRN_Calcium
chr5-14819301-14819650	1.95838	0.772392	19.2435	5.95399e-05	0.00612278	ADRN_Calcium
chr20-2386456-2387517	2.14651	1.78124	19.2434	5.9542e-05	0.00612278	ADRN_Calcium
chr7-155124695-155125807	2.24576	1.34243	19.2428	5.95554e-05	0.00612278	ADRN_Calcium
chr2-74740400-74741972	1.67938	3.24155	19.2426	5.95609e-05	0.00612278	ADRN_Calcium
chr1-41869931-41870508	2.39623	1.52156	19.2388	5.96461e-05	0.00612683	ADRN_Calcium
chr8-27439958-27440836	2.1389	2.02964	19.2321	5.97983e-05	0.00613775	ADRN_Calcium
chr7-24740922-24742487	2.30975	2.5685	19.2268	5.99162e-05	0.00614514	ADRN_Calcium
chr6-147154141-147154803	1.9245	1.31227	19.2236	5.99897e-05	0.00614795	ADRN_Calcium
chr18-50726837-50728480	1.85926	2.94957	19.2171	6.01364e-05	0.00615385	ADRN_Calcium
chr7-55552239-55553039	1.79474	2.31391	19.217	6.01393e-05	0.00615385	ADRN_Calcium
chr21-41060104-41060478	2.09229	1.16513	19.2097	6.03057e-05	0.00616617	ADRN_Calcium
chr10-103527051-103527812	2.177	1.42429	19.2074	6.03567e-05	0.00616666	ADRN_Calcium
chr3-196757587-196758305	2.05462	1.32651	19.202	6.04811e-05	0.00617466	ADRN_Calcium
chr2-29777019-29777878	2.04807	1.29029	19.1991	6.05483e-05	0.0061768	ADRN_Calcium
chr3-189824251-189824969	2.28284	1.18428	19.1962	6.06129e-05	0.00617868	ADRN_Calcium
chr17-10836389-10838915	2.16203	3.11924	19.1938	6.06696e-05	0.00617975	ADRN_Calcium
chr16-66433528-66434205	1.95354	1.07876	19.188	6.08009e-05	0.00618382	ADRN_Calcium
chr5-148719625-148720866	1.7009	1.995	19.188	6.0802e-05	0.00618382	ADRN_Calcium
chr20-24773533-24774141	2.46683	1.70308	19.1841	6.08908e-05	0.00618814	ADRN_Calcium
chr1-20375241-20375867	2.49218	1.05801	19.1777	6.10384e-05	0.00618979	ADRN_Calcium
chr17-34469047-34469645	2.65428	1.50839	19.1774	6.10455e-05	0.00618979	ADRN_Calcium
chr10-13457984-13458909	2.1988	1.54892	19.1758	6.10835e-05	0.00618979	ADRN_Calcium
chr2-45690830-45691734	1.7721	2.36586	19.1754	6.10921e-05	0.00618979	ADRN_Calcium
chr14-65352984-65353531	2.33444	1.27582	19.1702	6.1211e-05	0.00619714	ADRN_Calcium
chr2-32865064-32866055	2.13509	1.92319	19.16	6.14486e-05	0.00621195	ADRN_Calcium
chr11-126702039-126703575	1.9326	2.4841	19.1599	6.14502e-05	0.00621195	ADRN_Calcium
chr8-10671621-10672979	1.83728	1.95652	19.1556	6.15506e-05	0.00621422	ADRN_Calcium
chr8-1434898-1435651	2.04467	2.0614	19.1546	6.15742e-05	0.00621422	ADRN_Calcium
chr18-58185949-58186987	1.59815	2.54623	19.153	6.1612e-05	0.00621422	ADRN_Calcium
chr15-32851267-32852072	2.05904	1.29854	19.1501	6.16783e-05	0.00621456	ADRN_Calcium
chr2-209401311-209402444	1.99162	1.19317	19.1488	6.17083e-05	0.00621456	ADRN_Calcium
chr14-71726545-71727281	2.19668	1.37996	19.1359	6.20099e-05	0.00624023	ADRN_Calcium
chr9-131469165-131469906	2.16536	1.85068	19.1292	6.21675e-05	0.00625138	ADRN_Calcium
chr20-59226601-59226973	2.18288	0.991897	19.1246	6.22763e-05	0.00625762	ADRN_Calcium
[truncated: 13,322 more rows]

## Sheet: Supplementary Table 6
gene	node_strength	node_type	avg_log2FC_time	cell_state
[truncated: 1,125 more rows]

[truncated: 6 more sheets: Supplementary Table 7, Supplementary Table 8, Supplementary Table 9, Supplementary Table 10, Supplementary Table 11, Supplementary Table 12]
