# Supplementary material for: Longitudinal single-cell multiomic atlas of high-risk neuroblastoma reveals chemotherapy-induced tumor microenvironment rewiring
Source: Nat Genet. 2025 Apr 14;57(5):1142–54. doi: 10.1038/s41588-025-02158-6 (PMC12081299; doi:10.1038/s41588-025-02158-6)
Supplement: Supplementary file 7 — Statistical source data. [file 41588_2025_2158_MOESM7_ESM.xlsx]

## Sheet: a,c-d
cell_name

## Sheet: e
source
