# Supplementary material for: Longitudinal single-cell multiomic atlas of high-risk neuroblastoma reveals chemotherapy-induced tumor microenvironment rewiring
Source: Nat Genet. 2025 Apr 14;57(5):1142–54. doi: 10.1038/s41588-025-02158-6 (PMC12081299; doi:10.1038/s41588-025-02158-6)
Supplement: Supplementary file 9 — Statistical source data. [file 41588_2025_2158_MOESM9_ESM.xlsx]

## Sheet: b
	Monoculture	CHLA15	NB1643	CHLA20	COGN297	COGN590
exp1	0.51	0.83	0.95	0.85		1.08396
exp2	0.500513	0.870152	1.15948	0.912826	0.947432	0.737991
exp3	0.668445	1.42333	1.21214	0.887307	1.20767	0.768038
exp4	0.217716	0.91144	0.835948	1.3936	1.04684	1.12764

## Sheet: c
Condition	Ligand	Expr
THP1-MonoCulture	HBEGF	555.351
CHLA15-mono	HBEGF	33.1892
CHLA15-MAC	HBEGF	454.811
NB1643-mono	HBEGF	25.6216
NB1643-MAC	HBEGF	555.892
CHLA20-mono	HBEGF	25.6216
CHLA20-MAC	HBEGF	663.46
COGN590-mono	HBEGF	24.5405
COGN590-MAC	HBEGF	496.432
THP1-MonoCulture	HBEGF	525.622
CHLA15-mono	HBEGF	32.6487
CHLA15-MAC	HBEGF	509.405
NB1643-mono	HBEGF	25.6216
NB1643-MAC	HBEGF	540.757
CHLA20-mono	HBEGF	26.7027
CHLA20-MAC	HBEGF	572.649
COGN590-mono	HBEGF	26.1622
COGN590-MAC	HBEGF	516.973
THP1-MonoCulture	HBEGF	463.946
CHLA15-mono	HBEGF	31.5676
CHLA15-MAC	HBEGF	528.865
NB1643-mono	HBEGF	25.6216
NB1643-MAC	HBEGF	522.378
CHLA20-mono	HBEGF	26.7027
CHLA20-MAC	HBEGF	552.649
COGN590-mono	HBEGF	27.2432
COGN590-MAC	HBEGF	449.405
THP1-MonoCulture	EREG	-67.2802
CHLA15-mono	EREG	-66.511
CHLA15-MAC	EREG	-62.8571
NB1643-mono	EREG	-69.011
NB1643-MAC	EREG	-65.7418
CHLA20-mono	EREG	-68.4341
CHLA20-MAC	EREG	-68.2418
COGN590-mono	EREG	-66.3187
COGN590-MAC	EREG	-55.7418
THP1-MonoCulture	EREG	-69.2033
CHLA15-mono	EREG	-67.0879
CHLA15-MAC	EREG	-65.1648
NB1643-mono	EREG	-69.2033
NB1643-MAC	EREG	-67.0879
CHLA20-mono	EREG	-69.5879
CHLA20-MAC	EREG	-68.4341
COGN590-mono	EREG	-62.8571
COGN590-MAC	EREG	-62.6648
THP1-MonoCulture	EREG	-61.1264
CHLA15-mono	EREG	-67.2802
CHLA15-MAC	EREG	-64.5879
NB1643-mono	EREG	-68.4341
NB1643-MAC	EREG	-66.8956
CHLA20-mono	EREG	-69.9725
CHLA20-MAC	EREG	-67.8571
COGN590-mono	EREG	-66.3187
COGN590-MAC	EREG	-66.511
THP1-MonoCulture	TGFA	-21.1833
CHLA15-mono	TGFA	-25.85
CHLA15-MAC	TGFA	-18.85
NB1643-mono	TGFA	-23.85
NB1643-MAC	TGFA	-28.1
CHLA20-mono	TGFA	-22.85
CHLA20-MAC	TGFA	-5.1
COGN590-mono	TGFA	-18.35
COGN590-MAC	TGFA	-15.1
THP1-MonoCulture	TGFA	-19.0167
CHLA15-mono	TGFA	-25.6
CHLA15-MAC	TGFA	-11.6
NB1643-mono	TGFA	-23.1
NB1643-MAC	TGFA	-26.6
CHLA20-mono	TGFA	-26.6
CHLA20-MAC	TGFA	-16.1
COGN590-mono	TGFA	-20.6
COGN590-MAC	TGFA	-11.35
THP1-MonoCulture	TGFA	-19.1833
CHLA15-mono	TGFA	-20.85
CHLA15-MAC	TGFA	-10.85
NB1643-mono	TGFA	-14.6
NB1643-MAC	TGFA	-20.85
CHLA20-mono	TGFA	-22.1
CHLA20-MAC	TGFA	-23.1
COGN590-mono	TGFA	-11.35
COGN590-MAC	TGFA	-10.35

## Sheet: d
cell_line	pERBB4	replicate	condition
CHLA15	1.28415	rep1	co
CHLA15	1.00688	rep1	mono
CHLA15	1.43995	rep2	co
CHLA15	1.01588	rep2	mono
CHLA15	1.13974	rep3	co
CHLA15	0.990641	rep3	mono
CHLA15	1.30715	rep4	co
CHLA15	0.986594	rep4	mono
CHLA20	0.833013	rep1	co
CHLA20	0.812973	rep1	mono
CHLA20	0.803387	rep2	co
CHLA20	1.05722	rep2	mono
CHLA20	0.822501	rep3	co
CHLA20	1.12981	rep3	mono
COG-N-297	1.29881	rep1	co
COG-N-297	1.07381	rep1	mono
COG-N-297	1.46397	rep2	co
COG-N-297	0.984203	rep2	mono
COG-N-297	1.44972	rep3	co
COG-N-297	0.941986	rep3	mono
COG-N-590	1.11166	rep1	co
COG-N-590	1.04476	rep1	mono
COG-N-590	1.18114	rep2	co
COG-N-590	0.888276	rep2	mono
COG-N-590	1.5072	rep3	co
COG-N-590	1.06696	rep3	mono
NB1643	1.48446	rep1	co
NB1643	1.12562	rep1	mono
NB1643	1.77961	rep2	co
NB1643	0.960836	rep2	mono
NB1643	1.52059	rep3	co
NB1643	0.913548	rep3	mono

## Sheet: f
	CHLA15			CHLA20			COG-N-297
	-	+THP1	+THP1+CRM197	-	+THP1	+THP1+CRM197	-	+THP1	+THP1+CRM197
exp1	0.13	0.81		0.37	0.62		0.121095	0.26988
exp2	0.93	1.37		0.37	0.72	0.42	0.179361	0.89971	0.324233
exp3		0.608797	0.4	0.02	0.44	0.08	0.318961	1.31043	0.174181
exp4	0.12	1.22	0.98				0	0.646734	0.136679
exp5	0.37	1.23	1.1

## Sheet: h
	CHLA15			CHLA20			COG-N-297
	-	+THP1	+THP1+CRM197	-	+THP1	+THP1+CRM197	-	+THP1	+THP1+CRM197
exp1	0.368341	0.82174		0.399314	0.387206		0.770295	0.745277
exp2	0.452891	0.372067		0.358586	0.460379		0.927989	0.470576
exp3		0.748994	0.741699		0.156734	0.124367	1.20083	0.429715	0.528027
exp4	0.509106	0.967026	0.671719	0.556878	0.377848	0.324003	1.2244	0.56834	0.593012
exp5	0.690894	0.753789	0.688658	0.407648	0.258238	0.215514	1.17116	0.49836	0.384616

## Sheet: i
rn	rep_condition	area	replicate	condition	mean_area	cell_line
expr1	rep1-co	0.135	rep1	co	0.159667	CHLA15
expr1	rep1-co+CRM	0.136	rep1	co+CRM	0.139	CHLA15
expr1	rep1-mono	0.091	rep1	mono	0.0863333	CHLA15
expr1	rep2-co	0.167	rep2	co	0.159667	CHLA15
expr1	rep2-co+CRM	0.142	rep2	co+CRM	0.139	CHLA15
expr1	rep2-mono	0.091	rep2	mono	0.0863333	CHLA15
expr1	rep3-co	0.177	rep3	co	0.159667	CHLA15
expr1	rep3-co+CRM	0.139	rep3	co+CRM	0.139	CHLA15
expr1	rep3-mono	0.077	rep3	mono	0.0863333	CHLA15
expr1	rep4-co		rep4	co	0.159667	CHLA15
expr1	rep4-co+CRM		rep4	co+CRM	0.139	CHLA15
expr1	rep4-mono		rep4	mono	0.0863333	CHLA15
expr2	rep1-co	0.062	rep1	co	0.0775	CHLA15
expr2	rep1-co+CRM	0.039	rep1	co+CRM	0.03225	CHLA15
expr2	rep1-mono	0.023	rep1	mono	0.0255	CHLA15
expr2	rep2-co	0.08	rep2	co	0.0775	CHLA15
expr2	rep2-co+CRM	0.032	rep2	co+CRM	0.03225	CHLA15
expr2	rep2-mono	0.023	rep2	mono	0.0255	CHLA15
expr2	rep3-co	0.077	rep3	co	0.0775	CHLA15
expr2	rep3-co+CRM	0.034	rep3	co+CRM	0.03225	CHLA15
expr2	rep3-mono	0.029	rep3	mono	0.0255	CHLA15
expr2	rep4-co	0.091	rep4	co	0.0775	CHLA15
expr2	rep4-co+CRM	0.024	rep4	co+CRM	0.03225	CHLA15
expr2	rep4-mono	0.027	rep4	mono	0.0255	CHLA15
expr3	rep1-co	0.093	rep1	co	0.07775	CHLA15
expr3	rep1-co+CRM	0.027	rep1	co+CRM	0.03675	CHLA15
expr3	rep1-mono	0.0006458	rep1	mono	0.000775	CHLA15
expr3	rep2-co	0.081	rep2	co	0.07775	CHLA15
expr3	rep2-co+CRM	0.024	rep2	co+CRM	0.03675	CHLA15
expr3	rep2-mono	0.001	rep2	mono	0.000775	CHLA15
expr3	rep3-co	0.074	rep3	co	0.07775	CHLA15
expr3	rep3-co+CRM	0.04	rep3	co+CRM	0.03675	CHLA15
expr3	rep3-mono	0.0004542	rep3	mono	0.000775	CHLA15
expr3	rep4-co	0.063	rep4	co	0.07775	CHLA15
expr3	rep4-co+CRM	0.056	rep4	co+CRM	0.03675	CHLA15
expr3	rep4-mono	0.001	rep4	mono	0.000775	CHLA15
expr1	rep1-co	0.151	rep1	co	0.152	CHLA20
expr1	rep1-co+CRM	0.092	rep1	co+CRM	0.11075	CHLA20
expr1	rep1-mono	0.034	rep1	mono	0.0545	CHLA20
expr1	rep2-co	0.135	rep2	co	0.152	CHLA20
expr1	rep2-co+CRM	0.115	rep2	co+CRM	0.11075	CHLA20
expr1	rep2-mono	0.064	rep2	mono	0.0545	CHLA20
expr1	rep3-co	0.16	rep3	co	0.152	CHLA20
expr1	rep3-co+CRM	0.133	rep3	co+CRM	0.11075	CHLA20
expr1	rep3-mono	0.065	rep3	mono	0.0545	CHLA20
expr1	rep4-co	0.162	rep4	co	0.152	CHLA20
expr1	rep4-co+CRM	0.103	rep4	co+CRM	0.11075	CHLA20
expr1	rep4-mono	0.055	rep4	mono	0.0545	CHLA20
expr2	rep1-co	0.1	rep1	co	0.10075	CHLA20
expr2	rep1-co+CRM	0.077	rep1	co+CRM	0.0675	CHLA20
expr2	rep1-mono	0.073	rep1	mono	0.0685	CHLA20
expr2	rep2-co	0.099	rep2	co	0.10075	CHLA20
expr2	rep2-co+CRM	0.082	rep2	co+CRM	0.0675	CHLA20
expr2	rep2-mono	0.075	rep2	mono	0.0685	CHLA20
expr2	rep3-co	0.115	rep3	co	0.10075	CHLA20
expr2	rep3-co+CRM	0.049	rep3	co+CRM	0.0675	CHLA20
expr2	rep3-mono	0.07	rep3	mono	0.0685	CHLA20
expr2	rep4-co	0.089	rep4	co	0.10075	CHLA20
expr2	rep4-co+CRM	0.062	rep4	co+CRM	0.0675	CHLA20
expr2	rep4-mono	0.056	rep4	mono	0.0685	CHLA20
expr3	rep1-co	0.131	rep1	co	0.131667	CHLA20
expr3	rep1-co+CRM	0.099	rep1	co+CRM	0.095	CHLA20
expr3	rep1-mono	0.054	rep1	mono	0.0636667	CHLA20
expr3	rep2-co	0.131	rep2	co	0.131667	CHLA20
expr3	rep2-co+CRM	0.087	rep2	co+CRM	0.095	CHLA20
expr3	rep2-mono	0.078	rep2	mono	0.0636667	CHLA20
expr3	rep3-co	0.133	rep3	co	0.131667	CHLA20
expr3	rep3-co+CRM	0.099	rep3	co+CRM	0.095	CHLA20
expr3	rep3-mono	0.059	rep3	mono	0.0636667	CHLA20
expr3	rep4-co		rep4	co	0.131667	CHLA20
expr3	rep4-co+CRM		rep4	co+CRM	0.095	CHLA20
expr3	rep4-mono		rep4	mono	0.0636667	CHLA20
expr1	rep1-co	0.052	rep1	co	0.0555	NB1643
expr1	rep1-co+CRM	0.043	rep1	co+CRM	0.0475	NB1643
expr1	rep1-mono	0.009	rep1	mono	0.01525	NB1643
expr1	rep2-co	0.055	rep2	co	0.0555	NB1643
expr1	rep2-co+CRM	0.048	rep2	co+CRM	0.0475	NB1643
expr1	rep2-mono	0.013	rep2	mono	0.01525	NB1643
expr1	rep3-co	0.055	rep3	co	0.0555	NB1643
expr1	rep3-co+CRM	0.053	rep3	co+CRM	0.0475	NB1643
expr1	rep3-mono	0.019	rep3	mono	0.01525	NB1643
expr1	rep4-co	0.06	rep4	co	0.0555	NB1643
expr1	rep4-co+CRM	0.046	rep4	co+CRM	0.0475	NB1643
expr1	rep4-mono	0.02	rep4	mono	0.01525	NB1643
expr2	rep1-co	0.057	rep1	co	0.0625	NB1643
expr2	rep1-co+CRM	0.047	rep1	co+CRM	0.054	NB1643
expr2	rep1-mono	0.015	rep1	mono	0.02325	NB1643
expr2	rep2-co	0.073	rep2	co	0.0625	NB1643
expr2	rep2-co+CRM	0.058	rep2	co+CRM	0.054	NB1643
expr2	rep2-mono	0.031	rep2	mono	0.02325	NB1643
expr2	rep3-co	0.059	rep3	co	0.0625	NB1643
expr2	rep3-co+CRM	0.062	rep3	co+CRM	0.054	NB1643
expr2	rep3-mono	0.026	rep3	mono	0.02325	NB1643
expr2	rep4-co	0.061	rep4	co	0.0625	NB1643
expr2	rep4-co+CRM	0.049	rep4	co+CRM	0.054	NB1643
expr2	rep4-mono	0.021	rep4	mono	0.02325	NB1643

## Sheet: j
rn	rep_condition	area	replicate	condition	mean_area	cell_line
expr1	rep1-co	0.087	rep1	co	0.0995	CHLA15
expr1	rep1-co+AF	0.037	rep1	co+AF	0.056	CHLA15
expr1	rep1-mono	0.002	rep1	mono	0.00325	CHLA15
expr1	rep2-co	0.101	rep2	co	0.0995	CHLA15
expr1	rep2-co+AF	0.09	rep2	co+AF	0.056	CHLA15
expr1	rep2-mono	0.006	rep2	mono	0.00325	CHLA15
expr1	rep3-co	0.111	rep3	co	0.0995	CHLA15
expr1	rep3-co+AF	0.044	rep3	co+AF	0.056	CHLA15
expr1	rep3-mono	0.002	rep3	mono	0.00325	CHLA15
expr1	rep4-co	0.099	rep4	co	0.0995	CHLA15
expr1	rep4-co+AF	0.053	rep4	co+AF	0.056	CHLA15
expr1	rep4-mono	0.003	rep4	mono	0.00325	CHLA15
expr2	rep1-co	0.074	rep1	co	0.09075	CHLA15
expr2	rep1-co+AF	0.054	rep1	co+AF	0.06375	CHLA15
expr2	rep1-mono	0.058	rep1	mono	0.05775	CHLA15
expr2	rep2-co	0.102	rep2	co	0.09075	CHLA15
expr2	rep2-co+AF	0.067	rep2	co+AF	0.06375	CHLA15
expr2	rep2-mono	0.059	rep2	mono	0.05775	CHLA15
expr2	rep3-co	0.094	rep3	co	0.09075	CHLA15
expr2	rep3-co+AF	0.079	rep3	co+AF	0.06375	CHLA15
expr2	rep3-mono	0.063	rep3	mono	0.05775	CHLA15
expr2	rep4-co	0.093	rep4	co	0.09075	CHLA15
expr2	rep4-co+AF	0.055	rep4	co+AF	0.06375	CHLA15
expr2	rep4-mono	0.051	rep4	mono	0.05775	CHLA15
expr3	rep1-co	0.106	rep1	co	0.0933333	CHLA15
expr3	rep1-co+AF	0.061	rep1	co+AF	0.063	CHLA15
expr3	rep1-mono	0.02	rep1	mono	0.0123333	CHLA15
expr3	rep2-co	0.072	rep2	co	0.0933333	CHLA15
expr3	rep2-co+AF	0.072	rep2	co+AF	0.063	CHLA15
expr3	rep2-mono	0.009	rep2	mono	0.0123333	CHLA15
expr3	rep3-co	0.102	rep3	co	0.0933333	CHLA15
expr3	rep3-co+AF	0.056	rep3	co+AF	0.063	CHLA15
expr3	rep3-mono	0.008	rep3	mono	0.0123333	CHLA15
expr3	rep4-co		rep4	co	0.0933333	CHLA15
expr3	rep4-co+AF		rep4	co+AF	0.063	CHLA15
expr3	rep4-mono		rep4	mono	0.0123333	CHLA15
expr4	rep1-co	0.062	rep1	co	0.0775	CHLA15
expr4	rep1-co+AF	0.023	rep1	co+AF	0.033	CHLA15
expr4	rep1-mono	0.023	rep1	mono	0.0255	CHLA15
expr4	rep2-co	0.08	rep2	co	0.0775	CHLA15
expr4	rep2-co+AF	0.04	rep2	co+AF	0.033	CHLA15
expr4	rep2-mono	0.023	rep2	mono	0.0255	CHLA15
expr4	rep3-co	0.077	rep3	co	0.0775	CHLA15
expr4	rep3-co+AF	0.035	rep3	co+AF	0.033	CHLA15
expr4	rep3-mono	0.029	rep3	mono	0.0255	CHLA15
expr4	rep4-co	0.091	rep4	co	0.0775	CHLA15
expr4	rep4-co+AF	0.034	rep4	co+AF	0.033	CHLA15
expr4	rep4-mono	0.027	rep4	mono	0.0255	CHLA15
expr5	rep1-co	0.093	rep1	co	0.0835	CHLA15
expr5	rep1-co+AF	0.078	rep1	co+AF	0.06225	CHLA15
expr5	rep1-mono	0.0006458	rep1	mono	0.000775	CHLA15
expr5	rep2-co	0.081	rep2	co	0.0835	CHLA15
expr5	rep2-co+AF	0.062	rep2	co+AF	0.06225	CHLA15
expr5	rep2-mono	0.001	rep2	mono	0.000775	CHLA15
expr5	rep3-co	0.074	rep3	co	0.0835	CHLA15
expr5	rep3-co+AF	0.072	rep3	co+AF	0.06225	CHLA15
expr5	rep3-mono	0.0004542	rep3	mono	0.000775	CHLA15
expr5	rep4-co	0.086	rep4	co	0.0835	CHLA15
expr5	rep4-co+AF	0.037	rep4	co+AF	0.06225	CHLA15
expr5	rep4-mono	0.001	rep4	mono	0.000775	CHLA15
expr1	rep1-co	0.096	rep1	co	0.09575	CHLA20
expr1	rep1-co+AF	0.077	rep1	co+AF	0.074	CHLA20
expr1	rep1-mono	0.031	rep1	mono	0.03675	CHLA20
expr1	rep2-co	0.086	rep2	co	0.09575	CHLA20
expr1	rep2-co+AF	0.073	rep2	co+AF	0.074	CHLA20
expr1	rep2-mono	0.051	rep2	mono	0.03675	CHLA20
expr1	rep3-co	0.094	rep3	co	0.09575	CHLA20
expr1	rep3-co+AF	0.078	rep3	co+AF	0.074	CHLA20
expr1	rep3-mono	0.033	rep3	mono	0.03675	CHLA20
expr1	rep4-co	0.107	rep4	co	0.09575	CHLA20
expr1	rep4-co+AF	0.068	rep4	co+AF	0.074	CHLA20
expr1	rep4-mono	0.032	rep4	mono	0.03675	CHLA20
expr2	rep1-co	0.106	rep1	co	0.08925	CHLA20
expr2	rep1-co+AF	0.068	rep1	co+AF	0.073	CHLA20
expr2	rep1-mono	0.036	rep1	mono	0.04775	CHLA20
expr2	rep2-co	0.099	rep2	co	0.08925	CHLA20
expr2	rep2-co+AF	0.076	rep2	co+AF	0.073	CHLA20
expr2	rep2-mono	0.052	rep2	mono	0.04775	CHLA20
expr2	rep3-co	0.076	rep3	co	0.08925	CHLA20
expr2	rep3-co+AF	0.082	rep3	co+AF	0.073	CHLA20
expr2	rep3-mono	0.026	rep3	mono	0.04775	CHLA20
expr2	rep4-co	0.076	rep4	co	0.08925	CHLA20
expr2	rep4-co+AF	0.066	rep4	co+AF	0.073	CHLA20
expr2	rep4-mono	0.077	rep4	mono	0.04775	CHLA20
expr3	rep1-co	0.119	rep1	co	0.125667	CHLA20
expr3	rep1-co+AF	0.098	rep1	co+AF	0.103667	CHLA20
expr3	rep1-mono	0.042	rep1	mono	0.0376667	CHLA20
expr3	rep2-co	0.128	rep2	co	0.125667	CHLA20
expr3	rep2-co+AF	0.111	rep2	co+AF	0.103667	CHLA20
expr3	rep2-mono	0.038	rep2	mono	0.0376667	CHLA20
expr3	rep3-co	0.13	rep3	co	0.125667	CHLA20
expr3	rep3-co+AF	0.102	rep3	co+AF	0.103667	CHLA20
expr3	rep3-mono	0.033	rep3	mono	0.0376667	CHLA20
expr3	rep4-co		rep4	co	0.125667	CHLA20
expr3	rep4-co+AF		rep4	co+AF	0.103667	CHLA20
expr3	rep4-mono		rep4	mono	0.0376667	CHLA20
expr4	rep1-co	0.151	rep1	co	0.152	CHLA20
expr4	rep1-co+AF	0.103	rep1	co+AF	0.126	CHLA20
expr4	rep1-mono	0.034	rep1	mono	0.0545	CHLA20
expr4	rep2-co	0.135	rep2	co	0.152	CHLA20
expr4	rep2-co+AF	0.14	rep2	co+AF	0.126	CHLA20
expr4	rep2-mono	0.064	rep2	mono	0.0545	CHLA20
expr4	rep3-co	0.16	rep3	co	0.152	CHLA20
expr4	rep3-co+AF	0.138	rep3	co+AF	0.126	CHLA20
expr4	rep3-mono	0.065	rep3	mono	0.0545	CHLA20
expr4	rep4-co	0.162	rep4	co	0.152	CHLA20
expr4	rep4-co+AF	0.123	rep4	co+AF	0.126	CHLA20
expr4	rep4-mono	0.055	rep4	mono	0.0545	CHLA20
expr5	rep1-co	0.1	rep1	co	0.10075	CHLA20
expr5	rep1-co+AF	0.068	rep1	co+AF	0.0775	CHLA20
expr5	rep1-mono	0.073	rep1	mono	0.0685	CHLA20
expr5	rep2-co	0.099	rep2	co	0.10075	CHLA20
expr5	rep2-co+AF	0.097	rep2	co+AF	0.0775	CHLA20
expr5	rep2-mono	0.075	rep2	mono	0.0685	CHLA20
expr5	rep3-co	0.115	rep3	co	0.10075	CHLA20
expr5	rep3-co+AF	0.081	rep3	co+AF	0.0775	CHLA20
expr5	rep3-mono	0.07	rep3	mono	0.0685	CHLA20
expr5	rep4-co	0.089	rep4	co	0.10075	CHLA20
expr5	rep4-co+AF	0.064	rep4	co+AF	0.0775	CHLA20
expr5	rep4-mono	0.056	rep4	mono	0.0685	CHLA20
expr1	rep1-co	0.03	rep1	co	0.038	NB1643
expr1	rep1-co+AF	0.054	rep1	co+AF	0.03325	NB1643
expr1	rep1-mono	0.035	rep1	mono	0.02525	NB1643
expr1	rep2-co	0.037	rep2	co	0.038	NB1643
expr1	rep2-co+AF	0.031	rep2	co+AF	0.03325	NB1643
expr1	rep2-mono	0.022	rep2	mono	0.02525	NB1643
expr1	rep3-co	0.043	rep3	co	0.038	NB1643
expr1	rep3-co+AF	0.031	rep3	co+AF	0.03325	NB1643
expr1	rep3-mono	0.021	rep3	mono	0.02525	NB1643
expr1	rep4-co	0.042	rep4	co	0.038	NB1643
expr1	rep4-co+AF	0.017	rep4	co+AF	0.03325	NB1643
expr1	rep4-mono	0.023	rep4	mono	0.02525	NB1643
expr2	rep1-co	0.044	rep1	co	0.0415	NB1643
expr2	rep1-co+AF	0.024	rep1	co+AF	0.03275	NB1643
expr2	rep1-mono	0.022	rep1	mono	0.025	NB1643
expr2	rep2-co	0.043	rep2	co	0.0415	NB1643
expr2	rep2-co+AF	0.029	rep2	co+AF	0.03275	NB1643
expr2	rep2-mono	0.024	rep2	mono	0.025	NB1643
expr2	rep3-co	0.04	rep3	co	0.0415	NB1643
expr2	rep3-co+AF	0.041	rep3	co+AF	0.03275	NB1643
expr2	rep3-mono	0.024	rep3	mono	0.025	NB1643
expr2	rep4-co	0.039	rep4	co	0.0415	NB1643
expr2	rep4-co+AF	0.037	rep4	co+AF	0.03275	NB1643
expr2	rep4-mono	0.03	rep4	mono	0.025	NB1643
expr3	rep1-co	0.059	rep1	co	0.051	NB1643
expr3	rep1-co+AF	0.043	rep1	co+AF	0.0456667	NB1643
expr3	rep1-mono	0.032	rep1	mono	0.0343333	NB1643
expr3	rep2-co	0.05	rep2	co	0.051	NB1643
expr3	rep2-co+AF	0.045	rep2	co+AF	0.0456667	NB1643
expr3	rep2-mono	0.034	rep2	mono	0.0343333	NB1643
expr3	rep3-co	0.044	rep3	co	0.051	NB1643
expr3	rep3-co+AF	0.049	rep3	co+AF	0.0456667	NB1643
expr3	rep3-mono	0.037	rep3	mono	0.0343333	NB1643
expr3	rep4-co		rep4	co	0.051	NB1643
expr3	rep4-co+AF		rep4	co+AF	0.0456667	NB1643
expr3	rep4-mono		rep4	mono	0.0343333	NB1643
expr4	rep1-co	0.052	rep1	co	0.0555	NB1643
expr4	rep1-co+AF	0.05	rep1	co+AF	0.0485	NB1643
expr4	rep1-mono	0.009	rep1	mono	0.01525	NB1643
expr4	rep2-co	0.055	rep2	co	0.0555	NB1643
expr4	rep2-co+AF	0.05	rep2	co+AF	0.0485	NB1643
expr4	rep2-mono	0.013	rep2	mono	0.01525	NB1643
expr4	rep3-co	0.055	rep3	co	0.0555	NB1643
expr4	rep3-co+AF	0.053	rep3	co+AF	0.0485	NB1643
expr4	rep3-mono	0.019	rep3	mono	0.01525	NB1643
expr4	rep4-co	0.06	rep4	co	0.0555	NB1643
expr4	rep4-co+AF	0.041	rep4	co+AF	0.0485	NB1643
expr4	rep4-mono	0.02	rep4	mono	0.01525	NB1643
expr5	rep1-co	0.057	rep1	co	0.0625	NB1643
expr5	rep1-co+AF	0.05	rep1	co+AF	0.052	NB1643
expr5	rep1-mono	0.015	rep1	mono	0.02325	NB1643
expr5	rep2-co	0.073	rep2	co	0.0625	NB1643
expr5	rep2-co+AF	0.059	rep2	co+AF	0.052	NB1643
expr5	rep2-mono	0.031	rep2	mono	0.02325	NB1643
expr5	rep3-co	0.059	rep3	co	0.0625	NB1643
expr5	rep3-co+AF	0.047	rep3	co+AF	0.052	NB1643
expr5	rep3-mono	0.026	rep3	mono	0.02325	NB1643
expr5	rep4-co	0.061	rep4	co	0.0625	NB1643
expr5	rep4-co+AF	0.052	rep4	co+AF	0.052	NB1643
expr5	rep4-mono	0.021	rep4	mono	0.02325	NB1643
